# Supplementary material for: The ability to manipulate ROS metabolism in pepper may affect aphid virulence
Source: Hortic Res. 2020 Jan 1;7:6. doi: 10.1038/s41438-019-0231-6 (PMC6938493; doi:10.1038/s41438-019-0231-6)
Supplement: Supplementary file 2 — Table S2 [file 41438_2019_231_MOESM2_ESM.xlsx]

## Sheet: NL vs Control UP Genes
Differentially expressed genes (DEGs) that are up-regulated in the comparison between NL-treated and control plants
	Gene ID	Control 1 FPKM	Control 2 FPKM	Control 3 FPKM	NL-infested 1 FPKM	NL-infested 2 FPKM	NL-infested 3 FPKM	FoldChange	log2FoldChange	FDR	Gene annotation	chromosome	start	end	direction	NCBI_ID
1	rna5965	111	116	113	549	475	402	4.193	2.068	1.88311e-26	Peroxidase N1	CM008445.1	99805	101373	+	orig_protein_id=gnl|WGS:MLFT|CQW23_05966
2	rna29544	32	41	30	304	255	178	7.129	2.834	7.72706e-22	Protein CER1-like 1	CM008454.1	235689855	235695436	+	orig_protein_id=gnl|WGS:MLFT|CQW23_29545
3	rna8419	128	176	182	541	486	513	3.172	1.665	1.01681e-13	hypothetical protein	CM008445.1	263014152	263016143	-	orig_protein_id=gnl|WGS:MLFT|CQW23_08420
4	rna3247	628	685	728	1293	1404	1401	2.008	1.006	2.03166e-13	Hydroxymethylglutaryl-CoA reductase	CM008444.1	24416064	24419089	-	orig_protein_id=gnl|WGS:MLFT|CQW23_03248
5	rna13633	1172	1068	1021	2015	2543	2489	2.161	1.111	5.59944e-09	hypothetical protein	CM008448.1	3748980	3750971	+	orig_protein_id=gnl|WGS:MLFT|CQW23_13634
6	rna34704	71	87	77	291	307	240	3.567	1.835	1.3042e-08	Omega-6 fatty acid desaturase%2C endoplasmic reticulum	MLFT02002948.1	5151	6308	-	orig_protein_id=gnl|WGS:MLFT|CQW23_35257
7	rna11860	139	116	140	401	392	389	2.995	1.583	1.59303e-08	Lichenase	CM008447.1	12868013	12869962	-	orig_protein_id=gnl|WGS:MLFT|CQW23_11861
8	rna12745	37	46	48	144	136	169	3.443	1.784	1.62911e-08	ABC transporter G family member 11	CM008447.1	195631420	195635411	+	orig_protein_id=gnl|WGS:MLFT|CQW23_12746
9	rna10318	9125	9602	8313	24823	19511	25139	2.569	1.361	1.86052e-08	Peroxidase 12	CM008446.1	178731079	178734897	-	orig_protein_id=gnl|WGS:MLFT|CQW23_10319
10	rna3577	43	92	72	354	189	251	3.837	1.94	3.9789e-07	Pathogenesis-related protein STH-21	CM008444.1	78200299	78201200	-	orig_protein_id=gnl|WGS:MLFT|CQW23_03578
11	rna11771	213	241	253	513	429	571	2.143	1.1	7.16339e-07	cucumber peeling cupredoxin	CM008447.1	10654050	10654746	+	orig_protein_id=gnl|WGS:MLFT|CQW23_11772
12	rna10320	943	1157	909	2784	2127	2878	2.589	1.372	7.58693e-07	Peroxidase 12 partial	CM008446.1	178921248	178921631	-	orig_protein_id=gnl|WGS:MLFT|CQW23_10321
13	rna657	15	47	29	164	106	153	4.665	2.222	1.37604e-06	High-affinity nitrate transporter 2.3	CM008443.1	18913073	18914969	+	orig_protein_id=gnl|WGS:MLFT|CQW23_00658
14	rna18952	671	722	694	1989	1709	1775	2.622	1.391	2.06463e-06	hypothetical protein	CM008450.1	38537991	38539418	+	orig_protein_id=gnl|WGS:MLFT|CQW23_18953
15	rna16643	60	74	65	156	168	167	2.463	1.3	1.19054e-05	unkown	CM008449.1	46791386	46793564	+
16	rna27174	4	5	10	73	62	65	10.376	3.375	1.51768e-05	5-epiaristolochene synthase	CM008454.1	1531017	1546933	+	orig_protein_id=gnl|WGS:MLFT|CQW23_27175
17	rna18290	648	884	529	1966	1322	1654	2.398	1.262	1.79174e-05	Organic cation/carnitine transporter 4	CM008449.1	252731498	252736751	-	orig_protein_id=gnl|WGS:MLFT|CQW23_18291
18	rna35444	529	521	592	1292	1573	2007	2.967	1.569	2.09318e-05	(-)-camphene/tricyclene synthase%2C chloroplastic	MLFT02000060.1	13082	17568	-	orig_protein_id=gnl|WGS:MLFT|CQW23_30370
19	rna19466	232	281	215	834	504	643	2.721	1.444	2.26293e-05	Tyramine N-feruloyltransferase 10/30	CM008450.1	144566776	144567513	-	orig_protein_id=gnl|WGS:MLFT|CQW23_19467
20	rna35675	545	481	536	1230	997	1111	2.136	1.095	2.44896e-05	putative pectate lyase 12	MLFT02000071.1	728121	736395	+	orig_protein_id=gnl|WGS:MLFT|CQW23_30524
21	rna431	5	0	9	47	46	55	10.114	3.338	2.62734e-05	14 kDa proline-rich protein DC2.15	CM008443.1	10485496	10485918	+	orig_protein_id=gnl|WGS:MLFT|CQW23_00432
22	rna10299	735	755	628	1588	1193	1649	2.092	1.065	2.62734e-05	Chitinase 5	CM008446.1	175766216	175767192	-	orig_protein_id=gnl|WGS:MLFT|CQW23_10300
23	rna3951	339	459	322	1389	901	1582	3.459	1.791	3.99323e-05	putative glutathione S-transferase	CM008444.1	114252937	114253958	+	orig_protein_id=gnl|WGS:MLFT|CQW23_03952
24	rna5704	36	47	31	127	121	136	3.386	1.76	4.79055e-05	ATPase	CM008444.1	158588249	158589985	+	orig_protein_id=gnl|WGS:MLFT|CQW23_05705
25	rna28754	15	19	18	93	72	86	4.795	2.262	6.04908e-05	zinc finger protein ZAT10	CM008454.1	206062277	206062963	+	orig_protein_id=gnl|WGS:MLFT|CQW23_28755
26	rna18250	1519	1519	1611	2841	2961	4543	2.226	1.154	6.96945e-05	Epidermis-specific secreted glycoprotein EP1	CM008449.1	251471230	251472123	+	orig_protein_id=gnl|WGS:MLFT|CQW23_18251
27	rna22557	25	70	30	212	116	152	3.875	1.954	8.93037e-05	1-aminocyclopropane-1-carboxylate oxidase -like protein 3	CM008451.1	178919229	178921909	+	orig_protein_id=gnl|WGS:MLFT|CQW23_22558
28	rna335	26	34	53	153	104	112	3.275	1.712	0.000117184	Ethylene-responsive proteinase inhibitor 1	CM008443.1	6331042	6331907	-	orig_protein_id=gnl|WGS:MLFT|CQW23_00336
29	rna5762	4150	5076	4243	10857	9755	10537	2.313	1.21	0.000117184	Formate dehydrogenase%2C mitochondrial	CM008444.1	159568732	159572886	-	orig_protein_id=gnl|WGS:MLFT|CQW23_05763
30	rna22146	159	219	123	434	327	379	2.28	1.189	0.00014206	Sugar transporter ERD6-like 16	CM008451.1	157628659	157633207	-	orig_protein_id=gnl|WGS:MLFT|CQW23_22147
31	rna7741	396	460	467	1705	962	1601	3.226	1.69	0.000155231	21 kDa protein-like	CM008445.1	235680270	235680872	+	orig_protein_id=gnl|WGS:MLFT|CQW23_07742
32	rna23207	188	177	187	438	291	458	2.149	1.104	0.000180834	AAA-ATPase At3g50940	CM008452.1	2607987	2609989	+	orig_protein_id=gnl|WGS:MLFT|CQW23_23208
33	rna22704	51	59	32	150	154	126	3.029	1.599	0.000186612	probable disease resistance RPP8-like protein 2	CM008451.1	184509220	184514961	-	orig_protein_id=gnl|WGS:MLFT|CQW23_22705
34	rna14757	1102	1125	908	2370	2362	2377	2.268	1.181	0.000198502	geraniol 8-hydroxylase	CM008448.1	203447351	203451270	-	orig_protein_id=gnl|WGS:MLFT|CQW23_14758
35	rna32015	36	37	32	128	117	167	3.953	1.983	0.000223831	Caffeoyl-CoA O-methyltransferase	MLFT02000397.1	205161	206194	+	orig_protein_id=gnl|WGS:MLFT|CQW23_32880
36	rna18464	53	55	44	136	192	193	3.435	1.78	0.000225273	subtilisin-like protease SBT1.7	CM008450.1	3508440	3510713	-	orig_protein_id=gnl|WGS:MLFT|CQW23_18465
37	rna15242	1507	1599	1605	4061	5488	4070	2.891	1.532	0.000337505	putative linoleate 9S-lipoxygenase 5	CM008448.1	228938542	228942447	+	orig_protein_id=gnl|WGS:MLFT|CQW23_15243
38	rna19402	117	111	70	350	343	290	3.306	1.725	0.000356551	carotenoid 9,10(9',10')-cleavage dioxygenase 1-like	CM008450.1	140692936	140697034	-	orig_protein_id=gnl|WGS:MLFT|CQW23_19403
39	rna27914	639	777	473	1556	1416	1260	2.241	1.164	0.000385255	cytochrome P450 71D7	CM008454.1	34331902	34334608	+	orig_protein_id=gnl|WGS:MLFT|CQW23_27915
40	rna8018	33	54	55	171	157	107	3.06	1.614	0.000401671	hypothetical protein	CM008445.1	250016029	250017486	+	orig_protein_id=gnl|WGS:MLFT|CQW23_08019
41	rna8899	83	98	71	216	154	166	2.122	1.086	0.000508868	Nudix hydrolase 4	CM008445.1	294021782	294025272	+	orig_protein_id=gnl|WGS:MLFT|CQW23_08900
42	rna9281	21	31	27	120	63	71	3.214	1.684	0.000628121	unkown	CM008446.1	9189076	9197427	+
43	rna11791	136	174	175	393	301	300	2.047	1.034	0.0006831	Metal transporter Nramp3	CM008447.1	11066320	11073912	+	orig_protein_id=gnl|WGS:MLFT|CQW23_11792
44	rna29538	131	189	87	487	530	377	3.435	1.78	0.000736738	Omega-6 fatty acid desaturase%2C endoplasmic reticulum	CM008454.1	235605216	235606373	+	orig_protein_id=gnl|WGS:MLFT|CQW23_29539
45	rna24520	1116	1221	1192	3293	2200	3396	2.518	1.333	0.000836535	Cytochrome P450 76A1	CM008452.1	213769662	213771551	+	orig_protein_id=gnl|WGS:MLFT|CQW23_24521
46	rna113	1197	1414	1035	2765	2144	2834	2.124	1.087	0.00111593	Glutamate--cysteine ligase%2C chloroplastic	CM008443.1	2048241	2056119	+	orig_protein_id=gnl|WGS:MLFT|CQW23_00114
47	rna21400	65	58	82	177	291	346	3.968	1.988	0.00115734	VQ motif-containing protein 29	CM008451.1	31315036	31315515	-	orig_protein_id=gnl|WGS:MLFT|CQW23_21401
48	rna6982	93	95	62	227	164	276	2.665	1.414	0.00115734	hypothetical protein	CM008445.1	79804982	79807696	-	orig_protein_id=gnl|WGS:MLFT|CQW23_06983
49	rna21927	5	5	5	37	30	31	6.661	2.736	0.00116109	putative glutathione S-transferase	CM008451.1	142872784	142873767	-	orig_protein_id=gnl|WGS:MLFT|CQW23_21928
50	rna4354	18	50	37	211	90	117	4.014	2.005	0.00116109	transcriptional factor PTI5	CM008444.1	130604075	130604617	-	orig_protein_id=gnl|WGS:MLFT|CQW23_04355
51	rna28819	563	722	528	1784	1267	1714	2.628	1.394	0.00142527	3-oxoacyl-[acyl-carrier-protein] reductase FabG-like	CM008454.1	210355464	210357688	+	orig_protein_id=gnl|WGS:MLFT|CQW23_28820
52	rna21402	38	74	44	198	121	172	3.167	1.663	0.0014434	Omega-6 fatty acid desaturase%2C endoplasmic reticulum	CM008451.1	31375727	31376848	+	orig_protein_id=gnl|WGS:MLFT|CQW23_21403
53	rna12045	358	514	376	1078	747	873	2.163	1.113	0.00159829	Homeobox-leucine zipper protein HOX5	CM008447.1	18019835	18021515	-	orig_protein_id=gnl|WGS:MLFT|CQW23_12046
54	rna30563	113	141	165	825	279	424	3.639	1.864	0.00180016	Peroxidase 21	MLFT02000172.1	194585	198776	+	orig_protein_id=gnl|WGS:MLFT|CQW23_31521
55	rna28453	51	53	89	144	214	182	2.803	1.487	0.00181565	L-ascorbate oxidase	CM008454.1	138117749	138125098	-	orig_protein_id=gnl|WGS:MLFT|CQW23_28454
56	rna4425	218	269	160	788	319	792	2.934	1.553	0.00216845	hypothetical protein	CM008444.1	132786062	132794459	+	orig_protein_id=gnl|WGS:MLFT|CQW23_04426
57	rna18291	271	294	319	578	593	696	2.112	1.078	0.00232239	Chitin-inducible gibberellin-responsive protein 1	CM008449.1	252745361	252747109	-	orig_protein_id=gnl|WGS:MLFT|CQW23_18292
58	rna29543	1102	1691	931	4064	2380	3386	2.64	1.4	0.00246726	7-alpha-hydroxysteroid dehydrogenase	CM008454.1	235683866	235685039	+	orig_protein_id=gnl|WGS:MLFT|CQW23_29544
59	rna19925	85	88	63	411	123	241	3.27	1.709	0.0025278	Pathogenesis-related protein PR-4B	CM008450.1	185794461	185794981	-	orig_protein_id=gnl|WGS:MLFT|CQW23_19926
60	rna21535	204	286	302	972	554	963	3.14	1.651	0.0025278	glutathione S-transferase	CM008451.1	47705228	47706420	-	orig_protein_id=gnl|WGS:MLFT|CQW23_21536
61	rna11027	42	46	37	95	110	109	2.522	1.335	0.00270736	uncharacterized transporter YBR287W-like isoform X1	CM008446.1	213628962	213634849	-	orig_protein_id=gnl|WGS:MLFT|CQW23_11028
62	rna6953	5	11	3	50	22	48	6.155	2.622	0.00318355	Transcription factor MYB3	CM008445.1	74790322	74791367	-	orig_protein_id=gnl|WGS:MLFT|CQW23_06954
63	rna412	493	729	622	2259	1248	1475	2.703	1.434	0.00318355	Osmotin-like protein OSML81	CM008443.1	8043316	8044059	+	orig_protein_id=gnl|WGS:MLFT|CQW23_00413
64	rna29474	178	202	144	473	387	321	2.254	1.173	0.00318355	hypothetical protein	CM008454.1	234536327	234540951	-	orig_protein_id=gnl|WGS:MLFT|CQW23_29475
65	rna10853	622	756	622	1966	1493	1740	2.6	1.379	0.00330164	Cytochrome 82A3	CM008446.1	209902966	209916337	-	orig_protein_id=gnl|WGS:MLFT|CQW23_10854
66	rna3239	19	45	29	87	105	60	2.737	1.452	0.00395216	Protein REVEILLE 7	CM008444.1	21733831	21737369	+	orig_protein_id=gnl|WGS:MLFT|CQW23_03240
67	rna30343	70	86	62	198	128	137	2.122	1.085	0.00417579	hypothetical protein	MLFT02000155.1	65208	68317	+	orig_protein_id=gnl|WGS:MLFT|CQW23_31322
68	rna30717	183	263	244	631	576	611	2.634	1.397	0.00425912	Lysine histidine transporter-like 8	MLFT02000194.1	45522	48522	-	orig_protein_id=gnl|WGS:MLFT|CQW23_31659
69	rna35171	10	28	10	100	39	59	4.112	2.04	0.0043523	Tyramine N-feruloyltransferase 10/30	MLFT02000047.1	919315	920001	-	orig_protein_id=gnl|WGS:MLFT|CQW23_30146
70	rna8690	2	0	2	22	21	33	16.804	4.071	0.00482358	Peroxidase 5	CM008445.1	284490210	284491301	+	orig_protein_id=gnl|WGS:MLFT|CQW23_08691
71	rna12089	12	22	17	73	57	91	4.319	2.111	0.00482358	U-box domain-containing protein 21-like	CM008447.1	22008763	22010097	+	orig_protein_id=gnl|WGS:MLFT|CQW23_12090
72	rna35657	6	13	13	52	71	39	5.086	2.347	0.00482783	5-epiaristolochene synthase	MLFT02000071.1	24859	27292	+	orig_protein_id=gnl|WGS:MLFT|CQW23_30506
73	rna32014	33	45	18	140	103	124	3.797	1.925	0.00576832	Caffeoyl-CoA O-methyltransferase	MLFT02000397.1	201885	202925	+	orig_protein_id=gnl|WGS:MLFT|CQW23_32879
74	rna19820	156	156	160	445	311	632	2.938	1.555	0.00591246	NAD(P)H:quinone oxidoreductase	CM008450.1	183948421	183950819	-	orig_protein_id=gnl|WGS:MLFT|CQW23_19821
75	rna21511	56	55	95	225	220	200	3.125	1.644	0.00611862	Arogenate dehydrogenase 1%2C chloroplastic	CM008451.1	43540766	43541974	+	orig_protein_id=gnl|WGS:MLFT|CQW23_21512
76	rna29042	64	77	56	218	226	213	3.345	1.742	0.00622288	protein DMR6-LIKE OXYGENASE 2-like	CM008454.1	223798384	223806158	-	orig_protein_id=gnl|WGS:MLFT|CQW23_29043
77	rna764	200	248	253	905	445	621	2.815	1.493	0.00622288	Expansin-like B1	CM008443.1	22973395	22976029	+	orig_protein_id=gnl|WGS:MLFT|CQW23_00765
78	rna13458	114	157	159	349	312	247	2.112	1.078	0.00622288	receptor-like protein 12	CM008447.1	224489565	224491000	+	orig_protein_id=gnl|WGS:MLFT|CQW23_13459
79	rna25969	67	83	54	188	119	159	2.286	1.193	0.00687701	Aldehyde dehydrogenase%2C mitochondrial	CM008453.1	69123667	69128869	-	orig_protein_id=gnl|WGS:MLFT|CQW23_25970
80	rna17124	450	665	468	1416	930	1404	2.369	1.244	0.00690184	Cytochrome and DOMON domain-containing protein	CM008449.1	192909478	192911790	-	orig_protein_id=gnl|WGS:MLFT|CQW23_17125
81	rna20543	237	278	223	764	582	605	2.641	1.401	0.00717177	Receptor-like protein kinase HAIKU2	CM008450.1	200019332	200022487	-	orig_protein_id=gnl|WGS:MLFT|CQW23_20544
82	rna14224	113	153	158	395	285	261	2.215	1.147	0.00720063	AAA-ATPase	CM008448.1	110954776	110956299	-	orig_protein_id=gnl|WGS:MLFT|CQW23_14225
83	rna24537	196	348	189	585	523	428	2.097	1.068	0.00741418	Beta-fructofuranosidase%2C insoluble isoenzyme CWINV2	CM008452.1	214578569	214580309	+	orig_protein_id=gnl|WGS:MLFT|CQW23_24538
84	rna12457	15	14	15	68	40	42	3.384	1.759	0.00767952	beta-amyrin 28-oxidase	CM008447.1	135133641	135137297	+	orig_protein_id=gnl|WGS:MLFT|CQW23_12458
85	rna35170	31	25	31	58	84	99	2.765	1.467	0.00820328	Serine decarboxylase	MLFT02000047.1	710881	713955	+	orig_protein_id=gnl|WGS:MLFT|CQW23_30145
86	rna15680	241	476	273	1336	530	844	2.738	1.453	0.00880473	hypothetical protein	CM008448.1	244179139	244180855	+	orig_protein_id=gnl|WGS:MLFT|CQW23_15681
87	rna3629	135	133	86	304	256	465	2.896	1.534	0.00906995	Patatin-like protein 2	CM008444.1	83265472	83268093	+	orig_protein_id=gnl|WGS:MLFT|CQW23_03630
88	rna12271	154	137	205	489	291	288	2.15	1.104	0.0091306	Cytochrome 78A4	CM008447.1	67117495	67119091	+	orig_protein_id=gnl|WGS:MLFT|CQW23_12272
89	rna27359	55	66	53	138	109	138	2.218	1.149	0.00969132	putative tyrosine-protein phosphatase	CM008454.1	5578354	5582345	+	orig_protein_id=gnl|WGS:MLFT|CQW23_27360

## Sheet: NL vs Control Down Genes
Differentially expressed genes (DEGs) that are down-regulated in the comparison between NL-treated and control plants
	Gene ID	Control 1 FPKM	Control 2 FPKM	Control 3 FPKM	NL-infested 1 FPKM	NL-infested 2 FPKM	NL-infested 3 FPKM	FoldChange	log2FoldChange	FDR	Gene annotation	chromosome	start	end	direction	NCBI_ID
1	rna22644	1516	1437	1390	387	302	360	0.241	-2.051	1.89936e-37	NADP-dependent alkenal double bond reductase P2	CM008451.1	182679271	182680314	-	orig_protein_id=gnl|WGS:MLFT|CQW23_22645
2	rna20518	9386	9067	12873	2153	2832	2819	0.249	-2.005	2.46159e-26	Chlorophyll a-b binding protein CP24 10B%2C chloroplastic	CM008450.1	199689985	199690924	+	orig_protein_id=gnl|WGS:MLFT|CQW23_20519
3	rna18624	685	686	688	164	218	165	0.266	-1.91	5.72426e-24	Nudix hydrolase 8	CM008450.1	14143244	14147799	+	orig_protein_id=gnl|WGS:MLFT|CQW23_18625
4	rna4151	33362	30248	50908	6028	7766	7206	0.183	-2.447	1.30699e-23	Chlorophyll a-b binding protein 3C%2C chloroplastic	CM008444.1	125156312	125157109	-	orig_protein_id=gnl|WGS:MLFT|CQW23_04152
5	rna4160	15424	13944	26863	2820	3678	3158	0.172	-2.542	9.42916e-22	Chlorophyll a-b binding protein 3C%2C chloroplastic	CM008444.1	125271061	125271858	-	orig_protein_id=gnl|WGS:MLFT|CQW23_04161
6	rna5009	3153	3495	3653	1428	1666	1565	0.452	-1.144	8.47011e-20	putative fructose-bisphosphate aldolase 2%2C chloroplastic	CM008444.1	145040312	145042567	-	orig_protein_id=gnl|WGS:MLFT|CQW23_05010
7	rna16139	349	243	243	69	68	74	0.252	-1.987	2.79059e-15	EID1-like F-box protein 3	CM008448.1	252953741	252954631	+	orig_protein_id=gnl|WGS:MLFT|CQW23_16140
8	rna17415	5605	5414	6521	2268	2501	2415	0.41	-1.288	4.70985e-14	Protochlorophyllide reductase%2C chloroplastic	CM008449.1	222304571	222307375	+	orig_protein_id=gnl|WGS:MLFT|CQW23_17416
9	rna20114	4485	4907	6171	2023	2135	2115	0.403	-1.311	1.05219e-13	Chlorophyll a-b binding protein 3C%2C chloroplastic	CM008450.1	191238924	191239727	+	orig_protein_id=gnl|WGS:MLFT|CQW23_20115
10	rna11857	3157	2566	4105	591	919	873	0.243	-2.043	2.03166e-13	Geranylgeranyl diphosphate reductase%2C chloroplastic	CM008447.1	12848846	12850240	+	orig_protein_id=gnl|WGS:MLFT|CQW23_11858
11	rna8020	862	733	838	265	331	265	0.354	-1.498	4.0259e-13	Two-component response regulator-like APRR9	CM008445.1	250051437	250055942	-	orig_protein_id=gnl|WGS:MLFT|CQW23_08021
12	rna20786	240	252	325	92	90	86	0.328	-1.608	4.72256e-13	Polyamine transporter PUT1	CM008450.1	205573154	205574563	-	orig_protein_id=gnl|WGS:MLFT|CQW23_20787
13	rna24871	9297	8220	11870	3102	4102	3774	0.374	-1.42	4.79483e-12	Magnesium-protoporphyrin IX monomethyl ester [oxidative] cyclase%2C chloroplastic	CM008452.1	225193402	225195964	-	orig_protein_id=gnl|WGS:MLFT|CQW23_24872
14	rna4155	2754	2832	5135	317	621	486	0.133	-2.912	1.00914e-11	Chlorophyll a-b binding protein 40%2C chloroplastic	CM008444.1	125209221	125213710	-	orig_protein_id=gnl|WGS:MLFT|CQW23_04156
15	rna5963	22166	17508	30752	2917	5815	4288	0.185	-2.435	5.84964e-11	Chlorophyll a-b binding protein CP24 10B%2C chloroplastic	CM008445.1	42357	43300	+	orig_protein_id=gnl|WGS:MLFT|CQW23_05964
16	rna9308	71645	65699	90649	13238	18773	18101	0.22	-2.186	4.93979e-10	Chlorophyll a-b binding protein 3C%2C chloroplastic	CM008446.1	9704686	9705489	-	orig_protein_id=gnl|WGS:MLFT|CQW23_09309
17	rna15413	888	986	1850	44	120	93	0.069	-3.849	1.3042e-08	hypothetical protein	CM008448.1	236855615	236856896	-	orig_protein_id=gnl|WGS:MLFT|CQW23_15414
18	rna17779	28115	25116	37172	4858	7505	7730	0.222	-2.17	1.41648e-08	hypothetical protein	CM008449.1	239840565	239841837	+	orig_protein_id=gnl|WGS:MLFT|CQW23_17780
19	rna11774	2467	1935	2496	973	928	1258	0.458	-1.127	1.59303e-08	Palmitoyl-monogalactosyldiacylglycerol delta-7 desaturase%2C chloroplastic	CM008447.1	10712331	10714989	-	orig_protein_id=gnl|WGS:MLFT|CQW23_11775
20	rna13409	22187	20997	28661	6041	8709	8523	0.324	-1.626	2.65726e-08	Chlorophyll a-b binding protein 6A%2C chloroplastic	CM008447.1	223313513	223315386	-	orig_protein_id=gnl|WGS:MLFT|CQW23_13410
21	rna17075	90203	82001	106274	28135	37589	37243	0.37	-1.435	3.26676e-08	Chlorophyll a-b binding protein 4%2C chloroplastic	CM008449.1	187281027	187282466	-	orig_protein_id=gnl|WGS:MLFT|CQW23_17076
22	rna11730	496	408	423	202	203	210	0.463	-1.111	4.46307e-08	Chitin-binding lectin 1	CM008447.1	9371988	9372794	+	orig_protein_id=gnl|WGS:MLFT|CQW23_11731
23	rna11933	26492	23073	35251	4515	7481	5879	0.211	-2.246	8.99129e-08	Chlorophyll a-b binding protein P4%2C chloroplastic	CM008447.1	14976618	14977770	+	orig_protein_id=gnl|WGS:MLFT|CQW23_11934
24	rna29995	1358	1150	1816	402	582	569	0.359	-1.476	1.06786e-07	PRA1 family protein F2	MLFT02000115.1	516517	517056	+	orig_protein_id=gnl|WGS:MLFT|CQW23_31011
25	rna8928	4640	3421	7007	788	1717	1053	0.236	-2.082	1.48606e-07	Magnesium-chelatase subunit ChlH%2C chloroplastic	CM008445.1	294597337	294602971	+	orig_protein_id=gnl|WGS:MLFT|CQW23_08929
26	rna582	356	389	434	191	184	201	0.488	-1.034	1.66288e-07	Nudix hydrolase 8	CM008443.1	15568143	15571415	-	orig_protein_id=gnl|WGS:MLFT|CQW23_00583
27	rna10858	548	433	341	165	168	174	0.384	-1.382	4.94631e-07	hypothetical protein	CM008446.1	210040858	210043125	-	orig_protein_id=gnl|WGS:MLFT|CQW23_10859
28	rna11069	139	174	121	49	53	42	0.33	-1.598	5.87655e-07	unkown	CM008446.1	214180313	214186170	+
29	rna23244	47225	41264	63603	14417	21272	19626	0.364	-1.459	6.71918e-07	Chlorophyll a-b binding protein 3%2C chloroplastic	CM008452.1	3494834	3497506	-	orig_protein_id=gnl|WGS:MLFT|CQW23_23245
30	rna14996	676	587	679	308	342	259	0.468	-1.094	8.66754e-07	Patellin-5	CM008448.1	216894489	216897038	-	orig_protein_id=gnl|WGS:MLFT|CQW23_14997
31	rna9052	1156	1059	1339	451	530	679	0.467	-1.099	1.03832e-06	hypothetical protein	CM008445.1	296515479	296516540	-	orig_protein_id=gnl|WGS:MLFT|CQW23_09053
32	rna2620	411	361	417	183	206	160	0.462	-1.113	1.4205e-06	hypothetical protein	CM008443.1	236261870	236290148	+	orig_protein_id=gnl|WGS:MLFT|CQW23_02621
33	rna16367	766	742	921	354	291	398	0.429	-1.222	1.54182e-06	NADP-dependent glyceraldehyde-3-phosphate dehydrogenase	CM008449.1	8765281	8771452	-	orig_protein_id=gnl|WGS:MLFT|CQW23_16368
34	rna432	926	798	1107	366	329	441	0.401	-1.317	2.00869e-06	hypothetical protein	CM008443.1	10508122	10508757	-	orig_protein_id=gnl|WGS:MLFT|CQW23_00433
35	rna6646	4855	4281	6635	1315	1658	2561	0.351	-1.511	4.65881e-06	Photosystem II reaction center X protein	CM008445.1	60942322	60942699	-	orig_protein_id=gnl|WGS:MLFT|CQW23_06647
36	rna4157	6674	6429	14338	591	1421	1081	0.113	-3.149	7.61068e-06	Chlorophyll a-b binding protein 3C%2C chloroplastic	CM008444.1	125259829	125260626	-	orig_protein_id=gnl|WGS:MLFT|CQW23_04158
37	rna33910	670	658	902	290	320	254	0.388	-1.367	1.18371e-05	hypothetical protein	MLFT02000018.1	1130621	1137721	+	orig_protein_id=gnl|WGS:MLFT|CQW23_29669
38	rna291	106	105	113	42	36	42	0.368	-1.443	2.15307e-05	Protein HOTHEAD	CM008443.1	5351392	5356229	-	orig_protein_id=gnl|WGS:MLFT|CQW23_00292
39	rna4154	14345	13561	28174	2032	4086	2618	0.156	-2.682	2.96351e-05	Chlorophyll a-b binding protein 3C%2C chloroplastic	CM008444.1	125206969	125207763	-	orig_protein_id=gnl|WGS:MLFT|CQW23_04155
40	rna22917	63	60	80	18	17	20	0.269	-1.896	3.30935e-05	Cytochrome	CM008451.1	191481409	191485834	+	orig_protein_id=gnl|WGS:MLFT|CQW23_22918
41	rna4156	14345	13389	30095	2032	4086	2618	0.151	-2.727	6.46153e-05	Chlorophyll a-b binding protein 3C%2C chloroplastic	CM008444.1	125253104	125253898	-	orig_protein_id=gnl|WGS:MLFT|CQW23_04157
42	rna11525	3957	3587	5099	1929	1980	2369	0.497	-1.01	6.62402e-05	GDSL esterase/lipase	CM008447.1	5702596	5705470	+	orig_protein_id=gnl|WGS:MLFT|CQW23_11526
43	rna11303	214	197	198	89	120	92	0.498	-1.005	8.72342e-05	Pectinesterase 3	CM008447.1	1265727	1268443	-	orig_protein_id=gnl|WGS:MLFT|CQW23_11304
44	rna18543	23412	20026	32264	8499	11154	13696	0.441	-1.183	8.73508e-05	Photosystem I reaction center subunit N%2C chloroplastic	CM008450.1	11128562	11129319	-	orig_protein_id=gnl|WGS:MLFT|CQW23_18544
45	rna16578	78	50	65	9	17	17	0.223	-2.164	0.000110158	Transcription factor MYB82	CM008449.1	34129212	34130079	-	orig_protein_id=gnl|WGS:MLFT|CQW23_16579
46	rna7236	6002	6024	12998	867	1691	1169	0.149	-2.747	0.000131978	Chlorophyll a-b binding protein of LHCII type III%2C chloroplastic	CM008445.1	152276901	152279295	+	orig_protein_id=gnl|WGS:MLFT|CQW23_07237
47	rna23148	50865	44176	68257	18354	29332	24476	0.442	-1.178	0.000271719	Chlorophyll a-b binding protein 7%2C chloroplastic	CM008452.1	1175679	1179086	-	orig_protein_id=gnl|WGS:MLFT|CQW23_23149
48	rna14689	220	249	368	89	104	98	0.348	-1.522	0.000415722	Chlorophyllide a oxygenase%2C chloroplastic	CM008448.1	197744688	197749028	-	orig_protein_id=gnl|WGS:MLFT|CQW23_14690
49	rna12998	231	164	319	53	84	83	0.308	-1.7	0.000433102	hypothetical protein	CM008447.1	211873025	211873576	-	orig_protein_id=gnl|WGS:MLFT|CQW23_12999
50	rna13411	11288	7917	15673	3428	5122	4316	0.369	-1.439	0.000433102	Chlorophyll a-b binding protein 6A%2C chloroplastic	CM008447.1	223325255	223327045	+	orig_protein_id=gnl|WGS:MLFT|CQW23_13412
51	rna19010	22496	21018	30124	10272	10258	15086	0.484	-1.048	0.000566154	Photosystem I reaction center subunit psaK%2C chloroplastic	CM008450.1	48126506	48128445	-	orig_protein_id=gnl|WGS:MLFT|CQW23_19011
52	rna20618	556	513	673	254	338	265	0.493	-1.021	0.000576189	putative LRR receptor-like serine/threonine-protein kinase	CM008450.1	201845115	201848508	+	orig_protein_id=gnl|WGS:MLFT|CQW23_20619
53	rna16528	185	173	151	25	42	38	0.208	-2.267	0.000736738	Transcription factor MYB82	CM008449.1	26598520	26599389	+	orig_protein_id=gnl|WGS:MLFT|CQW23_16529
54	rna28300	852	582	1035	239	423	262	0.375	-1.417	0.000766395	uncharacterized aarF domain-containing protein kinase At1g79600, chloroplastic	CM008454.1	86359358	86373838	+	orig_protein_id=gnl|WGS:MLFT|CQW23_28301
55	rna6167	365	171	299	68	102	129	0.358	-1.482	0.00120729	hypothetical protein	CM008445.1	27567495	27569884	-	orig_protein_id=gnl|WGS:MLFT|CQW23_06168
56	rna120	1072	1547	881	667	497	527	0.483	-1.049	0.00121801	Granule-bound starch synthase 1%2C chloroplastic/amyloplastic	CM008443.1	2212530	2215545	+	orig_protein_id=gnl|WGS:MLFT|CQW23_00121
57	rna22009	434	551	315	243	175	177	0.457	-1.131	0.00122081	Cytokinin riboside 5'-monophosphate phosphoribohydrolase LOG1	CM008451.1	149067936	149072307	+	orig_protein_id=gnl|WGS:MLFT|CQW23_22010
58	rna878	301	295	630	103	185	92	0.311	-1.684	0.00125657	putative carotenoid cleavage dioxygenase 4%2C chloroplastic	CM008443.1	31021052	31025666	-	orig_protein_id=gnl|WGS:MLFT|CQW23_00879
59	rna13688	285	282	378	137	188	118	0.47	-1.09	0.00145985	hypothetical protein	CM008448.1	4887836	4889929	-	orig_protein_id=gnl|WGS:MLFT|CQW23_13689
60	rna11104	194	215	314	107	120	115	0.473	-1.08	0.00157971	Chaperone protein DnaJ	CM008446.1	214908735	214909214	-	orig_protein_id=gnl|WGS:MLFT|CQW23_11105
61	rna35392	24725	21302	32843	8245	12718	12700	0.427	-1.228	0.00258437	Photosystem I subunit O	MLFT02000057.1	1096671	1098936	+	orig_protein_id=gnl|WGS:MLFT|CQW23_30324
62	rna4153	54252	47891	82272	8698	14832	15230	0.21	-2.25	0.0027656	Chlorophyll a-b binding protein 3C%2C chloroplastic	CM008444.1	125174555	125175352	-	orig_protein_id=gnl|WGS:MLFT|CQW23_04154
63	rna15289	589	770	822	245	408	191	0.387	-1.368	0.00294574	Phosphoethanolamine N-methyltransferase	CM008448.1	232045194	232052020	+	orig_protein_id=gnl|WGS:MLFT|CQW23_15290
64	rna25167	625	468	816	238	281	325	0.442	-1.177	0.00297507	3-ketoacyl-CoA synthase 6	CM008453.1	2708759	2712552	-	orig_protein_id=gnl|WGS:MLFT|CQW23_25168
65	rna129	84	73	84	28	42	28	0.411	-1.284	0.00314169	Protein IQ-DOMAIN 31	CM008443.1	2363562	2366116	+	orig_protein_id=gnl|WGS:MLFT|CQW23_00130
66	rna3503	71	105	78	34	30	41	0.414	-1.271	0.0032127	3-ketoacyl-CoA synthase 6	CM008444.1	65499080	65505506	+	orig_protein_id=gnl|WGS:MLFT|CQW23_03504
67	rna21575	67684	54139	85382	26029	40765	35387	0.493	-1.02	0.003296	Chlorophyll a-b binding protein CP29.1%2C chloroplastic	CM008451.1	59645143	59647958	+	orig_protein_id=gnl|WGS:MLFT|CQW23_21576
68	rna31101	242	294	163	84	47	74	0.293	-1.772	0.003529	Jasmonate O-methyltransferase	MLFT02000224.1	13596	15715	+	orig_protein_id=gnl|WGS:MLFT|CQW23_32025
69	rna195	156	172	239	73	104	80	0.454	-1.139	0.00395929	Cellulose synthase-like protein G3	CM008443.1	3597413	3603848	-	orig_protein_id=gnl|WGS:MLFT|CQW23_00196
70	rna4158	5760	4972	13652	223	1007	388	0.066	-3.913	0.00417579	Chlorophyll a-b binding protein 3C%2C chloroplastic	CM008444.1	125263187	125263984	-	orig_protein_id=gnl|WGS:MLFT|CQW23_04159
71	rna16963	508	544	514	313	170	267	0.478	-1.065	0.00421815	hypothetical protein	CM008449.1	152293552	152294227	-	orig_protein_id=gnl|WGS:MLFT|CQW23_16964
72	rna11740	104	95	106	39	57	45	0.462	-1.115	0.00431247	1-aminocyclopropane-1-carboxylate oxidase 5-like	CM008447.1	10156653	10157823	+	orig_protein_id=gnl|WGS:MLFT|CQW23_11741
73	rna30679	70	42	88	28	14	23	0.319	-1.647	0.00432769	hypothetical protein	MLFT02000184.1	357282	358438	-	orig_protein_id=gnl|WGS:MLFT|CQW23_31627
74	rna14212	893	986	908	411	296	592	0.466	-1.102	0.00464101	Protein EARLY FLOWERING 4	CM008448.1	108445969	108446340	+	orig_protein_id=gnl|WGS:MLFT|CQW23_14213
75	rna28774	419	371	536	151	218	157	0.397	-1.334	0.00474299	subtilisin-like protease SBT1.9	CM008454.1	207346433	207348793	+	orig_protein_id=gnl|WGS:MLFT|CQW23_28775
76	rna17963	11894	9485	13401	4999	6910	5397	0.498	-1.007	0.00545943	Pectinesterase 2.1	CM008449.1	245369317	245372603	-	orig_protein_id=gnl|WGS:MLFT|CQW23_17964
77	rna19375	101	119	111	36	45	50	0.394	-1.343	0.00599808	Heat shock factor protein HSF30	CM008450.1	135167347	135169271	+	orig_protein_id=gnl|WGS:MLFT|CQW23_19376
78	rna13825	417	420	591	204	266	154	0.437	-1.194	0.0062393	hypothetical protein	CM008448.1	12227409	12231163	+	orig_protein_id=gnl|WGS:MLFT|CQW23_13826
79	rna27755	235	176	198	71	111	102	0.467	-1.097	0.00690184	hypothetical protein	CM008454.1	19486770	19495679	+	orig_protein_id=gnl|WGS:MLFT|CQW23_27756

## Sheet: SW vs Control UP Genes
Differentially expressed genes (DEGs) that are up-regulated in the comparison between SW-treated and control plants
	Gene ID	Control 1 FPKM	Control 2 FPKM	Control 3 FPKM	SW-infested 1 FPKM	SW-infested 2 FPKM	SW-infested 3 FPKM	FoldChange	log2FoldChange	FDR	Gene annotation	chromosome	start	end	direction	NCBI_ID
1	rna4866	1134	1316	1013	5383	5468	5302	4.664	2.222	1.13946e-44	Catalase	CM008444.1	142220532	142234204	-	orig_protein_id=gnl|WGS:MLFT|CQW23_04867
2	rna20595	218	275	190	1357	1306	1062	5.461	2.449	7.07857e-35	hypothetical protein CQW23_20596	CM008450.1	201265317	201266933	-	orig_protein_id=gnl|WGS:MLFT|CQW23_20596
3	rna29447	6472	6749	6565	19598	18677	22830	3.088	1.627	4.29412e-32	Serine--glyoxylate aminotransferase	CM008454.1	234142505	234146403	+	orig_protein_id=gnl|WGS:MLFT|CQW23_29448
4	rna26330	2411	2380	2281	6276	6179	5937	2.601	1.379	6.61305e-30	putative alanine aminotransferase%2C mitochondrial	CM008453.1	169496030	169509146	+	orig_protein_id=gnl|WGS:MLFT|CQW23_26331
5	rna24080	202	257	211	758	856	961	3.848	1.944	1.66107e-23	O-methyltransferase	CM008452.1	173442101	173464084	-	orig_protein_id=gnl|WGS:MLFT|CQW23_24081
6	rna22022	398	630	524	2412	2249	3130	5.02	2.328	1.07649e-22	Aquaporin PIP2-1	CM008451.1	149745406	149746451	-	orig_protein_id=gnl|WGS:MLFT|CQW23_22023
7	rna8250	153	166	163	466	564	583	3.347	1.743	4.10436e-22	Cytochrome P450 71A6	CM008445.1	256352330	256354021	-	orig_protein_id=gnl|WGS:MLFT|CQW23_08251
8	rna31960	1024	1247	973	3702	4218	3286	3.454	1.788	1.10683e-20	unkown	MLFT02000384.1	2343	5441	+
9	rna1051	18	25	21	193	169	136	7.838	2.97	3.49676e-19	Protein NUCLEAR FUSION DEFECTIVE 4	CM008443.1	44170674	44177063	+	orig_protein_id=gnl|WGS:MLFT|CQW23_01052
10	rna22468	58	116	52	384	635	607	7.23	2.854	5.49075e-17	Early light-induced protein%2C chloroplastic	CM008451.1	175157883	175159652	-	orig_protein_id=gnl|WGS:MLFT|CQW23_22469
11	rna9482	153	205	136	766	704	515	4.018	2.006	8.41281e-17	Phytoene synthase%2C chloroplastic	CM008446.1	19447109	19449954	+	orig_protein_id=gnl|WGS:MLFT|CQW23_09483
12	rna22768	492	523	388	1359	2378	2010	4.095	2.034	4.03473e-16	Chalcone synthase 1B	CM008451.1	186737561	186739293	-	orig_protein_id=gnl|WGS:MLFT|CQW23_22769
13	rna21075	593	659	636	1230	1456	1344	2.137	1.095	3.96279e-15	hypothetical protein CQW23_21076	CM008451.1	2154261	2172904	-	orig_protein_id=gnl|WGS:MLFT|CQW23_21076
14	rna20875	356	481	324	1031	1125	1248	2.932	1.552	1.51875e-13	2-hydroxyisoflavanone dehydratase-like	CM008450.1	207850314	207851270	+	orig_protein_id=gnl|WGS:MLFT|CQW23_20876
15	rna5921	4	6	8	73	71	91	12.968	3.697	2.43941e-13	cyclic dof factor 3-like	CM008444.1	168461443	168464186	+	orig_protein_id=gnl|WGS:MLFT|CQW23_05922
16	rna20904	113	116	137	333	454	625	3.85	1.945	3.34316e-13	ABSCISIC ACID-INSENSITIVE 5-like protein 7	CM008450.1	208318211	208320261	+	orig_protein_id=gnl|WGS:MLFT|CQW23_20905
17	rna26542	208	276	194	559	574	581	2.531	1.339	7.34093e-13	transcription factor EMB1444-like isoform X1	CM008453.1	233348053	233353566	-	orig_protein_id=gnl|WGS:MLFT|CQW23_26543
18	rna20877	140	145	174	427	435	370	2.686	1.425	3.74262e-12	probable carboxylesterase 12	CM008450.1	207921957	207923003	-	orig_protein_id=gnl|WGS:MLFT|CQW23_20878
19	rna4425	218	269	160	997	1191	1691	5.993	2.583	4.06493e-12	hypothetical protein	CM008444.1	132786062	132794459	+	orig_protein_id=gnl|WGS:MLFT|CQW23_04426
20	rna22021	24	53	56	198	178	247	4.697	2.232	4.09086e-12	Aquaporin PIP2-1	CM008451.1	149715720	149716786	-	orig_protein_id=gnl|WGS:MLFT|CQW23_22022
21	rna16899	201	257	155	653	686	646	3.243	1.697	9.51583e-12	Pentatricopeptide repeat-containing protein	CM008449.1	128955397	128960373	+	orig_protein_id=gnl|WGS:MLFT|CQW23_16900
22	rna30343	70	86	62	227	256	283	3.515	1.814	1.10054e-11	hypothetical protein	MLFT02000155.1	65208	68317	+	orig_protein_id=gnl|WGS:MLFT|CQW23_31322
23	rna12705	79	71	78	470	375	246	4.8	2.263	1.95839e-11	thiamine pathway transporter THI73-like	CM008447.1	189605649	189609321	+	orig_protein_id=gnl|WGS:MLFT|CQW23_12706
24	rna6822	1005	1080	853	1858	2247	2199	2.146	1.102	2.95363e-11	CBL-interacting protein kinase 5	CM008445.1	65306526	65307824	+	orig_protein_id=gnl|WGS:MLFT|CQW23_06823
25	rna24281	64	92	69	321	243	213	3.471	1.795	5.30629e-11	heme-binding-like protein At3g10130, chloroplastic	CM008452.1	190781894	190782502	+	orig_protein_id=gnl|WGS:MLFT|CQW23_24282
26	rna3308	45	42	39	160	155	181	3.906	1.966	5.52766e-11	ADP-ribosylation factor-like protein 8A	CM008444.1	36382446	36385710	+	orig_protein_id=gnl|WGS:MLFT|CQW23_03309
27	rna20079	399	387	427	876	910	826	2.154	1.107	7.1515e-11	Acyltransferase-like protein%2C chloroplastic	CM008450.1	189045460	189059294	-	orig_protein_id=gnl|WGS:MLFT|CQW23_20080
28	rna14716	219	348	212	856	777	695	2.993	1.582	7.21474e-11	Protein NRT1/ PTR FAMILY 6.3	CM008448.1	199807387	199811662	-	orig_protein_id=gnl|WGS:MLFT|CQW23_14717
29	rna22761	512	657	554	1623	1644	1301	2.654	1.408	1.5423e-10	putative aarf domain-containing protein kinase, chloroplastic	CM008451.1	186527070	186537849	+	orig_protein_id=gnl|WGS:MLFT|CQW23_22762
30	rna26942	280	317	322	713	918	1077	2.948	1.56	1.61122e-10	cytokinin riboside 5'-monophosphate phosphoribohydrolase LOG1	CM008453.1	256452934	256459060	+	orig_protein_id=gnl|WGS:MLFT|CQW23_26943
31	rna3239	19	45	29	136	160	151	4.847	2.277	2.79281e-10	Protein REVEILLE 7	CM008444.1	21733831	21737369	+	orig_protein_id=gnl|WGS:MLFT|CQW23_03240
32	rna32262	309	518	316	1039	1298	1215	3.111	1.637	5.00312e-10	probable LRR receptor-like serine/threonine-protein kinase At3g47570	MLFT02000472.1	76450	80756	-	orig_protein_id=gnl|WGS:MLFT|CQW23_33092
33	rna393	93	106	119	256	268	265	2.483	1.312	8.77978e-10	Deoxyribodipyrimidine photo-lyase	CM008443.1	7629855	7635473	-	orig_protein_id=gnl|WGS:MLFT|CQW23_00394
34	rna4492	212	243	216	469	421	460	2.012	1.009	2.1606e-09	dnaJ homolog subfamily B member 13-like	CM008444.1	134649464	134652121	+	orig_protein_id=gnl|WGS:MLFT|CQW23_04493
35	rna12135	33	48	31	116	138	170	3.762	1.912	2.30691e-09	cytochrome P450 CYP82D47-like	CM008447.1	27131075	27133788	+	orig_protein_id=gnl|WGS:MLFT|CQW23_12136
36	rna19682	40	39	31	142	196	180	4.718	2.238	5.39358e-09	Ferric reduction oxidase 5	CM008450.1	181243762	181246928	-	orig_protein_id=gnl|WGS:MLFT|CQW23_19683
37	rna17945	6	6	11	102	77	46	9.501	3.248	9.01845e-09	Fatty acid desaturase 4-like 1%2C chloroplastic	CM008449.1	244909697	244910662	+	orig_protein_id=gnl|WGS:MLFT|CQW23_17946
38	rna29544	32	41	30	120	125	128	3.605	1.85	9.11237e-09	Protein CER1-like 1	CM008454.1	235689855	235695436	+	orig_protein_id=gnl|WGS:MLFT|CQW23_29545
39	rna203	345	312	337	652	729	694	2.087	1.061	1.21119e-08	glutaredoxin domain-containing cysteine-rich protein 1	CM008443.1	3752497	3754555	-	orig_protein_id=gnl|WGS:MLFT|CQW23_00204
40	rna5789	133	101	85	301	348	376	3.21	1.682	1.22584e-08	cinnamoyl-CoA reductase-like SNL6 isoform X1	CM008444.1	165477160	165479140	+	orig_protein_id=gnl|WGS:MLFT|CQW23_05790
41	rna33906	192	176	157	382	413	354	2.191	1.131	1.38741e-08	ABC transporter G family member 27	MLFT02000018.1	947102	957181	+	orig_protein_id=gnl|WGS:MLFT|CQW23_29665
42	rna18290	648	884	529	1696	1765	2189	2.742	1.455	2.15799e-08	Organic cation/carnitine transporter 4	CM008449.1	252731498	252736751	-	orig_protein_id=gnl|WGS:MLFT|CQW23_18291
43	rna17826	82	90	57	193	240	226	2.878	1.525	3.05398e-08	protein SPA1-RELATED 4-like isoform X1	CM008449.1	240942443	240953920	+	orig_protein_id=gnl|WGS:MLFT|CQW23_17827
44	rna8419	128	176	182	323	389	464	2.419	1.274	4.40736e-08	hypothetical protein	CM008445.1	263014152	263016143	-	orig_protein_id=gnl|WGS:MLFT|CQW23_08420
45	rna11915	66	98	102	275	215	232	2.722	1.445	4.44597e-08	probable receptor-like protein kinase At5g61350	CM008447.1	14708753	14716738	-	orig_protein_id=gnl|WGS:MLFT|CQW23_11916
46	rna24910	752	768	853	1831	1740	1991	2.344	1.229	4.69235e-08	Mitochondrial carnitine/acylcarnitine carrier-like protein	CM008452.1	226048793	226050273	-	orig_protein_id=gnl|WGS:MLFT|CQW23_24911
47	rna10425	164	192	142	375	437	721	3.074	1.62	5.38452e-08	probable LRR receptor-like serine/threonine-protein kinase At4g08850	CM008446.1	189512849	189515742	+	orig_protein_id=gnl|WGS:MLFT|CQW23_10426
48	rna21135	62	71	82	182	199	161	2.528	1.338	5.39106e-08	uncharacterized membrane protein YMR155W-like	CM008451.1	3588997	3590985	+	orig_protein_id=gnl|WGS:MLFT|CQW23_21136
49	rna22695	266	246	274	659	597	494	2.229	1.156	7.28859e-08	hypothetical protein	CM008451.1	184396793	184408993	+	orig_protein_id=gnl|WGS:MLFT|CQW23_22696
50	rna17827	242	343	213	564	656	612	2.297	1.2	8.04309e-08	beta-glucuronosyltransferase GlcAT14A-like	CM008449.1	241005199	241007424	-	orig_protein_id=gnl|WGS:MLFT|CQW23_17828
51	rna7913	318	307	232	601	953	1352	3.388	1.76	1.23767e-07	putative 4-coumarate--CoA ligase 2	CM008445.1	245930888	245939648	+	orig_protein_id=gnl|WGS:MLFT|CQW23_07914
52	rna15377	82	98	79	230	317	200	2.896	1.534	1.41805e-07	ABC transporter A family member 7	CM008448.1	236116600	236126054	+	orig_protein_id=gnl|WGS:MLFT|CQW23_15378
53	rna14501	181	218	176	348	404	436	2.064	1.045	2.04832e-07	ACT domain-containing protein ACR3	CM008448.1	172052218	172056232	-	orig_protein_id=gnl|WGS:MLFT|CQW23_14502
54	rna18952	671	722	694	1324	1628	2632	2.675	1.42	2.33189e-07	hypothetical protein	CM008450.1	38537991	38539418	+	orig_protein_id=gnl|WGS:MLFT|CQW23_18953
55	rna29956	6	8	13	62	47	60	6.199	2.632	2.50579e-07	High affinity nitrate transporter 2.7	MLFT02000114.1	382089	387478	+	orig_protein_id=gnl|WGS:MLFT|CQW23_30975
56	rna34791	39	64	64	152	188	174	3.091	1.628	2.83039e-07	Alpha-amylase isozyme 2A	MLFT02000035.1	1507047	1508737	+	orig_protein_id=gnl|WGS:MLFT|CQW23_29959
57	rna27238	59	91	31	212	306	305	4.553	2.187	2.91561e-07	pollen-specific leucine-rich repeat extensin-like protein 1	CM008454.1	2751892	2774692	+	orig_protein_id=gnl|WGS:MLFT|CQW23_27239
58	rna657	15	47	29	122	184	115	4.656	2.219	2.94045e-07	High-affinity nitrate transporter 2.3	CM008443.1	18913073	18914969	+	orig_protein_id=gnl|WGS:MLFT|CQW23_00658
59	rna20326	152	228	115	596	551	370	3.072	1.619	3.00247e-07	ferric reduction oxidase 6-like	CM008450.1	195742353	195745830	-	orig_protein_id=gnl|WGS:MLFT|CQW23_20327
60	rna27998	70	90	93	202	194	204	2.38	1.251	3.06882e-07	very-long-chain enoyl-CoA reductase-like	CM008454.1	39989978	39995779	+	orig_protein_id=gnl|WGS:MLFT|CQW23_27999
61	rna2114	94	90	119	261	258	230	2.476	1.308	3.21418e-07	putative galactinol--sucrose galactosyltransferase 4	CM008443.1	188316778	188320072	+	orig_protein_id=gnl|WGS:MLFT|CQW23_02115
62	rna18277	107	144	70	258	313	361	2.908	1.54	3.21988e-07	G-type lectin S-receptor-like serine/threonine-protein kinase	CM008449.1	252473177	252476842	+	orig_protein_id=gnl|WGS:MLFT|CQW23_18278
63	rna11791	136	174	175	315	391	452	2.383	1.253	5.9233e-07	Metal transporter Nramp3	CM008447.1	11066320	11073912	+	orig_protein_id=gnl|WGS:MLFT|CQW23_11792
64	rna16665	954	1331	836	2037	2296	2455	2.175	1.121	9.29361e-07	cellulose synthase-like protein G2	CM008449.1	51937040	51946445	-	orig_protein_id=gnl|WGS:MLFT|CQW23_16666
65	rna10334	111	66	144	524	442	385	4.198	2.07	1.09986e-06	uncharacterized oxidoreductase At4g09670-like	CM008446.1	180481366	180482536	+	orig_protein_id=gnl|WGS:MLFT|CQW23_10335
66	rna17296	82	179	85	321	474	713	4.362	2.125	1.19643e-06	universal stress protein PHOS32-like	CM008449.1	214252755	214258743	+	orig_protein_id=gnl|WGS:MLFT|CQW23_17297
67	rna28866	288	335	276	577	653	659	2.103	1.072	1.27258e-06	hypothetical protein	CM008454.1	214019108	214021783	+	orig_protein_id=gnl|WGS:MLFT|CQW23_28867
68	rna31360	41	44	29	96	132	169	3.503	1.809	1.33765e-06	photosynthetic NDH subunit of subcomplex B 3, chloroplastic	MLFT02000258.1	306642	310070	-	orig_protein_id=gnl|WGS:MLFT|CQW23_32264
69	rna28368	12	14	9	58	71	58	5.325	2.413	1.80204e-06	Ammonium transporter 1 member 2	CM008454.1	111987263	111988168	-	orig_protein_id=gnl|WGS:MLFT|CQW23_28369
70	rna12083	27	19	25	81	89	89	3.635	1.862	1.85737e-06	Polygalacturonase	CM008447.1	21552060	21557309	+	orig_protein_id=gnl|WGS:MLFT|CQW23_12084
71	rna21997	40	18	11	92	179	158	6.183	2.628	1.93834e-06	Flavonol synthase/flavanone 3-hydroxylase	CM008451.1	148696299	148723713	-	orig_protein_id=gnl|WGS:MLFT|CQW23_21998
72	rna17778	176	176	181	385	325	443	2.161	1.112	2.1514e-06	Dynein light chain LC6, flagellar outer arm	CM008449.1	239828483	239830671	+	orig_protein_id=gnl|WGS:MLFT|CQW23_17779
73	rna23098	36	55	35	118	133	137	3.069	1.618	2.21857e-06	G-type lectin S-receptor-like serine/threonine-protein kinase	CM008452.1	573855	577154	+	orig_protein_id=gnl|WGS:MLFT|CQW23_23099
74	rna27497	189	182	211	391	570	520	2.55	1.351	2.28799e-06	aspartic proteinase PCS1-like	CM008454.1	8654967	8656256	+	orig_protein_id=gnl|WGS:MLFT|CQW23_27498
75	rna22557	25	70	30	142	178	202	4.218	2.077	3.34818e-06	1-aminocyclopropane-1-carboxylate oxidase -like protein 3	CM008451.1	178919229	178921909	+	orig_protein_id=gnl|WGS:MLFT|CQW23_22558
76	rna34664	26	5	25	77	80	104	4.638	2.214	6.7629e-06	protein FREE1-like	MLFT02002834.1	255	6345	-	orig_protein_id=gnl|WGS:MLFT|CQW23_35217
77	rna1115	89	84	98	176	196	201	2.119	1.084	6.86737e-06	Peroxidase 16	CM008443.1	50194559	50196094	-	orig_protein_id=gnl|WGS:MLFT|CQW23_01116
78	rna2138	212	321	206	523	554	623	2.303	1.204	9.07453e-06	2-hydroxyisoflavanone dehydratase-like	CM008443.1	190257019	190258086	+	orig_protein_id=gnl|WGS:MLFT|CQW23_02139
79	rna35097	231	279	142	513	701	929	3.285	1.716	1.13139e-05	hypothetical protein	MLFT02000043.1	913855	914493	-	orig_protein_id=gnl|WGS:MLFT|CQW23_30100
80	rna32002	339	361	309	572	780	990	2.32	1.214	1.18717e-05	ferruginol synthase-like	MLFT02000394.1	209113	211209	+	orig_protein_id=gnl|WGS:MLFT|CQW23_32867
81	rna1509	103	101	125	247	281	262	2.407	1.267	1.24816e-05	Methylsterol monooxygenase 1-2	CM008443.1	80492570	80495920	-	orig_protein_id=gnl|WGS:MLFT|CQW23_01510
82	rna12045	358	514	376	770	954	1296	2.42	1.275	1.74285e-05	Homeobox-leucine zipper protein HOX5	CM008447.1	18019835	18021515	-	orig_protein_id=gnl|WGS:MLFT|CQW23_12046
83	rna28750	154	232	143	330	427	466	2.311	1.209	1.84482e-05	Amino acid permease 1	CM008454.1	204861353	204869639	-	orig_protein_id=gnl|WGS:MLFT|CQW23_28751
84	rna7834	425	577	344	893	1136	1475	2.604	1.381	1.93408e-05	Zinc finger protein CONSTANS-LIKE 5	CM008445.1	242447096	242450693	+	orig_protein_id=gnl|WGS:MLFT|CQW23_07835
85	rna21185	1365	2133	1291	3410	4105	5890	2.799	1.485	1.96162e-05	putative glutathione S-transferase	CM008451.1	8224100	8225265	-	orig_protein_id=gnl|WGS:MLFT|CQW23_21186
86	rna19872	120	136	143	328	330	218	2.204	1.14	2.56904e-05	putative inactive leucine-rich repeat receptor-like protein kinase	CM008450.1	185068648	185072525	-	orig_protein_id=gnl|WGS:MLFT|CQW23_19873
87	rna4049	99	178	126	250	419	413	2.685	1.425	2.96441e-05	AAA-ATPase At3g28580-like	CM008444.1	121503246	121504814	-	orig_protein_id=gnl|WGS:MLFT|CQW23_04050
88	rna291	106	105	113	234	302	196	2.267	1.181	2.97851e-05	Protein HOTHEAD	CM008443.1	5351392	5356229	-	orig_protein_id=gnl|WGS:MLFT|CQW23_00292
89	rna1030	99	143	100	223	319	462	2.939	1.555	3.2092e-05	Urea-proton symporter DUR3	CM008443.1	41948567	41952147	+	orig_protein_id=gnl|WGS:MLFT|CQW23_01031
90	rna11159	343	549	502	876	1408	1172	2.481	1.311	3.21634e-05	cytochrome P450 81E8-like	CM008446.1	216436089	216437981	+	orig_protein_id=gnl|WGS:MLFT|CQW23_11160
91	rna18279	43	45	45	107	114	100	2.423	1.277	3.25716e-05	G-type lectin S-receptor-like serine/threonine-protein kinase	CM008449.1	252485218	252489134	+	orig_protein_id=gnl|WGS:MLFT|CQW23_18280
92	rna16208	246	383	238	555	694	687	2.233	1.159	3.88439e-05	probably inactive leucine-rich repeat receptor-like protein kinase At5g48380	CM008449.1	1870688	1872717	+	orig_protein_id=gnl|WGS:MLFT|CQW23_16209
93	rna8249	44	35	34	147	126	98	3.256	1.703	4.65113e-05	Cytochrome P450 71A6	CM008445.1	256334685	256336376	-	orig_protein_id=gnl|WGS:MLFT|CQW23_08250
94	rna31330	103	172	169	363	396	380	2.567	1.36	5.07126e-05	CO(2)-response secreted protease	MLFT02000255.1	122707	126829	-	orig_protein_id=gnl|WGS:MLFT|CQW23_32234
95	rna18338	11	21	29	46	107	172	5.353	2.42	6.93737e-05	NAC domain-containing protein	CM008449.1	254703450	254708790	+	orig_protein_id=gnl|WGS:MLFT|CQW23_18339
96	rna23726	24	24	10	72	86	181	5.848	2.548	9.10175e-05	Non-specific lipid-transfer protein 1	CM008452.1	81365486	81373714	+	orig_protein_id=gnl|WGS:MLFT|CQW23_23727
97	rna4145	12	8	16	48	50	53	4.176	2.062	9.45032e-05	probable purine permease 9	CM008444.1	125024769	125027396	+	orig_protein_id=gnl|WGS:MLFT|CQW23_04146
98	rna22023	494	634	523	1702	2122	5444	5.61	2.488	9.76157e-05	Aquaporin PIP2-1	CM008451.1	149756051	149757093	+	orig_protein_id=gnl|WGS:MLFT|CQW23_22024
99	rna21694	83	87	85	165	156	200	2.036	1.026	0.000102241	Ethylene-responsive transcription factor-like protein	CM008451.1	91136119	91141630	-	orig_protein_id=gnl|WGS:MLFT|CQW23_21695
100	rna22405	156	301	182	611	646	432	2.647	1.404	0.00010542	hypothetical protein	CM008451.1	172396340	172400179	+	orig_protein_id=gnl|WGS:MLFT|CQW23_22406
101	rna11065	60	39	52	101	145	140	2.551	1.351	0.000114512	Protein NLP4	CM008446.1	214125541	214129121	-	orig_protein_id=gnl|WGS:MLFT|CQW23_11066
102	rna25204	25	24	14	56	90	70	3.489	1.803	0.000120039	putative receptor-like protein kinase	CM008453.1	3619317	3624223	-	orig_protein_id=gnl|WGS:MLFT|CQW23_25205
103	rna4588	35	68	16	114	169	193	4.011	2.004	0.000122291	protein MOTHER of FT and TFL1-like	CM008444.1	136791469	136792861	-	orig_protein_id=gnl|WGS:MLFT|CQW23_04589
104	rna24899	450	692	444	1044	1189	1271	2.209	1.143	0.000146148	Cytochrome 98A2	CM008452.1	225614676	225619103	-	orig_protein_id=gnl|WGS:MLFT|CQW23_24900
105	rna14966	38	48	38	86	115	114	2.545	1.348	0.000156695	glutamate receptor 2.8-like	CM008448.1	215808566	215811840	+	orig_protein_id=gnl|WGS:MLFT|CQW23_14967
106	rna23592	28	25	35	80	88	80	2.814	1.492	0.000194076	bromodomain-containing protein 8-like isoform X5	CM008452.1	41974979	41986124	+	orig_protein_id=gnl|WGS:MLFT|CQW23_23593
107	rna29379	10	5	5	41	42	32	6.043	2.595	0.000198467	Chalcone synthase G	CM008454.1	232634238	232635344	-	orig_protein_id=gnl|WGS:MLFT|CQW23_29380
108	rna14917	204	209	324	621	510	447	2.142	1.099	0.000209262	putative quinone-oxidoreductase homolog, chloroplastic	CM008448.1	212645215	212649718	+	orig_protein_id=gnl|WGS:MLFT|CQW23_14918
109	rna15376	59	98	33	196	276	185	3.456	1.789	0.000216523	ABC transporter A family member 2	CM008448.1	236105147	236112335	-	orig_protein_id=gnl|WGS:MLFT|CQW23_15377
110	rna13621	5	15	9	43	54	50	4.957	2.309	0.000226939	Zinc finger CCCH domain-containing protein 32	CM008448.1	3309714	3313177	-	orig_protein_id=gnl|WGS:MLFT|CQW23_13622
111	rna24776	236	437	240	708	581	787	2.271	1.183	0.000254727	unkown	CM008452.1	223202501	223204946	-
112	rna14626	62	104	95	203	190	184	2.221	1.151	0.000262646	unkown	CM008448.1	190238454	190242376	-
113	rna5137	37	48	30	85	114	97	2.59	1.373	0.000418152	protein PLASTID MOVEMENT IMPAIRED 2	CM008444.1	147516035	147517963	-	orig_protein_id=gnl|WGS:MLFT|CQW23_05138
114	rna34155	55	100	73	172	220	200	2.598	1.378	0.000430084	1-aminocyclopropane-1-carboxylate oxidase -like protein	MLFT02001727.1	11359	20953	+	orig_protein_id=gnl|WGS:MLFT|CQW23_34900
115	rna27359	55	66	53	100	139	178	2.393	1.259	0.0005803	putative tyrosine-protein phosphatase	CM008454.1	5578354	5582345	+	orig_protein_id=gnl|WGS:MLFT|CQW23_27360
116	rna31506	84	119	60	191	219	190	2.286	1.193	0.0005803	rust resistance kinase Lr10-like	MLFT02000280.1	74219	76099	+	orig_protein_id=gnl|WGS:MLFT|CQW23_32399
117	rna18456	18	27	9	85	68	70	4.107	2.038	0.000604609	SPX domain-containing membrane protein	CM008450.1	3440060	3447781	+	orig_protein_id=gnl|WGS:MLFT|CQW23_18457
118	rna25732	593	887	401	1072	2000	2105	2.754	1.461	0.000650712	AAA-ATPase At3g28580-like	CM008453.1	36692099	36693724	-	orig_protein_id=gnl|WGS:MLFT|CQW23_25733
119	rna5456	80	114	77	184	205	191	2.145	1.101	0.000653631	COBRA-like protein 1	CM008444.1	154255554	154260221	+	orig_protein_id=gnl|WGS:MLFT|CQW23_05457
120	rna35171	10	28	10	68	64	76	4.34	2.118	0.000691402	Tyramine N-feruloyltransferase 10/30	MLFT02000047.1	919315	920001	-	orig_protein_id=gnl|WGS:MLFT|CQW23_30146
121	rna7931	43	38	40	106	107	90	2.504	1.324	0.000712889	(6-4)DNA photolyase	CM008445.1	246515050	246520601	-	orig_protein_id=gnl|WGS:MLFT|CQW23_07932
122	rna9281	21	31	27	67	83	81	2.95	1.561	0.000880593	unkown	CM008446.1	9189076	9197427	+
123	rna21839	63	91	87	188	205	141	2.231	1.158	0.000911327	Protein SPA1-RELATED 3	CM008451.1	122421156	122434921	+	orig_protein_id=gnl|WGS:MLFT|CQW23_21840
124	rna11129	264	321	289	414	584	771	2.023	1.017	0.00096452	Cytokinin riboside 5'-monophosphate phosphoribohydrolase LOG1	CM008446.1	215332322	215336530	-	orig_protein_id=gnl|WGS:MLFT|CQW23_11130
125	rna16231	249	258	248	467	551	844	2.461	1.299	0.00100451	Pathogenesis-related protein PR-1	CM008449.1	2589884	2590483	-	orig_protein_id=gnl|WGS:MLFT|CQW23_16232
126	rna5519	38	62	39	108	117	111	2.417	1.273	0.00102836	putative 2-oxoglutarate-dependent dioxygenase	CM008444.1	155331502	155339421	-	orig_protein_id=gnl|WGS:MLFT|CQW23_05520
127	rna33092	103	101	102	252	279	156	2.251	1.171	0.00103379	LEAF RUST 10 DISEASE-RESISTANCE LOCUS RECEPTOR-LIKE PROTEIN KINASE-like 1.1 isoform X1	MLFT02000771.1	68326	70719	-	orig_protein_id=gnl|WGS:MLFT|CQW23_33905
128	rna4691	8	14	8	34	40	62	4.576	2.194	0.00104121	pathogen-related protein-like	CM008444.1	139325578	139332018	-	orig_protein_id=gnl|WGS:MLFT|CQW23_04692
129	rna11603	74	60	78	125	152	167	2.085	1.06	0.00109889	putative WUSCHEL-related homeobox 2	CM008447.1	7148277	7151001	-	orig_protein_id=gnl|WGS:MLFT|CQW23_11604
130	rna8663	39	39	42	93	130	103	2.718	1.443	0.00115658	hypothetical protein	CM008445.1	282948699	282952264	+	orig_protein_id=gnl|WGS:MLFT|CQW23_08664
131	rna4427	430	902	407	1243	1722	2226	2.988	1.579	0.00116734	Stem-specific protein TSJT1	CM008444.1	132829459	132831087	+	orig_protein_id=gnl|WGS:MLFT|CQW23_04428
132	rna8018	33	54	55	95	176	116	2.723	1.445	0.00122252	hypothetical protein	CM008445.1	250016029	250017486	+	orig_protein_id=gnl|WGS:MLFT|CQW23_08019
133	rna14284	80	54	84	143	160	139	2.028	1.02	0.00133714	Heat shock protein 90-1	CM008448.1	124862929	124865799	+	orig_protein_id=gnl|WGS:MLFT|CQW23_14285
134	rna12873	188	230	211	351	438	521	2.086	1.061	0.00134418	Aquaporin PIP1-1	CM008447.1	205274551	205275770	+	orig_protein_id=gnl|WGS:MLFT|CQW23_12874
135	rna622	15	17	7	55	72	44	4.471	2.161	0.00166375	NAC domain-containing protein 45	CM008443.1	17020984	17022704	-	orig_protein_id=gnl|WGS:MLFT|CQW23_00623
136	rna32965	24	48	39	101	87	98	2.585	1.37	0.00171382	CBL-interacting serine/threonine-protein kinase 11	MLFT02000713.1	88330	89649	+	orig_protein_id=gnl|WGS:MLFT|CQW23_33778
137	rna18838	35	27	27	83	77	95	2.853	1.512	0.0017631	NAC domain-containing protein	CM008450.1	27030696	27037271	+	orig_protein_id=gnl|WGS:MLFT|CQW23_18839
138	rna19577	32	70	34	85	150	179	3.047	1.607	0.00179332	probable WRKY transcription factor 40	CM008450.1	173315806	173318457	-	orig_protein_id=gnl|WGS:MLFT|CQW23_19578
139	rna18610	12	14	7	51	47	33	4.002	2.001	0.00202522	Protein NRT1/ PTR FAMILY 7.3	CM008450.1	13330645	13333282	+	orig_protein_id=gnl|WGS:MLFT|CQW23_18611
140	rna25201	12	8	7	53	53	33	5.13	2.359	0.00204057	Glycerophosphodiester phosphodiesterase protein kinase domain-containing GDPDL2	CM008453.1	3601688	3602426	-	orig_protein_id=gnl|WGS:MLFT|CQW23_25202
141	rna9383	13	15	17	70	62	51	4.037	2.013	0.0021007	probable leucine-rich repeat receptor-like protein kinase At1g35710	CM008446.1	12707641	12708636	-	orig_protein_id=gnl|WGS:MLFT|CQW23_09384
142	rna16016	179	165	145	241	315	464	2.08	1.057	0.00217053	ABC transporter F family member 1-like	CM008448.1	250343755	250348715	-	orig_protein_id=gnl|WGS:MLFT|CQW23_16017
143	rna31509	28	42	26	99	95	68	2.721	1.444	0.0026169	rust resistance kinase Lr10-like	MLFT02000280.1	87330	88322	-	orig_protein_id=gnl|WGS:MLFT|CQW23_32402
144	rna30069	51	100	104	366	300	134	3.141	1.651	0.0028823	cellulose synthase-like protein H1	MLFT02000125.1	618766	628167	-	orig_protein_id=gnl|WGS:MLFT|CQW23_31076
145	rna5850	32	22	44	146	145	73	3.713	1.893	0.00299204	protein WVD2-like 7 isoform X2	CM008444.1	167125281	167128809	+	orig_protein_id=gnl|WGS:MLFT|CQW23_05851
146	rna16707	10	13	24	44	53	52	3.217	1.686	0.00300553	Phospholipase A2-alpha	CM008449.1	70901277	70911421	-	orig_protein_id=gnl|WGS:MLFT|CQW23_16708
147	rna31209	144	259	177	371	440	365	2.03	1.021	0.00302994	Geraniol 8-hydroxylase	MLFT02000240.1	233204	235837	-	orig_protein_id=gnl|WGS:MLFT|CQW23_32124
148	rna16667	169	113	144	333	284	253	2.037	1.026	0.00318542	hyoscyamine 6-dioxygenase-like	CM008449.1	53451084	53454568	+	orig_protein_id=gnl|WGS:MLFT|CQW23_16668
149	rna5198	80	84	52	138	165	150	2.105	1.074	0.00344375	hypothetical protein	CM008444.1	148546015	148548354	+	orig_protein_id=gnl|WGS:MLFT|CQW23_05199
150	rna35482	24	28	14	59	54	114	3.425	1.776	0.00351696	ABC transporter G family member 11	MLFT02000060.1	952390	955207	+	orig_protein_id=gnl|WGS:MLFT|CQW23_30408
151	rna18030	399	526	492	874	1191	998	2.161	1.112	0.00362001	ABC transporter C family member 3	CM008449.1	246514129	246519602	+	orig_protein_id=gnl|WGS:MLFT|CQW23_18031
152	rna15574	6	2	11	28	34	30	4.531	2.18	0.00393127	protein DOWNY MILDEW RESISTANCE 6-like	CM008448.1	241865327	241870437	+	orig_protein_id=gnl|WGS:MLFT|CQW23_15575
153	rna30658	19	29	29	61	60	72	2.486	1.314	0.00399887	PXMP2/4 family protein 4-like	MLFT02000181.1	397708	402658	-	orig_protein_id=gnl|WGS:MLFT|CQW23_31613
154	rna9149	17	15	22	43	47	57	2.702	1.434	0.00465999	Sphingosine kinase 1	CM008446.1	5285094	5291165	+	orig_protein_id=gnl|WGS:MLFT|CQW23_09150
155	rna10414	964	1458	818	3059	3295	1775	2.51	1.327	0.00498758	probable LRR receptor-like serine/threonine-protein kinase At4g08850	CM008446.1	188201878	188204986	-	orig_protein_id=gnl|WGS:MLFT|CQW23_10415
156	rna10118	305	324	364	919	722	472	2.128	1.089	0.00608582	cytochrome P450 71A1-like	CM008446.1	147323838	147325488	-	orig_protein_id=gnl|WGS:MLFT|CQW23_10119
157	rna7672	14	24	15	53	53	68	3.326	1.734	0.00667463	unkown	CM008445.1	229308609	229309274	+
158	rna25346	2	7	1	28	27	25	7.861	2.975	0.00731638	unkown	CM008453.1	11415719	11416809	-
159	rna2487	24	40	23	57	102	76	2.732	1.45	0.00744647	Pyruvate%2C phosphate dikinase%2C chloroplastic	CM008443.1	229330331	229336812	+	orig_protein_id=gnl|WGS:MLFT|CQW23_02488
160	rna4362	434	723	318	790	1154	1544	2.365	1.242	0.00792741	Phospholipase A1-II 1	CM008444.1	130967907	130969281	-	orig_protein_id=gnl|WGS:MLFT|CQW23_04363
161	rna10796	39	48	50	75	96	128	2.164	1.114	0.00960673	unkown	CM008446.1	208615450	208626594	+

## Sheet: SW vs Control Down Genes
Differentially expressed genes (DEGs) that are down-regulated in the comparison between SW-treated and control plants
	Gene ID	Control 1 FPKM	Control 2 FPKM	Control 3 FPKM	SW-infested 1 FPKM	SW-infested 2 FPKM	SW-infested 3 FPKM	FoldChange	log2FoldChange	FDR	Gene annotation	chromosome	start	end	direction	NCBI_ID
1	rna22644	1516	1437	1390	107	108	83	0.069	-3.855	1.86717e-119	NADP-dependent alkenal double bond reductase P2	CM008451.1	182679271	182680314	-	orig_protein_id=gnl|WGS:MLFT|CQW23_22645
2	rna18624	685	686	688	32	26	22	0.039	-4.672	1.32466e-96	Nudix hydrolase 8	CM008450.1	14143244	14147799	+	orig_protein_id=gnl|WGS:MLFT|CQW23_18625
3	rna10256	3362	3436	3679	662	415	606	0.16	-2.641	2.94347e-49	Abscisic stress-ripening protein 3	CM008446.1	172772383	172773373	-	orig_protein_id=gnl|WGS:MLFT|CQW23_10257
4	rna18250	1519	1519	1611	163	126	195	0.104	-3.27	1.56315e-46	Epidermis-specific secreted glycoprotein EP1	CM008449.1	251471230	251472123	+	orig_protein_id=gnl|WGS:MLFT|CQW23_18251
5	rna4151	33362	30248	50908	4793	3946	3155	0.104	-3.267	2.74771e-44	Chlorophyll a-b binding protein 3C%2C chloroplastic	CM008444.1	125156312	125157109	-	orig_protein_id=gnl|WGS:MLFT|CQW23_04152
6	rna23406	2765	3164	2748	719	665	576	0.226	-2.146	1.59266e-43	putative indole-3-acetic acid-amido synthetase GH3.5	CM008452.1	13281803	13287900	+	orig_protein_id=gnl|WGS:MLFT|CQW23_23407
7	rna16268	7655	8448	8329	1941	1783	2173	0.241	-2.051	2.24795e-42	Tetraspanin-8	CM008449.1	3721547	3724625	+	orig_protein_id=gnl|WGS:MLFT|CQW23_16269
8	rna1002	1802	1678	2262	316	196	182	0.121	-3.046	3.26359e-41	Protein BREVIS RADIX	CM008443.1	40902507	40907363	+	orig_protein_id=gnl|WGS:MLFT|CQW23_01003
9	rna13991	615	586	633	146	155	134	0.237	-2.076	2.12012e-36	Transcription factor LUX	CM008448.1	34933822	34934736	-	orig_protein_id=gnl|WGS:MLFT|CQW23_13992
10	rna30105	17772	16414	16599	6412	6788	5729	0.373	-1.424	7.07857e-35	Calnexin -like protein	MLFT02000129.1	416190	419499	-	orig_protein_id=gnl|WGS:MLFT|CQW23_31108
11	rna8020	862	733	838	154	187	127	0.193	-2.372	7.07857e-35	Two-component response regulator-like APRR9	CM008445.1	250051437	250055942	-	orig_protein_id=gnl|WGS:MLFT|CQW23_08021
12	rna7900	17125	15451	14469	5602	5768	4980	0.348	-1.525	2.50641e-33	Luminal-binding protein	CM008445.1	245659826	245663180	-	orig_protein_id=gnl|WGS:MLFT|CQW23_07901
13	rna4160	15424	13944	26863	2648	2463	1954	0.126	-2.992	1.65836e-31	Chlorophyll a-b binding protein 3C%2C chloroplastic	CM008444.1	125271061	125271858	-	orig_protein_id=gnl|WGS:MLFT|CQW23_04161
14	rna12998	231	164	319	10	3	2	0.021	-5.556	7.38994e-29	hypothetical protein	CM008447.1	211873025	211873576	-	orig_protein_id=gnl|WGS:MLFT|CQW23_12999
15	rna14234	797	781	784	306	263	300	0.368	-1.443	7.97171e-28	Tubulin beta-3 chain	CM008448.1	113124582	113127540	+	orig_protein_id=gnl|WGS:MLFT|CQW23_14235
16	rna22342	1337	1535	1356	497	461	524	0.35	-1.514	8.54337e-28	2-hydroxyisoflavanone dehydratase-like	CM008451.1	169801406	169806101	-	orig_protein_id=gnl|WGS:MLFT|CQW23_22343
17	rna8224	1441	1071	1640	256	180	118	0.134	-2.905	1.56864e-27	BTB/POZ and TAZ domain-containing protein 2	CM008445.1	255426689	255429503	+	orig_protein_id=gnl|WGS:MLFT|CQW23_08225
18	rna4349	6593	6608	6241	2840	2981	2842	0.446	-1.166	3.13892e-26	Protein transport protein Sec61 subunit alpha	CM008444.1	130466467	130469551	+	orig_protein_id=gnl|WGS:MLFT|CQW23_04350
19	rna31158	182	163	218	7	16	22	0.079	-3.671	4.62022e-26	F-box protein At2g27310	MLFT02000234.1	25740	26768	+	orig_protein_id=gnl|WGS:MLFT|CQW23_32079
20	rna9308	71645	65699	90649	12140	6686	4683	0.103	-3.278	1.73869e-25	Chlorophyll a-b binding protein 3C%2C chloroplastic	CM008446.1	9704686	9705489	-	orig_protein_id=gnl|WGS:MLFT|CQW23_09309
21	rna25419	377	454	418	95	105	65	0.214	-2.225	1.60764e-24	cytochrome P450 86A1	CM008453.1	15336668	15352109	-	orig_protein_id=gnl|WGS:MLFT|CQW23_25420
22	rna17779	28115	25116	37172	4442	2658	1629	0.097	-3.372	8.08839e-24	hypothetical protein	CM008449.1	239840565	239841837	+	orig_protein_id=gnl|WGS:MLFT|CQW23_17780
23	rna20545	637	593	552	224	212	221	0.369	-1.439	4.09588e-23	DNA-directed RNA polymerase subunit beta	CM008450.1	200048008	200050561	-	orig_protein_id=gnl|WGS:MLFT|CQW23_20546
24	rna20518	9386	9067	12873	2773	2972	2924	0.277	-1.853	4.54818e-23	Chlorophyll a-b binding protein CP24 10B%2C chloroplastic	CM008450.1	199689985	199690924	+	orig_protein_id=gnl|WGS:MLFT|CQW23_20519
25	rna5501	5791	5701	4414	1640	1641	1850	0.322	-1.633	7.44307e-23	polyphenol oxidase B, chloroplastic	CM008444.1	154975717	154977579	-	orig_protein_id=gnl|WGS:MLFT|CQW23_05502
26	rna28282	1519	1510	1304	406	410	432	0.288	-1.796	1.07649e-22	(-)-camphene/tricyclene synthase%2C chloroplastic	CM008454.1	81539672	81543909	-	orig_protein_id=gnl|WGS:MLFT|CQW23_28283
27	rna17709	1013	896	781	269	313	324	0.337	-1.57	2.42689e-22	Endoplasmic reticulum oxidoreductin-1	CM008449.1	237632375	237637878	-	orig_protein_id=gnl|WGS:MLFT|CQW23_17710
28	rna4155	2754	2832	5135	353	279	116	0.07	-3.841	2.97744e-22	Chlorophyll a-b binding protein 40%2C chloroplastic	CM008444.1	125209221	125213710	-	orig_protein_id=gnl|WGS:MLFT|CQW23_04156
29	rna17075	90203	82001	106274	26608	18383	15857	0.219	-2.194	4.50401e-22	Chlorophyll a-b binding protein 4%2C chloroplastic	CM008449.1	187281027	187282466	-	orig_protein_id=gnl|WGS:MLFT|CQW23_17076
30	rna17672	182	153	219	26	12	18	0.101	-3.301	1.14847e-21	G-type lectin S-receptor-like serine/threonine-protein kinase SD2-5	CM008449.1	235911682	235913031	-	orig_protein_id=gnl|WGS:MLFT|CQW23_17673
31	rna13508	1920	1797	1625	648	718	647	0.377	-1.407	2.79462e-21	DnaJ protein ERDJ3B	CM008448.1	113757	119781	+	orig_protein_id=gnl|WGS:MLFT|CQW23_13509
32	rna16139	349	243	243	58	61	54	0.208	-2.264	3.75183e-21	EID1-like F-box protein 3	CM008448.1	252953741	252954631	+	orig_protein_id=gnl|WGS:MLFT|CQW23_16140
33	rna27753	236	222	213	28	37	55	0.177	-2.498	2.72399e-20	protein DMR6-LIKE OXYGENASE 2-like	CM008454.1	19462784	19465989	+	orig_protein_id=gnl|WGS:MLFT|CQW23_27754
34	rna22035	1639	1310	1435	578	500	420	0.342	-1.548	5.09888e-20	DnaJ protein P58IPK -like protein	CM008451.1	150103386	150111381	-	orig_protein_id=gnl|WGS:MLFT|CQW23_22036
35	rna2811	3419	3475	3503	1558	1398	1218	0.402	-1.316	1.8142e-19	Adagio protein 3	CM008443.1	243888984	243894257	+	orig_protein_id=gnl|WGS:MLFT|CQW23_02812
36	rna29995	1358	1150	1816	387	287	282	0.221	-2.176	4.53028e-19	PRA1 family protein F2	MLFT02000115.1	516517	517056	+	orig_protein_id=gnl|WGS:MLFT|CQW23_31011
37	rna165	5297	4410	4600	1630	1687	1199	0.316	-1.663	7.43286e-19	Luminal-binding protein	CM008443.1	2853077	2856908	-	orig_protein_id=gnl|WGS:MLFT|CQW23_00166
38	rna10848	880	735	974	265	243	197	0.273	-1.874	7.46252e-19	Allene oxide synthase%2C chloroplastic	CM008446.1	209806958	209808517	+	orig_protein_id=gnl|WGS:MLFT|CQW23_10849
39	rna10847	879	735	974	266	243	197	0.273	-1.872	1.15889e-18	Allene oxide synthase%2C chloroplastic	CM008446.1	209779117	209780676	+	orig_protein_id=gnl|WGS:MLFT|CQW23_10848
40	rna17415	5605	5414	6521	2408	2327	1795	0.372	-1.425	1.69521e-18	Protochlorophyllide reductase%2C chloroplastic	CM008449.1	222304571	222307375	+	orig_protein_id=gnl|WGS:MLFT|CQW23_17416
41	rna14282	11275	11472	9878	1860	2658	3221	0.237	-2.076	4.36958e-18	Beta-carotene hydroxylase 1%2C chloroplastic	CM008448.1	124625031	124627106	-	orig_protein_id=gnl|WGS:MLFT|CQW23_14283
42	rna22009	434	551	315	91	96	82	0.208	-2.264	6.23127e-18	Cytokinin riboside 5'-monophosphate phosphoribohydrolase LOG1	CM008451.1	149067936	149072307	+	orig_protein_id=gnl|WGS:MLFT|CQW23_22010
43	rna17649	1143	1091	1086	389	306	287	0.296	-1.757	6.84695e-18	putative inactive nicotinamidase	CM008449.1	235023782	235027486	-	orig_protein_id=gnl|WGS:MLFT|CQW23_17650
44	rna11933	26492	23073	35251	5161	2720	1648	0.112	-3.154	1.50958e-17	Chlorophyll a-b binding protein P4%2C chloroplastic	CM008447.1	14976618	14977770	+	orig_protein_id=gnl|WGS:MLFT|CQW23_11934
45	rna32427	381	347	410	101	130	146	0.33	-1.601	2.06509e-17	alkane hydroxylase MAH1-like	MLFT02000525.1	54108	55655	-	orig_protein_id=gnl|WGS:MLFT|CQW23_33250
46	rna11069	139	174	121	27	25	26	0.181	-2.47	3.67912e-17	unkown	CM008446.1	214180313	214186170	+
47	rna4472	3684	4249	3704	858	982	1226	0.263	-1.925	9.7597e-17	auxin-repressed 12.5 kDa protein-like	CM008444.1	133928164	133929272	-	orig_protein_id=gnl|WGS:MLFT|CQW23_04473
48	rna25769	1230	1207	1074	472	457	519	0.412	-1.279	1.53524e-16	UDP-galactose/UDP-glucose transporter 3	CM008453.1	41617017	41622539	+	orig_protein_id=gnl|WGS:MLFT|CQW23_25770
49	rna14212	893	986	908	243	187	158	0.211	-2.244	2.07374e-16	Protein EARLY FLOWERING 4	CM008448.1	108445969	108446340	+	orig_protein_id=gnl|WGS:MLFT|CQW23_14213
50	rna5963	22166	17508	30752	4551	3232	1998	0.139	-2.848	2.36747e-16	Chlorophyll a-b binding protein CP24 10B%2C chloroplastic	CM008445.1	42357	43300	+	orig_protein_id=gnl|WGS:MLFT|CQW23_05964
51	rna35370	1690	1760	1526	847	774	769	0.48	-1.058	5.1637e-16	Alcohol-forming fatty acyl-CoA reductase	MLFT02000057.1	713242	719638	-	orig_protein_id=gnl|WGS:MLFT|CQW23_30302
52	rna11100	10318	8909	8855	4291	4441	3684	0.442	-1.177	6.21241e-16	Endoplasmin -like protein	CM008446.1	214836548	214842395	+	orig_protein_id=gnl|WGS:MLFT|CQW23_11101
53	rna8361	21514	15570	23053	6774	4376	6165	0.288	-1.796	6.52958e-16	Proteinase inhibitor type-2	CM008445.1	259406314	259407368	+	orig_protein_id=gnl|WGS:MLFT|CQW23_08362
54	rna34881	2290	2127	2287	969	866	673	0.374	-1.417	8.04661e-16	phospholipase A1-II 1-like	MLFT02000036.1	7725	9073	-	orig_protein_id=gnl|WGS:MLFT|CQW23_29976
55	rna2335	627	486	747	76	77	165	0.17	-2.558	8.51303e-16	basic 7S globulin-like	CM008443.1	214934836	214936077	+	orig_protein_id=gnl|WGS:MLFT|CQW23_02336
56	rna15413	888	986	1850	35	64	21	0.032	-4.947	9.25866e-16	hypothetical protein	CM008448.1	236855615	236856896	-	orig_protein_id=gnl|WGS:MLFT|CQW23_15414
57	rna13825	417	420	591	121	76	66	0.185	-2.435	1.75206e-15	hypothetical protein	CM008448.1	12227409	12231163	+	orig_protein_id=gnl|WGS:MLFT|CQW23_13826
58	rna33910	670	658	902	222	191	117	0.238	-2.072	2.50821e-15	hypothetical protein	MLFT02000018.1	1130621	1137721	+	orig_protein_id=gnl|WGS:MLFT|CQW23_29669
59	rna25575	405	514	505	159	106	86	0.247	-2.018	5.2654e-15	Serine carboxypeptidase 3	CM008453.1	26212217	26215821	-	orig_protein_id=gnl|WGS:MLFT|CQW23_25576
60	rna20247	218	187	267	67	62	67	0.292	-1.777	1.2033e-14	tafazzin	CM008450.1	194042817	194045826	-	orig_protein_id=gnl|WGS:MLFT|CQW23_20248
61	rna17676	2959	3701	3268	1426	1026	902	0.338	-1.565	1.23364e-14	putative small heat shock protein	CM008449.1	235999952	236002545	+	orig_protein_id=gnl|WGS:MLFT|CQW23_17677
62	rna25312	152	157	126	40	42	39	0.279	-1.843	1.37405e-14	U-box domain-containing protein 18-like	CM008453.1	9353100	9355151	+	orig_protein_id=gnl|WGS:MLFT|CQW23_25313
63	rna13409	22187	20997	28661	7775	5623	4171	0.245	-2.032	1.57679e-14	Chlorophyll a-b binding protein 6A%2C chloroplastic	CM008447.1	223313513	223315386	-	orig_protein_id=gnl|WGS:MLFT|CQW23_13410
64	rna20114	4485	4907	6171	2357	1904	2015	0.403	-1.31	1.64343e-14	Chlorophyll a-b binding protein 3C%2C chloroplastic	CM008450.1	191238924	191239727	+	orig_protein_id=gnl|WGS:MLFT|CQW23_20115
65	rna8945	2631	2597	2527	1365	1212	1154	0.481	-1.055	2.32971e-14	beta-glucosidase BoGH3B-like	CM008445.1	294750708	294764532	-	orig_protein_id=gnl|WGS:MLFT|CQW23_08946
66	rna24487	526	615	611	273	245	265	0.447	-1.162	9.73635e-14	subtilisin-like protease SBT1.9	CM008452.1	210419830	210422133	-	orig_protein_id=gnl|WGS:MLFT|CQW23_24488
67	rna10734	160	166	211	45	32	44	0.226	-2.148	1.09809e-13	Mixed-linked glucan synthase	CM008446.1	207030779	207031111	-	orig_protein_id=gnl|WGS:MLFT|CQW23_10735
68	rna26205	1398	1126	1239	618	566	486	0.444	-1.171	1.64026e-13	Signal peptide peptidase	CM008453.1	149922952	149934186	-	orig_protein_id=gnl|WGS:MLFT|CQW23_26206
69	rna15880	648	578	694	260	198	261	0.374	-1.42	1.79007e-13	17.7 kDa class I heat shock protein-like	CM008448.1	247719441	247719905	+	orig_protein_id=gnl|WGS:MLFT|CQW23_15881
70	rna15831	17211	16045	20687	7536	5875	6305	0.366	-1.452	1.86941e-13	Photosystem I reaction center subunit IV B%2C chloroplastic	CM008448.1	246715457	246717246	+	orig_protein_id=gnl|WGS:MLFT|CQW23_15832
71	rna15002	175	203	164	16	24	48	0.16	-2.641	2.96765e-13	Transmembrane 9 superfamily member 3	CM008448.1	217197232	217207281	+	orig_protein_id=gnl|WGS:MLFT|CQW23_15003
72	rna25632	357	318	392	140	135	137	0.385	-1.377	3.10881e-13	Wall-associated receptor kinase-like 20	CM008453.1	29856504	29867647	+	orig_protein_id=gnl|WGS:MLFT|CQW23_25633
73	rna4215	82	66	70	10	11	9	0.139	-2.849	3.10881e-13	Two-component response regulator ARR9	CM008444.1	126816106	126816742	+	orig_protein_id=gnl|WGS:MLFT|CQW23_04216
74	rna13906	52268	38036	38268	18463	17214	14729	0.392	-1.351	4.36281e-13	protein disulfide-isomerase-like	CM008448.1	25479836	25484557	+	orig_protein_id=gnl|WGS:MLFT|CQW23_13907
75	rna30344	533	591	589	166	157	185	0.296	-1.755	7.11654e-13	DnaJ -like protein subfamily B member 6	MLFT02000155.1	97016	98264	+	orig_protein_id=gnl|WGS:MLFT|CQW23_31323
76	rna4836	1337	1731	1477	629	502	549	0.37	-1.436	7.12473e-13	chaperonin-like RBCX protein 1, chloroplastic	CM008444.1	141785520	141787402	-	orig_protein_id=gnl|WGS:MLFT|CQW23_04837
77	rna17249	10810	9409	13770	4611	3680	3079	0.335	-1.58	7.42657e-13	Isocitrate lyase	CM008449.1	210663081	210665138	-	orig_protein_id=gnl|WGS:MLFT|CQW23_17250
78	rna23527	212	231	254	92	71	68	0.332	-1.592	9.67133e-13	Plasma membrane-associated cation-binding protein 1	CM008452.1	28757144	28759288	-	orig_protein_id=gnl|WGS:MLFT|CQW23_23528
79	rna5686	516	561	469	224	230	261	0.462	-1.115	1.43682e-12	Lysine histidine transporter-like 1	CM008444.1	158137618	158140719	-	orig_protein_id=gnl|WGS:MLFT|CQW23_05687
80	rna22931	9914	10940	11269	5911	4774	5181	0.494	-1.018	2.25778e-12	Light-regulated protein	CM008451.1	191906328	191908766	-	orig_protein_id=gnl|WGS:MLFT|CQW23_22932
81	rna24112	9202	9337	10194	4752	3968	3704	0.432	-1.21	2.33078e-12	subtilisin-like protease SBT1.9	CM008452.1	174984251	174986566	-	orig_protein_id=gnl|WGS:MLFT|CQW23_24113
82	rna2867	3154	3345	3393	1399	1028	760	0.322	-1.634	2.9052e-12	subtilisin-like protease SBT1.9	CM008443.1	246953354	246955705	-	orig_protein_id=gnl|WGS:MLFT|CQW23_02868
83	rna22670	2705	2997	2905	1141	1096	1089	0.386	-1.372	3.60307e-12	Pleiotropic drug resistance protein 1	CM008451.1	183370282	183378947	+	orig_protein_id=gnl|WGS:MLFT|CQW23_22671
84	rna18024	798	826	759	416	397	361	0.493	-1.021	3.80472e-12	Zinc transporter 2	CM008449.1	246471464	246474193	+	orig_protein_id=gnl|WGS:MLFT|CQW23_18025
85	rna582	356	389	434	175	178	153	0.43	-1.217	1.00266e-11	Nudix hydrolase 8	CM008443.1	15568143	15571415	-	orig_protein_id=gnl|WGS:MLFT|CQW23_00583
86	rna19821	1882	1960	1839	813	613	860	0.402	-1.315	1.0165e-11	NAD(P)H:quinone oxidoreductase	CM008450.1	183960487	183961769	-	orig_protein_id=gnl|WGS:MLFT|CQW23_19822
87	rna22951	1065	1262	728	234	198	159	0.193	-2.371	1.44481e-11	Xyloglucan endotransglucosylase/hydrolase protein 15	CM008451.1	192912826	192914904	+	orig_protein_id=gnl|WGS:MLFT|CQW23_22952
88	rna1835	187	171	200	56	58	53	0.301	-1.731	2.3993e-11	basic 7S globulin-like	CM008443.1	139718854	139721206	+	orig_protein_id=gnl|WGS:MLFT|CQW23_01836
89	rna4703	1138	1020	1279	580	535	452	0.456	-1.132	2.98425e-11	Apyrase	CM008444.1	139548154	139551394	-	orig_protein_id=gnl|WGS:MLFT|CQW23_04704
90	rna432	926	798	1107	396	284	243	0.326	-1.616	5.25901e-11	hypothetical protein	CM008443.1	10508122	10508757	-	orig_protein_id=gnl|WGS:MLFT|CQW23_00433
91	rna23244	47225	41264	63603	20002	13782	12689	0.306	-1.71	1.07421e-10	Chlorophyll a-b binding protein 3%2C chloroplastic	CM008452.1	3494834	3497506	-	orig_protein_id=gnl|WGS:MLFT|CQW23_23245
92	rna2853	733	612	526	258	259	250	0.41	-1.285	1.16763e-10	Glutamine--fructose-6-phosphate aminotransferase [isomerizing] 2	CM008443.1	245989531	246000072	+	orig_protein_id=gnl|WGS:MLFT|CQW23_02854
93	rna17409	473	446	425	159	164	233	0.413	-1.277	3.42867e-10	hypothetical protein	CM008449.1	222071411	222074071	+	orig_protein_id=gnl|WGS:MLFT|CQW23_17410
94	rna25171	2996	2681	3483	1362	1323	908	0.392	-1.349	3.52061e-10	Zinc finger protein CONSTANS-LIKE 7	CM008453.1	2830524	2832914	+	orig_protein_id=gnl|WGS:MLFT|CQW23_25172
95	rna14478	292	378	348	148	110	122	0.372	-1.427	8.08693e-10	hypothetical protein	CM008448.1	168872362	168873075	+	orig_protein_id=gnl|WGS:MLFT|CQW23_14479
96	rna24595	214	160	384	63	57	37	0.208	-2.263	1.83218e-09	protein YLS9-like	CM008452.1	217673085	217673768	+	orig_protein_id=gnl|WGS:MLFT|CQW23_24596
97	rna5160	1495	1526	1470	286	374	632	0.287	-1.8	1.95238e-09	receptor-like protein 12	CM008444.1	147883327	147884757	-	orig_protein_id=gnl|WGS:MLFT|CQW23_05161
98	rna23236	9334	7888	13748	1657	992	446	0.1	-3.322	2.59334e-09	Protochlorophyllide reductase%2C chloroplastic	CM008452.1	3290361	3294981	-	orig_protein_id=gnl|WGS:MLFT|CQW23_23237
99	rna13411	11288	7917	15673	4142	2542	2205	0.255	-1.972	2.61525e-09	Chlorophyll a-b binding protein 6A%2C chloroplastic	CM008447.1	223325255	223327045	+	orig_protein_id=gnl|WGS:MLFT|CQW23_13412
100	rna7840	744	736	748	303	287	416	0.45	-1.151	2.61525e-09	rust resistance kinase Lr10-like	CM008445.1	242780434	242783061	-	orig_protein_id=gnl|WGS:MLFT|CQW23_07841
101	rna27991	220	197	214	86	78	81	0.388	-1.366	2.71228e-09	basic leucine zipper 6	CM008454.1	39578025	39581968	+	orig_protein_id=gnl|WGS:MLFT|CQW23_27992
102	rna7744	91	90	101	32	17	19	0.241	-2.051	2.80459e-09	21 kDa protein-like	CM008445.1	236028095	236028706	+	orig_protein_id=gnl|WGS:MLFT|CQW23_07745
103	rna12992	78	84	115	14	24	20	0.213	-2.234	2.88851e-09	protein ACCELERATED CELL DEATH 6-like	CM008447.1	211794931	211797208	+	orig_protein_id=gnl|WGS:MLFT|CQW23_12993
104	rna5248	420	369	394	181	156	117	0.384	-1.379	3.76025e-09	putative formamidase	CM008444.1	149547243	149551888	+	orig_protein_id=gnl|WGS:MLFT|CQW23_05249
105	rna4153	54252	47891	82272	9702	5598	2796	0.098	-3.349	3.91172e-09	Chlorophyll a-b binding protein 3C%2C chloroplastic	CM008444.1	125174555	125175352	-	orig_protein_id=gnl|WGS:MLFT|CQW23_04154
106	rna11633	2370	2402	2873	1278	827	839	0.385	-1.377	4.00165e-09	Beta-glucosidase 43	CM008447.1	7680925	7684976	-	orig_protein_id=gnl|WGS:MLFT|CQW23_11634
107	rna31556	276	351	402	147	124	122	0.381	-1.392	5.38239e-09	alkane hydroxylase MAH1-like	MLFT02000289.1	52469	53998	-	orig_protein_id=gnl|WGS:MLFT|CQW23_32448
108	rna35392	24725	21302	32843	10501	6479	5589	0.286	-1.805	5.72251e-09	Photosystem I subunit O	MLFT02000057.1	1096671	1098936	+	orig_protein_id=gnl|WGS:MLFT|CQW23_30324
109	rna4157	6674	6429	14338	986	850	362	0.08	-3.642	6.40632e-09	Chlorophyll a-b binding protein 3C%2C chloroplastic	CM008444.1	125259829	125260626	-	orig_protein_id=gnl|WGS:MLFT|CQW23_04158
110	rna7841	113	166	128	39	45	47	0.321	-1.638	6.85335e-09	LEAF RUST 10 DISEASE-RESISTANCE LOCUS RECEPTOR-LIKE PROTEIN KINASE-like 2.1	CM008445.1	242784065	242785283	+	orig_protein_id=gnl|WGS:MLFT|CQW23_07842
111	rna5131	141	126	139	43	32	32	0.262	-1.932	7.6285e-09	Tubby-like F-box protein	CM008444.1	147381174	147381782	-	orig_protein_id=gnl|WGS:MLFT|CQW23_05132
112	rna17171	2752	2498	2187	1166	1128	1209	0.471	-1.086	1.17708e-08	Protein disulfide-isomerase like 2-2	CM008449.1	198347366	198355798	+	orig_protein_id=gnl|WGS:MLFT|CQW23_17172
113	rna2218	21485	23065	23903	12490	8291	9844	0.447	-1.16	1.42259e-08	Calvin cycle protein CP12-2%2C chloroplastic	CM008443.1	196853713	196854084	+	orig_protein_id=gnl|WGS:MLFT|CQW23_02219
114	rna20743	2846	2286	3300	965	743	745	0.291	-1.781	1.51079e-08	protein NUCLEAR FUSION DEFECTIVE 4-like	CM008450.1	204675856	204679747	-	orig_protein_id=gnl|WGS:MLFT|CQW23_20744
115	rna26438	1054	1191	966	412	472	552	0.447	-1.163	1.51334e-08	translocation protein SEC62 isoform X1	CM008453.1	206735428	206745678	+	orig_protein_id=gnl|WGS:MLFT|CQW23_26439
116	rna11771	213	241	253	101	88	109	0.42	-1.251	1.63013e-08	cucumber peeling cupredoxin-like	CM008447.1	10654050	10654746	+	orig_protein_id=gnl|WGS:MLFT|CQW23_11772
117	rna120	1072	1547	881	396	423	462	0.366	-1.449	1.63013e-08	Granule-bound starch synthase 1%2C chloroplastic/amyloplastic	CM008443.1	2212530	2215545	+	orig_protein_id=gnl|WGS:MLFT|CQW23_00121
118	rna2620	411	361	417	202	170	148	0.438	-1.192	1.7297e-08	hypothetical protein	CM008443.1	236261870	236290148	+	orig_protein_id=gnl|WGS:MLFT|CQW23_02621
119	rna20943	520	531	590	270	237	279	0.479	-1.062	1.97554e-08	Protein EARLY FLOWERING 4	CM008450.1	209462491	209481752	-	orig_protein_id=gnl|WGS:MLFT|CQW23_20944
120	rna10858	548	433	341	155	198	138	0.372	-1.426	2.41875e-08	hypothetical protein	CM008446.1	210040858	210043125	-	orig_protein_id=gnl|WGS:MLFT|CQW23_10859
121	rna18543	23412	20026	32264	10489	8932	8606	0.37	-1.434	3.1777e-08	Photosystem I reaction center subunit N%2C chloroplastic	CM008450.1	11128562	11129319	-	orig_protein_id=gnl|WGS:MLFT|CQW23_18544
122	rna9501	260	295	267	128	107	132	0.445	-1.168	3.8928e-08	probable L-type lectin-domain containing receptor kinase S.5	CM008446.1	19968342	19975246	-	orig_protein_id=gnl|WGS:MLFT|CQW23_09502
123	rna3993	31244	28760	38663	16328	14079	15260	0.463	-1.111	4.40736e-08	Photosystem I reaction center subunit III%2C chloroplastic	CM008444.1	117640958	117642321	+	orig_protein_id=gnl|WGS:MLFT|CQW23_03994
124	rna9309	61239	52490	81088	10322	4604	2517	0.09	-3.481	4.43559e-08	Chlorophyll a-b binding protein 3C%2C chloroplastic	CM008446.1	9707026	9707829	+	orig_protein_id=gnl|WGS:MLFT|CQW23_09310
125	rna4154	14345	13561	28174	3063	2196	1331	0.118	-3.089	5.19335e-08	Chlorophyll a-b binding protein 3C%2C chloroplastic	CM008444.1	125206969	125207763	-	orig_protein_id=gnl|WGS:MLFT|CQW23_04155
126	rna12145	141	145	133	49	41	56	0.348	-1.525	5.27631e-08	hypothetical protein CQW23_12146	CM008447.1	28775776	28776153	+	orig_protein_id=gnl|WGS:MLFT|CQW23_12146
127	rna15410	1058	1007	1009	338	374	505	0.396	-1.337	6.05157e-08	hypothetical protein	CM008448.1	236819451	236820196	-	orig_protein_id=gnl|WGS:MLFT|CQW23_15411
128	rna6283	6979	7232	13451	1201	490	336	0.073	-3.77	6.2906e-08	Chlorophyll a-b binding protein 37%2C chloroplastic	CM008445.1	44536028	44539825	-	orig_protein_id=gnl|WGS:MLFT|CQW23_06284
129	rna6915	108	91	113	38	19	16	0.232	-2.107	9.03484e-08	hypothetical protein CQW23_06916	CM008445.1	70116453	70120810	+	orig_protein_id=gnl|WGS:MLFT|CQW23_06916
130	rna19814	321	256	291	133	122	81	0.389	-1.362	1.20881e-07	transcription factor MYC2-like isoform X1	CM008450.1	183762971	183764356	+	orig_protein_id=gnl|WGS:MLFT|CQW23_19815
131	rna11476	2093	1962	2176	911	1061	970	0.472	-1.082	1.44996e-07	Lipoxygenase 4%2C chloroplastic	CM008447.1	4664034	4668396	-	orig_protein_id=gnl|WGS:MLFT|CQW23_11477
132	rna7236	6002	6024	12998	1342	695	588	0.105	-3.253	1.48063e-07	Chlorophyll a-b binding protein of LHCII type III%2C chloroplastic	CM008445.1	152276901	152279295	+	orig_protein_id=gnl|WGS:MLFT|CQW23_07237
133	rna4156	14345	13389	30095	3063	2196	1331	0.114	-3.133	1.59604e-07	Chlorophyll a-b binding protein 3C%2C chloroplastic	CM008444.1	125253104	125253898	-	orig_protein_id=gnl|WGS:MLFT|CQW23_04157
134	rna11108	13951	14142	13898	7824	5800	4289	0.427	-1.229	1.96967e-07	Tubulin beta-2 chain	CM008446.1	214997702	215000339	+	orig_protein_id=gnl|WGS:MLFT|CQW23_11109
135	rna19010	22496	21018	30124	10518	8245	10984	0.404	-1.308	2.00276e-07	Photosystem I reaction center subunit psaK%2C chloroplastic	CM008450.1	48126506	48128445	-	orig_protein_id=gnl|WGS:MLFT|CQW23_19011
136	rna6585	291	303	298	141	163	132	0.489	-1.031	2.33189e-07	putative protein arginine N-methyltransferase 1	CM008445.1	59393634	59398616	-	orig_protein_id=gnl|WGS:MLFT|CQW23_06586
137	rna12501	8470	6282	9104	3906	2801	2962	0.405	-1.303	2.48685e-07	Photosystem II reaction center X protein	CM008447.1	155075965	155076330	-	orig_protein_id=gnl|WGS:MLFT|CQW23_12502
138	rna29015	105	147	156	43	50	51	0.354	-1.497	2.83039e-07	B-box zinc finger protein 22	CM008454.1	221791346	221793350	-	orig_protein_id=gnl|WGS:MLFT|CQW23_29016
139	rna14516	247	255	235	84	32	78	0.262	-1.932	2.94199e-07	Monothiol glutaredoxin-S3	CM008448.1	175305716	175306027	-	orig_protein_id=gnl|WGS:MLFT|CQW23_14517
140	rna31101	242	294	163	20	40	71	0.186	-2.429	3.18168e-07	Jasmonate O-methyltransferase	MLFT02000224.1	13596	15715	+	orig_protein_id=gnl|WGS:MLFT|CQW23_32025
141	rna24871	9297	8220	11870	4865	4871	4055	0.469	-1.091	3.24376e-07	Magnesium-protoporphyrin IX monomethyl ester [oxidative] cyclase%2C chloroplastic	CM008452.1	225193402	225195964	-	orig_protein_id=gnl|WGS:MLFT|CQW23_24872
142	rna31948	148	164	150	23	32	58	0.242	-2.047	3.47695e-07	miraculin-like	MLFT02000381.1	37226	37987	-	orig_protein_id=gnl|WGS:MLFT|CQW23_32814
143	rna21005	187	154	171	68	62	77	0.403	-1.31	3.55689e-07	Glucosamine 6-phosphate N-acetyltransferase	CM008451.1	677746	678216	-	orig_protein_id=gnl|WGS:MLFT|CQW23_21006
144	rna3785	868	1080	980	500	423	537	0.499	-1.004	3.82439e-07	cathepsin B-like	CM008444.1	99833126	99836233	+	orig_protein_id=gnl|WGS:MLFT|CQW23_03786
145	rna20662	462	368	589	211	146	100	0.323	-1.631	4.03752e-07	probable flavin-containing monooxygenase 1	CM008450.1	203190326	203199872	-	orig_protein_id=gnl|WGS:MLFT|CQW23_20663
146	rna4681	83233	71640	94657	45266	32687	36881	0.46	-1.12	4.71987e-07	Oxygen-evolving enhancer protein 3-1%2C chloroplastic	CM008444.1	139069444	139071080	+	orig_protein_id=gnl|WGS:MLFT|CQW23_04682
147	rna35748	113	133	157	44	43	59	0.362	-1.468	4.81881e-07	Protein NUCLEAR FUSION DEFECTIVE 2	MLFT02000080.1	395870	396283	-	orig_protein_id=gnl|WGS:MLFT|CQW23_30579
148	rna9052	1156	1059	1339	569	514	545	0.458	-1.127	8.04309e-07	hypothetical protein	CM008445.1	296515479	296516540	-	orig_protein_id=gnl|WGS:MLFT|CQW23_09053
149	rna14602	5011	3733	4538	2155	1872	1156	0.39	-1.357	9.90737e-07	Protein disulfide-isomerase	CM008448.1	187695998	187701445	+	orig_protein_id=gnl|WGS:MLFT|CQW23_14603
150	rna20421	217	258	222	97	104	97	0.428	-1.223	1.19643e-06	metallothiol transferase FosB-like	CM008450.1	197581710	197583008	+	orig_protein_id=gnl|WGS:MLFT|CQW23_20422
151	rna10857	409	344	275	135	148	151	0.421	-1.249	1.22788e-06	Cytochrome 82A3	CM008446.1	209986293	209988560	-	orig_protein_id=gnl|WGS:MLFT|CQW23_10858
152	rna4670	234	284	242	124	117	111	0.463	-1.11	1.37115e-06	putative receptor-like protein kinase At4g00960	CM008444.1	138868767	138872930	+	orig_protein_id=gnl|WGS:MLFT|CQW23_04671
153	rna6646	4855	4281	6635	2205	1752	1645	0.355	-1.493	1.57458e-06	Photosystem II reaction center X protein	CM008445.1	60942322	60942699	-	orig_protein_id=gnl|WGS:MLFT|CQW23_06647
154	rna1680	199	112	101	20	19	25	0.155	-2.687	1.70019e-06	beta-glucosidase BoGH3B-like	CM008443.1	97403577	97405765	+	orig_protein_id=gnl|WGS:MLFT|CQW23_01681
155	rna13688	285	282	378	142	127	104	0.395	-1.339	1.85737e-06	hypothetical protein	CM008448.1	4887836	4889929	-	orig_protein_id=gnl|WGS:MLFT|CQW23_13689
156	rna1834	630	623	665	134	180	332	0.335	-1.576	1.87332e-06	basic 7S globulin-like	CM008443.1	139276238	139279011	+	orig_protein_id=gnl|WGS:MLFT|CQW23_01835
157	rna19375	101	119	111	36	41	17	0.288	-1.798	2.31993e-06	Heat shock factor protein HSF30	CM008450.1	135167347	135169271	+	orig_protein_id=gnl|WGS:MLFT|CQW23_19376
158	rna11464	115	133	127	59	46	31	0.365	-1.455	2.37105e-06	protein mard1	CM008447.1	4478451	4479711	-	orig_protein_id=gnl|WGS:MLFT|CQW23_11465
159	rna24350	240	226	251	131	110	84	0.456	-1.132	2.77369e-06	FK506-binding protein 5-like	CM008452.1	196489953	196490603	-	orig_protein_id=gnl|WGS:MLFT|CQW23_24351
160	rna7238	220	230	197	97	122	91	0.483	-1.049	3.35506e-06	probable folate-biopterin transporter 4	CM008445.1	152975512	152983614	-	orig_protein_id=gnl|WGS:MLFT|CQW23_07239
161	rna5738	249	223	324	137	112	97	0.436	-1.199	4.34094e-06	U-box domain-containing protein 40	CM008444.1	159121327	159122754	+	orig_protein_id=gnl|WGS:MLFT|CQW23_05739
162	rna4158	5760	4972	13652	477	253	53	0.032	-4.96	4.3927e-06	Chlorophyll a-b binding protein 3C%2C chloroplastic	CM008444.1	125263187	125263984	-	orig_protein_id=gnl|WGS:MLFT|CQW23_04159
163	rna25318	259	186	300	115	105	100	0.43	-1.217	4.56562e-06	Protein SLOW WALKER 1	CM008453.1	9683383	9684981	+	orig_protein_id=gnl|WGS:MLFT|CQW23_25319
164	rna12024	2652	2540	2883	1482	1142	783	0.422	-1.244	4.56718e-06	Short-chain dehydrogenase reductase 4	CM008447.1	17183833	17184633	-	orig_protein_id=gnl|WGS:MLFT|CQW23_12025
165	rna8019	220	237	254	132	105	118	0.498	-1.006	4.87193e-06	protein YLS9	CM008445.1	250045972	250046706	-	orig_protein_id=gnl|WGS:MLFT|CQW23_08020
166	rna15411	519	475	560	174	212	268	0.42	-1.25	6.43344e-06	hypothetical protein	CM008448.1	236830179	236830945	-	orig_protein_id=gnl|WGS:MLFT|CQW23_15412
167	rna22766	172	182	129	23	42	61	0.261	-1.937	6.73453e-06	Salicylate carboxymethyltransferase	CM008451.1	186708129	186711514	-	orig_protein_id=gnl|WGS:MLFT|CQW23_22767
168	rna4291	390	472	276	121	148	180	0.394	-1.342	7.03328e-06	phospholipase A1-II 1-like	CM008444.1	129076404	129077701	+	orig_protein_id=gnl|WGS:MLFT|CQW23_04292
169	rna29465	1494	1322	1497	622	543	905	0.479	-1.061	7.3913e-06	putative protein phosphatase 2C 40	CM008454.1	234381527	234384033	+	orig_protein_id=gnl|WGS:MLFT|CQW23_29466
170	rna4289	389	473	276	120	148	181	0.394	-1.342	8.20129e-06	phospholipase A1-II 1-like	CM008444.1	129045120	129046417	+	orig_protein_id=gnl|WGS:MLFT|CQW23_04290
171	rna15251	10887	9315	12754	6051	4523	4803	0.467	-1.1	9.12085e-06	Photosystem I reaction center subunit VI%2C chloroplastic	CM008448.1	229114665	229116147	+	orig_protein_id=gnl|WGS:MLFT|CQW23_15252
172	rna35444	529	521	592	130	142	286	0.338	-1.563	9.2554e-06	(-)-camphene/tricyclene synthase%2C chloroplastic	MLFT02000060.1	13082	17568	-	orig_protein_id=gnl|WGS:MLFT|CQW23_30370
173	rna10813	127	126	174	64	37	26	0.298	-1.748	1.16836e-05	Patatin-like protein 2	CM008446.1	209087421	209091939	+	orig_protein_id=gnl|WGS:MLFT|CQW23_10814
174	rna7964	194	191	195	108	89	69	0.461	-1.118	1.24221e-05	Ornithine decarboxylase	CM008445.1	247177262	247178464	+	orig_protein_id=gnl|WGS:MLFT|CQW23_07965
175	rna6233	392	331	463	194	137	88	0.355	-1.493	1.54203e-05	stem-specific protein TSJT1-like	CM008445.1	38450748	38453982	+	orig_protein_id=gnl|WGS:MLFT|CQW23_06234
176	rna16372	270	223	285	123	97	72	0.377	-1.409	1.63476e-05	Polygalacturonase inhibitor	CM008449.1	8917611	8918615	+	orig_protein_id=gnl|WGS:MLFT|CQW23_16373
177	rna7776	196	229	198	104	64	93	0.418	-1.259	1.67233e-05	ubiquitin-conjugating enzyme E2 10	CM008445.1	239354228	239357697	-	orig_protein_id=gnl|WGS:MLFT|CQW23_07777
178	rna12997	25	19	45	3	1	1	0.067	-3.905	1.90795e-05	protein ACCELERATED CELL DEATH 6-like	CM008447.1	211871857	211872270	-	orig_protein_id=gnl|WGS:MLFT|CQW23_12998
179	rna17671	144	182	212	85	83	85	0.472	-1.083	2.22197e-05	G-type lectin S-receptor-like serine/threonine-protein kinase SD2-5	CM008449.1	235905195	235908348	-	orig_protein_id=gnl|WGS:MLFT|CQW23_17672
180	rna23148	50865	44176	68257	28701	20873	19983	0.426	-1.231	2.39802e-05	Chlorophyll a-b binding protein 7%2C chloroplastic	CM008452.1	1175679	1179086	-	orig_protein_id=gnl|WGS:MLFT|CQW23_23149
181	rna30652	233	208	243	101	69	79	0.365	-1.453	2.39802e-05	LOB domain-containing protein 38	MLFT02000181.1	342628	343399	+	orig_protein_id=gnl|WGS:MLFT|CQW23_31607
182	rna4159	8772	7931	19881	1529	666	253	0.067	-3.902	2.69428e-05	Chlorophyll a-b binding protein 3C%2C chloroplastic	CM008444.1	125266607	125267404	-	orig_protein_id=gnl|WGS:MLFT|CQW23_04160
183	rna1103	4519	5632	4885	2438	2130	2950	0.5	-1	2.83121e-05	14 kDa proline-rich protein DC2.15	CM008443.1	48608389	48608799	-	orig_protein_id=gnl|WGS:MLFT|CQW23_01104
184	rna28288	200	251	192	72	67	116	0.392	-1.349	2.93123e-05	cytochrome P450 CYP736A12-like	CM008454.1	82585154	82587320	+	orig_protein_id=gnl|WGS:MLFT|CQW23_28289
185	rna6011	125	133	101	39	42	45	0.353	-1.503	3.2684e-05	zinc finger protein CONSTANS-LIKE 12-like isoform X1	CM008445.1	4925133	4928458	+	orig_protein_id=gnl|WGS:MLFT|CQW23_06012
186	rna11158	203	216	177	67	94	112	0.456	-1.134	3.39894e-05	cytochrome P450 81E8-like	CM008446.1	216401464	216408123	+	orig_protein_id=gnl|WGS:MLFT|CQW23_11159
187	rna5225	46	32	50	12	4	7	0.179	-2.484	3.48992e-05	putative indole-3-acetic acid-amido synthetase GH3.8	CM008444.1	149031314	149033653	+	orig_protein_id=gnl|WGS:MLFT|CQW23_05226
188	rna2313	1275	1299	873	392	457	583	0.415	-1.268	3.61017e-05	GTP-binding protein SAR1A	CM008443.1	210649607	210654770	-	orig_protein_id=gnl|WGS:MLFT|CQW23_02314
189	rna33390	1525	1567	1184	500	524	839	0.435	-1.201	4.62982e-05	putative polyamine oxidase 4	MLFT02000960.1	22421	26602	-	orig_protein_id=gnl|WGS:MLFT|CQW23_34203
190	rna6680	269	277	310	101	74	161	0.389	-1.361	4.70486e-05	hypothetical protein CQW23_06681	CM008445.1	61641147	61641410	-	orig_protein_id=gnl|WGS:MLFT|CQW23_06681
191	rna25099	31	15	46	3	1	0	0.045	-4.459	5.2382e-05	DnaJ -like protein subfamily B member 6	CM008453.1	866556	868288	+	orig_protein_id=gnl|WGS:MLFT|CQW23_25100
192	rna5811	56517	48284	73600	35257	25364	24657	0.478	-1.065	5.48183e-05	Oxygen-evolving enhancer protein 1%2C chloroplastic	CM008444.1	165978810	165980435	-	orig_protein_id=gnl|WGS:MLFT|CQW23_05812
193	rna23410	295	286	330	186	117	137	0.482	-1.052	5.58695e-05	Delta(8)-fatty-acid desaturase	CM008452.1	14321388	14322707	-	orig_protein_id=gnl|WGS:MLFT|CQW23_23411
194	rna20968	381	448	237	135	155	151	0.414	-1.273	5.73307e-05	9-divinyl ether synthase	CM008450.1	210173661	210175891	-	orig_protein_id=gnl|WGS:MLFT|CQW23_20969
195	rna25472	393	518	505	221	219	260	0.494	-1.018	6.42638e-05	putative 6-phosphogluconolactonase 1	CM008453.1	18325870	18328175	-	orig_protein_id=gnl|WGS:MLFT|CQW23_25473
196	rna27728	166	199	148	74	73	83	0.449	-1.154	7.03544e-05	F-box protein At3g07870-like	CM008454.1	18506268	18510418	-	orig_protein_id=gnl|WGS:MLFT|CQW23_27729
197	rna22961	234	219	248	108	112	60	0.402	-1.313	7.25136e-05	hypothetical protein	CM008451.1	193224310	193225746	+	orig_protein_id=gnl|WGS:MLFT|CQW23_22962
198	rna10651	30648	30236	29490	18749	11998	8680	0.436	-1.197	7.9296e-05	Tubulin alpha-3 chain	CM008446.1	203463963	203466781	+	orig_protein_id=gnl|WGS:MLFT|CQW23_10652
199	rna11055	243	210	182	107	88	98	0.46	-1.119	8.19475e-05	protein canopy homolog 1 isoform X1	CM008446.1	213932847	213937524	-	orig_protein_id=gnl|WGS:MLFT|CQW23_11056
200	rna15784	975	941	815	378	431	546	0.495	-1.013	8.59484e-05	putative ER lumen protein-retaining receptor C28H8.4	CM008448.1	246044923	246048142	+	orig_protein_id=gnl|WGS:MLFT|CQW23_15785
201	rna23019	188	263	213	81	80	132	0.438	-1.191	8.8579e-05	transcription factor bHLH128-like isoform X1	CM008451.1	195759248	195775984	-	orig_protein_id=gnl|WGS:MLFT|CQW23_23020
202	rna6647	8526	8159	10133	4053	3752	4953	0.476	-1.072	8.97279e-05	Photosystem II reaction center X protein	CM008445.1	60944967	60945347	-	orig_protein_id=gnl|WGS:MLFT|CQW23_06648
203	rna11297	189	208	175	84	71	113	0.466	-1.102	9.05603e-05	dnaJ homolog subfamily B member 6 isoform X1	CM008447.1	1148224	1150094	+	orig_protein_id=gnl|WGS:MLFT|CQW23_11298
204	rna2301	149	133	169	75	81	57	0.474	-1.076	9.09879e-05	putative inactive receptor kinase	CM008443.1	209488852	209497082	+	orig_protein_id=gnl|WGS:MLFT|CQW23_02302
205	rna9757	111	110	102	24	37	57	0.364	-1.459	9.76446e-05	acidic mammalian chitinase-like	CM008446.1	47898308	47900169	-	orig_protein_id=gnl|WGS:MLFT|CQW23_09758
206	rna3173	32	26	31	3	6	9	0.19	-2.395	9.78084e-05	Polyol transporter 5	CM008444.1	8317128	8319427	-	orig_protein_id=gnl|WGS:MLFT|CQW23_03174
207	rna10318	9125	9602	8313	3793	4364	4299	0.461	-1.118	0.000112498	Peroxidase 12	CM008446.1	178731079	178734897	-	orig_protein_id=gnl|WGS:MLFT|CQW23_10319
208	rna18808	31	24	32	8	4	1	0.153	-2.704	0.000140355	cytokinin dehydrogenase 3-like	CM008450.1	24077615	24085931	-	orig_protein_id=gnl|WGS:MLFT|CQW23_18809
209	rna9603	78	70	143	32	26	30	0.304	-1.719	0.000145901	hypothetical protein CQW23_09604	CM008446.1	35167106	35168150	-	orig_protein_id=gnl|WGS:MLFT|CQW23_09604
210	rna22065	201	226	164	55	55	104	0.362	-1.467	0.000151174	putative uncharacterized transmembrane protein DDB_G0290641	CM008451.1	153085945	153086505	-	orig_protein_id=gnl|WGS:MLFT|CQW23_22066
211	rna12587	2070	2465	1804	771	832	1241	0.448	-1.157	0.000181307	Ubiquitin-associated and SH3 domain-containing protein	CM008447.1	169584254	169589666	+	orig_protein_id=gnl|WGS:MLFT|CQW23_12588
212	rna7587	781	888	594	211	335	428	0.43	-1.217	0.000194076	hypothetical protein CQW23_07588	CM008445.1	219792036	219793296	+	orig_protein_id=gnl|WGS:MLFT|CQW23_07588
213	rna19470	2261	3254	1500	731	838	1210	0.396	-1.337	0.000203522	Glyoxysomal fatty acid beta-oxidation multifunctional protein MFP-a	CM008450.1	145013935	145032837	-	orig_protein_id=gnl|WGS:MLFT|CQW23_19471
214	rna11728	358	411	338	221	197	127	0.493	-1.019	0.00020572	NAP1-related protein 2	CM008447.1	9316101	9321237	+	orig_protein_id=gnl|WGS:MLFT|CQW23_11729
215	rna22419	1280	1548	1115	424	478	814	0.434	-1.203	0.00021048	Glutathione S-transferase U9	CM008451.1	173161110	173162333	+	orig_protein_id=gnl|WGS:MLFT|CQW23_22420
216	rna5646	47	33	42	8	9	15	0.25	-2	0.000213158	hypothetical protein CQW23_05647	CM008444.1	157720697	157721149	+	orig_protein_id=gnl|WGS:MLFT|CQW23_05647
217	rna8032	31	17	21	0	2	2	0.061	-4.029	0.000218234	Small heat shock protein%2C chloroplastic	CM008445.1	250598159	250599047	-	orig_protein_id=gnl|WGS:MLFT|CQW23_08033
218	rna9520	190	158	202	90	70	100	0.47	-1.089	0.000234005	lactoylglutathione lyase-like	CM008446.1	22229276	22231075	-	orig_protein_id=gnl|WGS:MLFT|CQW23_09521
219	rna678	100	127	30	19	17	17	0.203	-2.298	0.000290084	kirola-like	CM008443.1	19832014	19836418	+	orig_protein_id=gnl|WGS:MLFT|CQW23_00679
220	rna11433	122	113	81	39	45	42	0.401	-1.319	0.000313317	hypothetical protein CQW23_11434	CM008447.1	3967555	3971093	+	orig_protein_id=gnl|WGS:MLFT|CQW23_11434
221	rna878	301	295	630	162	122	98	0.312	-1.68	0.000379314	putative carotenoid cleavage dioxygenase 4%2C chloroplastic	CM008443.1	31021052	31025666	-	orig_protein_id=gnl|WGS:MLFT|CQW23_00879
222	rna30051	2687	1737	3293	1197	817	398	0.313	-1.678	0.000506429	Delta(8)-fatty-acid desaturase	MLFT02000120.1	504267	505610	+	orig_protein_id=gnl|WGS:MLFT|CQW23_31062
223	rna5190	109	117	113	61	47	52	0.472	-1.083	0.000516731	hypothetical protein CQW23_05191	CM008444.1	148313040	148313732	-	orig_protein_id=gnl|WGS:MLFT|CQW23_05191
224	rna24488	23	44	18	2	3	6	0.122	-3.037	0.0005803	subtilisin-like protease SBT1.9	CM008452.1	210465173	210465718	-	orig_protein_id=gnl|WGS:MLFT|CQW23_24489
225	rna619	142	124	166	78	70	68	0.499	-1.003	0.000743564	Protein LSD1	CM008443.1	16894993	16899694	-	orig_protein_id=gnl|WGS:MLFT|CQW23_00620
226	rna10855	38	47	41	7	14	13	0.273	-1.873	0.000804376	Cytochrome 82A3	CM008446.1	209928640	209941055	-	orig_protein_id=gnl|WGS:MLFT|CQW23_10856
227	rna35470	45	55	26	6	9	17	0.25	-2	0.000843555	Calmodulin	MLFT02000060.1	558585	559970	-	orig_protein_id=gnl|WGS:MLFT|CQW23_30396
228	rna5015	166	193	160	98	85	56	0.463	-1.112	0.000969472	Cytochrome 84A1	CM008444.1	145141492	145145400	-	orig_protein_id=gnl|WGS:MLFT|CQW23_05016
229	rna20187	124	186	203	52	78	86	0.422	-1.243	0.000997342	GDSL esterase/lipase At5g03980-like	CM008450.1	192898347	192900064	+	orig_protein_id=gnl|WGS:MLFT|CQW23_20188
230	rna29862	61755	48172	72865	35890	25951	23409	0.466	-1.1	0.00100621	Chlorophyll a-b binding protein CP26%2C chloroplastic	MLFT02000103.1	517006	518934	-	orig_protein_id=gnl|WGS:MLFT|CQW23_30896
231	rna15829	350	369	452	234	178	150	0.481	-1.056	0.00108329	GDSL esterase/lipase	CM008448.1	246663279	246667010	-	orig_protein_id=gnl|WGS:MLFT|CQW23_15830
232	rna2282	70	60	101	30	19	34	0.357	-1.486	0.00112417	Monothiol glutaredoxin-S3	CM008443.1	205975555	205975866	-	orig_protein_id=gnl|WGS:MLFT|CQW23_02283
233	rna16889	47479	32808	54051	23040	14387	7213	0.332	-1.589	0.00122287	Auxin-binding protein ABP19a	CM008449.1	125577236	125577871	+	orig_protein_id=gnl|WGS:MLFT|CQW23_16890
234	rna15133	132	112	69	15	17	42	0.234	-2.094	0.00155826	Protein transport protein Sec61 subunit gamma-1	CM008448.1	222362929	222363233	-	orig_protein_id=gnl|WGS:MLFT|CQW23_15134
235	rna2865	1161	1249	1173	437	426	829	0.472	-1.084	0.00155826	subtilisin-like protease SBT1.9	CM008443.1	246738838	246741168	-	orig_protein_id=gnl|WGS:MLFT|CQW23_02866
236	rna15582	44	44	35	18	10	8	0.293	-1.77	0.00168464	Polygalacturonase inhibitor	CM008448.1	241946272	241947384	+	orig_protein_id=gnl|WGS:MLFT|CQW23_15583
237	rna33615	58	24	82	11	9	17	0.221	-2.181	0.00173242	F-box protein PP2-A15	MLFT02001128.1	32535	34086	+	orig_protein_id=gnl|WGS:MLFT|CQW23_34428
238	rna5146	35	45	34	5	11	16	0.277	-1.85	0.00189318	protein NtpR-like	CM008444.1	147794724	147795688	+	orig_protein_id=gnl|WGS:MLFT|CQW23_05147
239	rna1606	113	124	149	75	63	48	0.486	-1.041	0.00191242	Non-specific phospholipase C6	CM008443.1	85503461	85527067	-	orig_protein_id=gnl|WGS:MLFT|CQW23_01607
240	rna7741	396	460	467	110	112	266	0.367	-1.445	0.00198544	21 kDa protein-like	CM008445.1	235680270	235680872	+	orig_protein_id=gnl|WGS:MLFT|CQW23_07742
241	rna17624	57	46	70	21	8	16	0.259	-1.95	0.00209495	G-type lectin S-receptor-like serine/threonine-protein kinase SD2-5	CM008449.1	233235170	233235622	+	orig_protein_id=gnl|WGS:MLFT|CQW23_17625
242	rna10592	515	789	428	173	263	292	0.42	-1.25	0.00210822	Protein LURP-one-related 15	CM008446.1	200510556	200511435	+	orig_protein_id=gnl|WGS:MLFT|CQW23_10593
243	rna18259	14581	15574	11031	4593	3899	8391	0.41	-1.287	0.00291349	Ethylene-responsive proteinase inhibitor 1	CM008449.1	251718174	251719317	+	orig_protein_id=gnl|WGS:MLFT|CQW23_18260
244	rna25935	183	144	156	43	60	63	0.344	-1.539	0.00317854	MLP-like protein	CM008453.1	66500798	66502567	+	orig_protein_id=gnl|WGS:MLFT|CQW23_25936
245	rna35113	80	80	82	38	34	43	0.469	-1.091	0.00332736	Expansin-A4	MLFT02000043.1	1301689	1304483	-	orig_protein_id=gnl|WGS:MLFT|CQW23_30116
246	rna28006	119	129	147	63	71	30	0.42	-1.251	0.00341146	homeobox-DDT domain protein RLT3	CM008454.1	40308113	40325682	+	orig_protein_id=gnl|WGS:MLFT|CQW23_28007
247	rna22318	24	53	41	7	9	17	0.271	-1.886	0.00348437	Ethylene-responsive transcription factor RAP2-3	CM008451.1	168975612	168976651	+	orig_protein_id=gnl|WGS:MLFT|CQW23_22319
248	rna5764	23	32	27	2	7	8	0.206	-2.279	0.00348437	serine/threonine-protein kinase At5g01020-like	CM008444.1	161196088	161198253	+	orig_protein_id=gnl|WGS:MLFT|CQW23_05765
249	rna26880	24	26	27	9	4	5	0.22	-2.183	0.00350384	RING-H2 finger protein ATL57-like	CM008453.1	255528165	255530305	+	orig_protein_id=gnl|WGS:MLFT|CQW23_26881
250	rna15512	360	501	460	117	138	276	0.401	-1.319	0.00381273	BTB/POZ and TAZ domain-containing protein 1	CM008448.1	239645830	239649421	-	orig_protein_id=gnl|WGS:MLFT|CQW23_15513
251	rna17925	121	126	93	58	47	61	0.486	-1.041	0.00392217	heterodimeric geranylgeranyl pyrophosphate synthase small subunit, chloroplastic-like	CM008449.1	244693108	244694082	+	orig_protein_id=gnl|WGS:MLFT|CQW23_17926
252	rna14149	219	172	278	93	114	90	0.446	-1.166	0.0040412	BAG family molecular chaperone regulator 1	CM008448.1	89856118	89858275	+	orig_protein_id=gnl|WGS:MLFT|CQW23_14150
253	rna12810	94	110	101	54	54	43	0.499	-1.004	0.00404791	Dehydration-responsive element-binding protein 2A	CM008447.1	202239097	202240242	-	orig_protein_id=gnl|WGS:MLFT|CQW23_12811
254	rna23680	53	67	64	31	13	27	0.379	-1.4	0.00419427	Abscisic acid receptor PYL6	CM008452.1	69603478	69604110	+	orig_protein_id=gnl|WGS:MLFT|CQW23_23681
255	rna7863	47	48	54	14	16	15	0.304	-1.719	0.00433098	auxin-responsive protein saur32	CM008445.1	244115464	244115859	-	orig_protein_id=gnl|WGS:MLFT|CQW23_07864
256	rna19213	55	57	37	12	12	27	0.333	-1.586	0.00462377	phospholipase A1-Igamma1, chloroplastic-like	CM008450.1	85837282	85838766	+	orig_protein_id=gnl|WGS:MLFT|CQW23_19214
257	rna5318	43	54	79	26	16	16	0.326	-1.617	0.00481817	Tubulin alpha chain	CM008444.1	151159228	151168776	+	orig_protein_id=gnl|WGS:MLFT|CQW23_05319
258	rna26395	63	45	52	11	16	28	0.34	-1.555	0.00514399	protein kinase 2B, chloroplastic-like	CM008453.1	191176504	191179087	-	orig_protein_id=gnl|WGS:MLFT|CQW23_26396
259	rna17407	28	42	27	9	9	8	0.266	-1.909	0.00533078	Protein trichome birefringence-like 43	CM008449.1	221930183	221935050	+	orig_protein_id=gnl|WGS:MLFT|CQW23_17408
260	rna20427	22	25	16	3	2	5	0.165	-2.602	0.00535279	metallothiol transferase FosB-like	CM008450.1	197700812	197701998	-	orig_protein_id=gnl|WGS:MLFT|CQW23_20428
261	rna10900	57	59	81	33	23	29	0.43	-1.216	0.00542863	Transcriptional activator Myb	CM008446.1	211011044	211011838	-	orig_protein_id=gnl|WGS:MLFT|CQW23_10901
262	rna8726	110	139	79	30	44	60	0.406	-1.3	0.00593575	caffeoylshikimate esterase-like	CM008445.1	288014478	288019135	+	orig_protein_id=gnl|WGS:MLFT|CQW23_08727
263	rna30715	296	257	263	167	142	79	0.477	-1.067	0.00602514	L-ascorbate oxidase -like protein	MLFT02000194.1	36540	39943	-	orig_protein_id=gnl|WGS:MLFT|CQW23_31657
264	rna16432	139	136	141	79	72	52	0.492	-1.024	0.00677946	DNA replication licensing factor MCM5	CM008449.1	12561010	12566636	+	orig_protein_id=gnl|WGS:MLFT|CQW23_16433
265	rna2766	98	110	94	34	55	51	0.465	-1.105	0.00742127	Glutamate decarboxylase 1	CM008443.1	243229315	243234023	+	orig_protein_id=gnl|WGS:MLFT|CQW23_02767
266	rna2705	146	111	148	79	60	47	0.464	-1.109	0.00790215	transcription repressor OFP15-like	CM008443.1	241898564	241899481	-	orig_protein_id=gnl|WGS:MLFT|CQW23_02706
267	rna33090	57	83	42	17	22	28	0.369	-1.439	0.00790215	putative serine/threonine-protein kinase	MLFT02000771.1	59512	61803	-	orig_protein_id=gnl|WGS:MLFT|CQW23_33903
268	rna24198	65	58	72	32	30	22	0.438	-1.19	0.00805356	F-box protein SKIP24	CM008452.1	184036905	184039631	+	orig_protein_id=gnl|WGS:MLFT|CQW23_24199
269	rna20713	257	298	135	131	88	77	0.43	-1.218	0.00852001	Snakin-2	CM008450.1	204239921	204241243	-	orig_protein_id=gnl|WGS:MLFT|CQW23_20714
270	rna12809	81	71	68	25	21	46	0.411	-1.281	0.0092792	Abscisic acid receptor PYL6	CM008447.1	202167085	202167723	-	orig_protein_id=gnl|WGS:MLFT|CQW23_12810

## Sheet: NL vs SW UP Genes
Differentially expressed genes (DEGs) that are up-regulated in the comparison between NL-treated and SW-treated plants
	Gene ID	NL-infested 1 FPKM	NL-infested 2 FPKM	NL-infested 3 FPKM	SW-infested 1 FPKM	SW-infested 2 FPKM	SW-infested 3 FPKM	FoldChange	log2FoldChange	FDR	annotation	chromosome	start	end	direction	NCBI_ID	other1	other2
1	rna18250	3035	3154	4837	174	135	209	0.047	-4.418	1.75e-69	epidermis-specific secreted glycoprotein EP1-like	CM008449.1	251471230	251472123	+	orig_protein_id=gnl|WGS:MLFT|CQW23_18251
2	rna11771	548	457	608	108	94	116	0.197	-2.345	9.68e-27	cucumber peeling cupredoxin-like	CM008447.1	10654050	10654746	+	orig_protein_id=gnl|WGS:MLFT|CQW23_11772
3	rna17672	190	315	213	28	13	19	0.084	-3.579	1.7e-22	G-type lectin S-receptor-like serine/threonine-protein kinase SD2-5	CM008449.1	235911682	235913031	-	orig_protein_id=gnl|WGS:MLFT|CQW23_17673
4	rna10256	2497	2595	2624	707	443	649	0.233	-2.102	1.87e-22	ASR2 protein	CM008446.1	172772383	172773373	-	orig_protein_id=gnl|WGS:MLFT|CQW23_10257
5	rna35444	1380	1676	2137	139	151	307	0.115	-3.126	3.34e-22	(-)-camphene/tricyclene synthase, chloroplastic-like	MLFT02000060.1	13082	17568	-	orig_protein_id=gnl|WGS:MLFT|CQW23_30370
6	rna10318	26513	20785	26770	3793	4364	4299	0.209	-2.26	1.7e-21	peroxidase 12	CM008446.1	178731079	178734897	-	orig_protein_id=gnl|WGS:MLFT|CQW23_10319
7	rna8224	1129	1177	1212	273	192	126	0.168	-2.57	8.69e-21	BTB/POZ and TAZ domain-containing protein 1-like	CM008445.1	255426689	255429503	+	orig_protein_id=gnl|WGS:MLFT|CQW23_08225
8	rna5501	5690	6027	4780	1752	1752	1981	0.332	-1.589	1.11e-20	polyphenol oxidase B, chloroplastic	CM008444.1	154975717	154977579	-	orig_protein_id=gnl|WGS:MLFT|CQW23_05502
9	rna16268	7653	5770	7070	2074	1904	2328	0.308	-1.701	3.7e-20	Tetraspanin-8	CM008449.1	3721547	3724625	+	orig_protein_id=gnl|WGS:MLFT|CQW23_16269
10	rna9501	604	474	476	137	115	141	0.252	-1.989	6.19e-20	probable L-type lectin-domain containing receptor kinase S.5	CM008446.1	19968342	19975246	-	orig_protein_id=gnl|WGS:MLFT|CQW23_09502
11	rna10320	2974	2266	3065	438	496	753	0.203	-2.301	8.75e-20	peroxidase 12 partial	CM008446.1	178921248	178921631	-	orig_protein_id=gnl|WGS:MLFT|CQW23_10321
12	rna18624	175	232	176	35	28	24	0.148	-2.758	8.75e-20	nudix hydrolase 8-like	CM008450.1	14143244	14147799	+	orig_protein_id=gnl|WGS:MLFT|CQW23_18625
13	rna31158	218	151	153	7	17	24	0.091	-3.459	2.7e-18	F-box protein At2g27310	MLFT02000234.1	25740	26768	+	orig_protein_id=gnl|WGS:MLFT|CQW23_32079
14	rna22728	1010	1053	879	323	330	362	0.344	-1.538	2.7e-18	Protein NRT1/ PTR FAMILY 5.2	CM008451.1	185469307	185477449	-	orig_protein_id=gnl|WGS:MLFT|CQW23_22729
15	rna22146	464	349	404	103	107	114	0.266	-1.909	3.55e-18	sugar transporter ERD6-like 7	CM008451.1	157628659	157633207	-	orig_protein_id=gnl|WGS:MLFT|CQW23_22147
16	rna5686	744	696	732	240	245	280	0.352	-1.508	1.05e-17	lysine histidine transporter 1-like	CM008444.1	158137618	158140719	-	orig_protein_id=gnl|WGS:MLFT|CQW23_05687
17	rna5965	586	506	428	146	142	143	0.284	-1.818	1.1e-17	Peroxidase N1	CM008445.1	99805	101373	+	orig_protein_id=gnl|WGS:MLFT|CQW23_05966
18	rna7741	1821	1024	1705	118	119	285	0.114	-3.129	3.2e-17	21 kDa protein-like	CM008445.1	235680270	235680872	+	orig_protein_id=gnl|WGS:MLFT|CQW23_07742
19	rna1002	986	1047	1145	338	210	195	0.234	-2.096	8.26e-17	protein BREVIS RADIX-like	CM008443.1	40902507	40907363	+	orig_protein_id=gnl|WGS:MLFT|CQW23_01003
20	rna35370	2143	1941	2168	905	827	823	0.409	-1.29	1.17e-16	alcohol-forming fatty acyl-CoA reductase-like	MLFT02000057.1	713242	719638	-	orig_protein_id=gnl|WGS:MLFT|CQW23_30302
21	rna335	163	111	119	15	22	17	0.139	-2.848	2.47e-15	Ethylene-responsive proteinase inhibitor 1	CM008443.1	6331042	6331907	-	orig_protein_id=gnl|WGS:MLFT|CQW23_00336
22	rna27753	233	201	284	30	39	59	0.178	-2.493	2.92e-15	protein DMR6-LIKE OXYGENASE 2-like	CM008454.1	19462784	19465989	+	orig_protein_id=gnl|WGS:MLFT|CQW23_27754
23	rna3577	378	202	268	52	55	55	0.191	-2.39	6.07e-15	Pathogenesis-related protein STH-21	CM008444.1	78200299	78201200	-	orig_protein_id=gnl|WGS:MLFT|CQW23_03578
24	rna9284	2048	1806	2083	704	732	865	0.387	-1.368	6.22e-15	hypothetical protein CQW23_09285	CM008446.1	9242433	9248942	+	orig_protein_id=gnl|WGS:MLFT|CQW23_09285
25	rna22644	413	322	384	115	115	89	0.287	-1.803	6.29e-15	NADP-dependent alkenal double bond reductase P2-like	CM008451.1	182679271	182680314	-	orig_protein_id=gnl|WGS:MLFT|CQW23_22645
26	rna31948	388	200	344	25	34	62	0.129	-2.959	3.73e-14	miraculin-like	MLFT02000381.1	37226	37987	-	orig_protein_id=gnl|WGS:MLFT|CQW23_32814
27	rna5160	2309	1832	2676	305	400	677	0.202	-2.304	9.73e-14	receptor-like protein 12	CM008444.1	147883327	147884757	-	orig_protein_id=gnl|WGS:MLFT|CQW23_05161
28	rna3756	507	557	607	80	91	172	0.204	-2.292	1.01e-13	cytochrome P450 71D7-like	CM008444.1	98514211	98521619	+	orig_protein_id=gnl|WGS:MLFT|CQW23_03757
29	rna8726	304	191	255	32	47	65	0.19	-2.395	5.34e-13	caffeoylshikimate esterase-like	CM008445.1	288014478	288019135	+	orig_protein_id=gnl|WGS:MLFT|CQW23_08727	product=hypothetical protein	start_range=.
30	rna19470	3141	3639	2950	781	895	1296	0.305	-1.712	7.68e-13	peroxisomal fatty acid beta-oxidation multifunctional protein AIM1-like	CM008450.1	145013935	145032837	-	orig_protein_id=gnl|WGS:MLFT|CQW23_19471
31	rna14282	11239	7791	11740	1987	2839	3450	0.269	-1.894	1.09e-12	beta-carotene hydroxylase 2, chloroplastic-like	CM008448.1	124625031	124627106	-	orig_protein_id=gnl|WGS:MLFT|CQW23_14283
32	rna28288	351	329	470	77	71	124	0.235	-2.09	1.33e-12	cytochrome P450 CYP736A12-like	CM008454.1	82585154	82587320	+	orig_protein_id=gnl|WGS:MLFT|CQW23_28289
33	rna24487	714	691	623	292	262	284	0.413	-1.276	1.54e-12	subtilisin-like protease SBT1.9	CM008452.1	210419830	210422133	-	orig_protein_id=gnl|WGS:MLFT|CQW23_24488
34	rna14234	773	714	732	327	281	322	0.419	-1.255	1.58e-12	Tubulin beta-8 chain	CM008448.1	113124582	113127540	+	orig_protein_id=gnl|WGS:MLFT|CQW23_14235
35	rna23406	1948	1885	1535	768	710	617	0.39	-1.357	1.58e-12	jasmonic acid-amido synthetase JAR1-like	CM008452.1	13281803	13287900	+	orig_protein_id=gnl|WGS:MLFT|CQW23_23407
36	rna32427	389	391	399	108	138	156	0.34	-1.555	4.2e-12	alkane hydroxylase MAH1-like	MLFT02000525.1	54108	55655	-	orig_protein_id=gnl|WGS:MLFT|CQW23_33250
37	rna25312	157	165	150	43	45	42	0.275	-1.864	5.04e-12	U-box domain-containing protein 18-like	CM008453.1	9353100	9355151	+	orig_protein_id=gnl|WGS:MLFT|CQW23_25313
38	rna12809	225	154	163	26	22	50	0.179	-2.481	2.06e-11	abscisic acid receptor PYL4-like	CM008447.1	202167085	202167723	-	orig_protein_id=gnl|WGS:MLFT|CQW23_12810
39	rna1831	1015	953	1041	494	416	430	0.445	-1.167	2.89e-11	basic 7S globulin-like	CM008443.1	138501978	138513112	+	orig_protein_id=gnl|WGS:MLFT|CQW23_01832
40	rna28282	981	1473	1154	434	438	463	0.37	-1.435	3.04e-11	(-)-camphene/tricyclene synthase, chloroplastic-like	CM008454.1	81539672	81543909	-	orig_protein_id=gnl|WGS:MLFT|CQW23_28283
41	rna12998	56	89	88	11	3	2	0.069	-3.851	3.12e-11	E3 ubiquitin-protein ligase mib1-like	CM008447.1	211873025	211873576	-	orig_protein_id=gnl|WGS:MLFT|CQW23_12999
42	rna1834	1097	1051	940	143	192	355	0.223	-2.165	3.55e-11	basic 7S globulin-like	CM008443.1	139276238	139279011	+	orig_protein_id=gnl|WGS:MLFT|CQW23_01835
43	rna7841	196	158	154	42	48	51	0.276	-1.856	3.73e-11	LEAF RUST 10 DISEASE-RESISTANCE LOCUS RECEPTOR-LIKE PROTEIN KINASE-like 2.1	CM008445.1	242784065	242785283	+	orig_protein_id=gnl|WGS:MLFT|CQW23_07842
44	rna2335	584	527	446	81	82	177	0.217	-2.203	4.88e-11	basic 7S globulin-like	CM008443.1	214934836	214936077	+	orig_protein_id=gnl|WGS:MLFT|CQW23_02336
45	rna4472	4736	3021	2943	917	1049	1313	0.306	-1.707	5.84e-11	auxin-repressed 12.5 kDa protein-like	CM008444.1	133928164	133929272	-	orig_protein_id=gnl|WGS:MLFT|CQW23_04473
46	rna17709	706	768	748	288	334	348	0.436	-1.196	5.97e-11	Endoplasmic reticulum oxidoreductin-1	CM008449.1	237632375	237637878	-	orig_protein_id=gnl|WGS:MLFT|CQW23_17710
47	rna2766	254	159	220	36	58	55	0.237	-2.077	9.08e-11	glutamate decarboxylase 4	CM008443.1	243229315	243234023	+	orig_protein_id=gnl|WGS:MLFT|CQW23_02767	product=Glutamate decarboxylase 1	start_range=.
48	rna10299	1696	1271	1756	581	444	643	0.353	-1.503	1.09e-10	endochitinase EP3-like	CM008446.1	175766216	175767192	-	orig_protein_id=gnl|WGS:MLFT|CQW23_10300
49	rna6924	338	330	267	95	101	124	0.34	-1.555	1.09e-10	hexose carrier protein HEX6-like	CM008445.1	71219001	71220749	+	orig_protein_id=gnl|WGS:MLFT|CQW23_06925
50	rna12320	653	568	482	151	168	236	0.325	-1.623	1.7e-10	sugar transport protein 14-like	CM008447.1	88956232	88961989	+	orig_protein_id=gnl|WGS:MLFT|CQW23_12321
51	rna19466	891	537	685	148	159	257	0.266	-1.909	3.23e-10	tyramine N-feruloyltransferase 4/11-like	CM008450.1	144566776	144567513	-	orig_protein_id=gnl|WGS:MLFT|CQW23_19467
52	rna12745	154	145	180	34	42	54	0.268	-1.901	3.55e-10	ABC transporter G family member 11-like	CM008447.1	195631420	195635411	+	orig_protein_id=gnl|WGS:MLFT|CQW23_12746
53	rna1835	157	245	228	60	62	57	0.285	-1.81	3.83e-10	basic 7S globulin-like	CM008443.1	139718854	139721206	+	orig_protein_id=gnl|WGS:MLFT|CQW23_01836
54	rna18464	145	205	206	14	30	48	0.164	-2.607	4.28e-10	subtilisin-like protease SBT1.7	CM008450.1	3508440	3510713	-	orig_protein_id=gnl|WGS:MLFT|CQW23_18465
55	rna35170	62	89	105	16	13	9	0.15	-2.738	6.37e-10	histidine decarboxylase-like	MLFT02000047.1	710881	713955	+	orig_protein_id=gnl|WGS:MLFT|CQW23_30145
56	rna3629	325	273	495	44	42	107	0.174	-2.523	9.06e-10	Patatin-like protein 2	CM008444.1	83265472	83268093	+	orig_protein_id=gnl|WGS:MLFT|CQW23_03630
57	rna4836	1794	1251	1467	672	537	588	0.398	-1.328	9.09e-10	chaperonin-like RBCX protein 1, chloroplastic	CM008444.1	141785520	141787402	-	orig_protein_id=gnl|WGS:MLFT|CQW23_04837
58	rna30717	674	614	650	86	105	235	0.219	-2.193	1.89e-09	lysine histidine transporter-like 8	MLFT02000194.1	45522	48522	-	orig_protein_id=gnl|WGS:MLFT|CQW23_31659
59	rna22419	2224	1734	2062	453	510	872	0.304	-1.715	2.12e-09	Glutathione S-transferase U9	CM008451.1	173161110	173162333	+	orig_protein_id=gnl|WGS:MLFT|CQW23_22420
60	rna25575	457	449	345	169	113	93	0.3	-1.736	2.21e-09	serine carboxypeptidase-like	CM008453.1	26212217	26215821	-	orig_protein_id=gnl|WGS:MLFT|CQW23_25576
61	rna124	165	204	194	42	65	61	0.3	-1.736	2.4e-09	alcohol dehydrogenase-like 4	CM008443.1	2264580	2268747	-	orig_protein_id=gnl|WGS:MLFT|CQW23_00125
62	rna13508	1668	1329	1565	693	767	693	0.472	-1.083	2.99e-09	dnaJ protein ERDJ3B-like	CM008448.1	113757	119781	+	orig_protein_id=gnl|WGS:MLFT|CQW23_13509
63	rna23019	347	306	315	87	85	141	0.322	-1.636	3.07e-09	transcription factor bHLH128-like isoform X1	CM008451.1	195759248	195775984	-	orig_protein_id=gnl|WGS:MLFT|CQW23_23020
64	rna22670	2465	3814	2634	1219	1171	1167	0.399	-1.326	4.46e-09	Pleiotropic drug resistance protein 1	CM008451.1	183370282	183378947	+	orig_protein_id=gnl|WGS:MLFT|CQW23_22671
65	rna24227	519	403	531	118	135	209	0.317	-1.658	5.44e-09	abscisic acid receptor PYL4-like	CM008452.1	185805191	185805829	-	orig_protein_id=gnl|WGS:MLFT|CQW23_24228
66	rna3946	55	50	60	7	7	8	0.132	-2.927	6.25e-09	probable LRR receptor-like serine/threonine-protein kinase At4g36180	CM008444.1	114056707	114059487	-	orig_protein_id=gnl|WGS:MLFT|CQW23_03947
67	rna7742	4401	2883	3871	782	541	1397	0.244	-2.037	6.76e-09	21 kDa protein-like	CM008445.1	235778141	235778758	+	orig_protein_id=gnl|WGS:MLFT|CQW23_07743
68	rna4215	56	63	77	11	12	10	0.165	-2.604	7.64e-09	Two-component response regulator ARR9	CM008444.1	126816106	126816742	+	orig_protein_id=gnl|WGS:MLFT|CQW23_04216
69	rna1285	5002	2194	2170	469	586	931	0.212	-2.238	8.64e-09	Lignin-forming anionic peroxidase	CM008443.1	69041731	69045477	+	orig_protein_id=gnl|WGS:MLFT|CQW23_01286
70	rna14224	421	304	278	75	80	131	0.284	-1.816	8.98e-09	AAA-ATPase At2g46620-like	CM008448.1	110954776	110956299	-	orig_protein_id=gnl|WGS:MLFT|CQW23_14225
71	rna23680	142	112	105	33	14	29	0.209	-2.26	1.31e-08	abscisic acid receptor PYL4-like	CM008452.1	69603478	69604110	+	orig_protein_id=gnl|WGS:MLFT|CQW23_23681
72	rna3173	67	48	52	3	6	10	0.109	-3.193	1.4e-08	probable polyol transporter 6	CM008444.1	8317128	8319427	-	orig_protein_id=gnl|WGS:MLFT|CQW23_03174
73	rna19821	1946	1692	2293	868	655	921	0.412	-1.279	1.41e-08	NAD(P)H:quinone oxidoreductase	CM008450.1	183960487	183961769	-	orig_protein_id=gnl|WGS:MLFT|CQW23_19822
74	rna7587	1135	964	1069	226	358	458	0.329	-1.605	1.45e-08	hypothetical protein CQW23_07588	CM008445.1	219792036	219793296	+	orig_protein_id=gnl|WGS:MLFT|CQW23_07588
75	rna70	507	389	516	128	162	210	0.354	-1.499	1.87e-08	BTB/POZ domain-containing protein At5g41330-like	CM008443.1	1333922	1335319	+	orig_protein_id=gnl|WGS:MLFT|CQW23_00071
76	rna4052	1949	1753	1554	377	566	776	0.327	-1.613	2e-08	probable carboxylesterase 15	CM008444.1	121579379	121580386	-	orig_protein_id=gnl|WGS:MLFT|CQW23_04053
77	rna18249	29	49	84	0	2	2	0.028	-5.172	2.03e-08	epidermis-specific secreted glycoprotein EP1-like	CM008449.1	251449977	251450870	-	orig_protein_id=gnl|WGS:MLFT|CQW23_18250
78	rna26438	1327	994	1290	440	504	591	0.425	-1.235	2.42e-08	translocation protein SEC62 isoform X1	CM008453.1	206735428	206745678	+	orig_protein_id=gnl|WGS:MLFT|CQW23_26439
79	rna29345	348	386	301	155	145	125	0.411	-1.284	2.67e-08	UDP-glucuronate 4-epimerase 6-like	CM008454.1	231541806	231543482	-	orig_protein_id=gnl|WGS:MLFT|CQW23_29346
80	rna25632	329	391	307	149	144	146	0.427	-1.226	2.81e-08	Wall-associated receptor kinase-like 20	CM008453.1	29856504	29867647	+	orig_protein_id=gnl|WGS:MLFT|CQW23_25633
81	rna22318	68	61	87	7	9	18	0.158	-2.664	2.93e-08	ethylene-responsive transcription factor ERF071-like	CM008451.1	168975612	168976651	+	orig_protein_id=gnl|WGS:MLFT|CQW23_22319
82	rna19402	374	365	309	44	66	131	0.229	-2.129	3.22e-08	carotenoid 9,10(9',10')-cleavage dioxygenase 1-like	CM008450.1	140692936	140697034	-	orig_protein_id=gnl|WGS:MLFT|CQW23_19403
83	rna11633	2323	3080	2739	1366	883	899	0.387	-1.371	3.55e-08	beta-glucosidase 44-like	CM008447.1	7680925	7684976	-	orig_protein_id=gnl|WGS:MLFT|CQW23_11634	product=Beta-glucosidase 43	start_range=.
84	rna10300	1279	976	1429	375	376	583	0.362	-1.467	5.21e-08	endochitinase EP3-like	CM008446.1	175870521	175874111	+	orig_protein_id=gnl|WGS:MLFT|CQW23_10301
85	rna10592	956	575	871	185	281	313	0.324	-1.625	5.25e-08	protein LURP-one-related 10-like	CM008446.1	200510556	200511435	+	orig_protein_id=gnl|WGS:MLFT|CQW23_10593
86	rna20920	919	596	919	124	171	316	0.251	-1.996	5.35e-08	universal stress protein PHOS32	CM008450.1	208904227	208909250	+	orig_protein_id=gnl|WGS:MLFT|CQW23_20921
87	rna20743	2413	4209	1952	1032	794	799	0.306	-1.708	5.92e-08	protein NUCLEAR FUSION DEFECTIVE 4-like	CM008450.1	204675856	204679747	-	orig_protein_id=gnl|WGS:MLFT|CQW23_20744
88	rna4354	226	96	125	25	23	40	0.194	-2.362	7.24e-08	pathogenesis-related genes transcriptional activator PTI5-like	CM008444.1	130604075	130604617	-	orig_protein_id=gnl|WGS:MLFT|CQW23_04355
89	rna22420	762	607	646	171	254	312	0.366	-1.451	1.22e-07	Glutathione S-transferase U9	CM008451.1	173188132	173189351	+	orig_protein_id=gnl|WGS:MLFT|CQW23_22421
90	rna25769	1162	914	1068	505	488	556	0.493	-1.021	1.25e-07	UDP-galactose/UDP-glucose transporter 3	CM008453.1	41617017	41622539	+	orig_protein_id=gnl|WGS:MLFT|CQW23_25770
91	rna25245	1097	1073	1345	594	513	603	0.486	-1.04	1.38e-07	probable ribose-5-phosphate isomerase 2	CM008453.1	6679711	6680520	-	orig_protein_id=gnl|WGS:MLFT|CQW23_25246
92	rna431	51	49	59	4	10	9	0.142	-2.82	1.42e-07	14 kDa proline-rich protein DC2.15-like	CM008443.1	10485496	10485918	+	orig_protein_id=gnl|WGS:MLFT|CQW23_00432
93	rna19445	627	418	531	41	58	175	0.173	-2.532	1.66e-07	(+)-neomenthol dehydrogenase-like	CM008450.1	141482470	141487832	-	orig_protein_id=gnl|WGS:MLFT|CQW23_19446
94	rna22455	13839	9570	11250	4201	4885	5913	0.433	-1.208	1.82e-07	putative quinone-oxidoreductase homolog, chloroplastic	CM008451.1	174639644	174655072	+	orig_protein_id=gnl|WGS:MLFT|CQW23_22456
95	rna17171	2741	2107	2994	1247	1205	1295	0.478	-1.066	1.83e-07	protein disulfide isomerase-like 2-3	CM008449.1	198347366	198355798	+	orig_protein_id=gnl|WGS:MLFT|CQW23_17172
96	rna3142	300	257	342	99	112	141	0.391	-1.354	1.9e-07	protein HYPER-SENSITIVITY-RELATED 4-like	CM008444.1	4007943	4009748	+	orig_protein_id=gnl|WGS:MLFT|CQW23_03143
97	rna18701	533	394	573	171	186	237	0.396	-1.338	1.94e-07	tyramine N-feruloyltransferase 4/11-like	CM008450.1	18427988	18435491	+	orig_protein_id=gnl|WGS:MLFT|CQW23_18702
98	rna12587	3023	2066	3249	824	889	1329	0.365	-1.456	2.24e-07	Ubiquitin-associated and SH3 domain-containing protein	CM008447.1	169584254	169589666	+	orig_protein_id=gnl|WGS:MLFT|CQW23_12588
99	rna31184	2921	2085	2931	1008	1101	1354	0.436	-1.197	2.44e-07	probable protein disulfide-isomerase A6	MLFT02000238.1	36722	42749	-	orig_protein_id=gnl|WGS:MLFT|CQW23_32102
100	rna26233	69	98	98	15	15	29	0.219	-2.194	2.72e-07	zinc finger protein ZAT11-like	CM008453.1	155224663	155225181	+	orig_protein_id=gnl|WGS:MLFT|CQW23_26234
101	rna10848	513	726	557	283	260	211	0.42	-1.251	2.87e-07	Allene oxide synthase, chloroplastic	CM008446.1	209806958	209808517	+	orig_protein_id=gnl|WGS:MLFT|CQW23_10849
102	rna17671	201	217	207	91	88	91	0.433	-1.209	3.28e-07	G-type lectin S-receptor-like serine/threonine-protein kinase SD2-5	CM008449.1	235905195	235908348	-	orig_protein_id=gnl|WGS:MLFT|CQW23_17672
103	rna10298	3957	2767	4580	889	1078	1733	0.327	-1.611	3.35e-07	endochitinase EP3-like	CM008446.1	175571706	175572682	+	orig_protein_id=gnl|WGS:MLFT|CQW23_10299
104	rna10847	512	727	557	284	260	211	0.421	-1.25	3.35e-07	Allene oxide synthase, chloroplastic	CM008446.1	209779117	209780676	+	orig_protein_id=gnl|WGS:MLFT|CQW23_10848
105	rna33390	1659	1523	2122	534	560	899	0.375	-1.414	3.56e-07	probable polyamine oxidase 4	MLFT02000960.1	22421	26602	-	orig_protein_id=gnl|WGS:MLFT|CQW23_34203
106	rna4299	686	584	792	354	313	284	0.461	-1.116	4.48e-07	GDSL esterase/lipase	CM008444.1	129296775	129298674	+	orig_protein_id=gnl|WGS:MLFT|CQW23_04300
107	rna35470	74	55	64	6	10	18	0.177	-2.501	4.61e-07	calmodulin-like	MLFT02000060.1	558585	559970	-	orig_protein_id=gnl|WGS:MLFT|CQW23_30396
108	rna11947	116	89	123	30	24	40	0.283	-1.821	4.65e-07	protein ASC1-like	CM008447.1	15403622	15405020	+	orig_protein_id=gnl|WGS:MLFT|CQW23_11948
109	rna336	6329	4545	5614	797	838	2315	0.239	-2.062	4.77e-07	osmotin-like protein	CM008443.1	6334393	6335151	+	orig_protein_id=gnl|WGS:MLFT|CQW23_00337
110	rna6585	367	367	302	150	174	141	0.45	-1.153	4.82e-07	probable protein arginine N-methyltransferase 1.2	CM008445.1	59393634	59398616	-	orig_protein_id=gnl|WGS:MLFT|CQW23_06586
111	rna15193	48	70	58	5	9	15	0.167	-2.586	5.1e-07	AP2-like ethylene-responsive transcription factor At1g16060	CM008448.1	225553388	225558766	+	orig_protein_id=gnl|WGS:MLFT|CQW23_15194
112	rna17124	1513	991	1495	277	370	606	0.313	-1.675	5.35e-07	cytochrome b561 and DOMON domain-containing protein At5g47530-like	CM008449.1	192909478	192911790	-	orig_protein_id=gnl|WGS:MLFT|CQW23_17125
113	rna13991	388	298	345	156	165	143	0.451	-1.147	5.44e-07	transcription factor PCL1-like	CM008448.1	34933822	34934736	-	orig_protein_id=gnl|WGS:MLFT|CQW23_13992
114	rna29423	8294	6457	8314	2724	2919	4219	0.428	-1.226	5.72e-07	hypothetical protein	CM008454.1	233308650	233313246	+	orig_protein_id=gnl|WGS:MLFT|CQW23_29424
115	rna9803	1446	2892	670	336	375	356	0.213	-2.23	5.95e-07	nitrate reductase	CM008446.1	57160030	57165254	-	orig_protein_id=gnl|WGS:MLFT|CQW23_09804
116	rna21402	212	129	184	27	57	57	0.269	-1.892	6.85e-07	delta(12)-fatty-acid desaturase FAD2-like	CM008451.1	31375727	31376848	+	orig_protein_id=gnl|WGS:MLFT|CQW23_21403
117	rna19652	3652	3549	4595	1752	1499	2166	0.459	-1.123	6.91e-07	bifunctional L-3-cyanoalanine synthase/cysteine synthase 2, mitochondrial	CM008450.1	180299062	180301572	-	orig_protein_id=gnl|WGS:MLFT|CQW23_19653
118	rna413	1429	1551	2071	518	417	824	0.348	-1.524	7.14e-07	osmotin-like protein	CM008443.1	8098281	8099054	-	orig_protein_id=gnl|WGS:MLFT|CQW23_00414
119	rna24334	1126	976	1178	351	422	595	0.417	-1.263	8.52e-07	probable glutathione S-transferase	CM008452.1	194958950	194961390	+	orig_protein_id=gnl|WGS:MLFT|CQW23_24335
120	rna25318	226	278	264	123	112	108	0.446	-1.164	9.57e-07	Protein SLOW WALKER 1	CM008453.1	9683383	9684981	+	orig_protein_id=gnl|WGS:MLFT|CQW23_25319
121	rna1103	6773	4690	6472	2606	2275	3160	0.448	-1.158	9.8e-07	14 kDa proline-rich protein DC2.15-like	CM008443.1	48608389	48608799	-	orig_protein_id=gnl|WGS:MLFT|CQW23_01104
122	rna10900	101	86	112	36	25	31	0.304	-1.717	1.03e-06	transcription factor MYB44-like	CM008446.1	211011044	211011838	-	orig_protein_id=gnl|WGS:MLFT|CQW23_10901
123	rna11055	230	229	326	114	94	105	0.398	-1.328	1.05e-06	protein seele isoform X1	CM008446.1	213932847	213937524	-	orig_protein_id=gnl|WGS:MLFT|CQW23_11056
124	rna1553	3371	2698	2631	569	921	1373	0.329	-1.604	1.05e-06	protein ECERIFERUM 1-like	CM008443.1	81525321	81529397	-	orig_protein_id=gnl|WGS:MLFT|CQW23_01554
125	rna27161	198	242	251	32	39	96	0.239	-2.064	1.08e-06	Cytochrome 71D6	CM008454.1	285808	287815	+	orig_protein_id=gnl|WGS:MLFT|CQW23_27162
126	rna11297	267	213	260	90	76	121	0.386	-1.373	1.12e-06	dnaJ homolog subfamily B member 6 isoform X1	CM008447.1	1148224	1150094	+	orig_protein_id=gnl|WGS:MLFT|CQW23_11298
127	rna30099	581	686	514	268	297	303	0.487	-1.038	1.3e-06	respiratory burst oxidase homolog protein C	MLFT02000129.1	317576	323416	+	orig_protein_id=gnl|WGS:MLFT|CQW23_31102
128	rna24141	153	106	241	22	24	56	0.201	-2.313	1.33e-06	trypsin inhibitor 1-like	CM008452.1	177130306	177131015	-	orig_protein_id=gnl|WGS:MLFT|CQW23_24142
129	rna30370	988	729	891	300	295	466	0.406	-1.3	1.33e-06	Pantoate--beta-alanine ligase	MLFT02000155.1	539926	540873	+	orig_protein_id=gnl|WGS:MLFT|CQW23_31349
130	rna25472	660	444	580	236	234	279	0.445	-1.17	1.38e-06	probable 6-phosphogluconolactonase 1	CM008453.1	18325870	18328175	-	orig_protein_id=gnl|WGS:MLFT|CQW23_25473
131	rna2853	500	512	638	276	277	268	0.498	-1.007	1.4e-06	Glutamine--fructose-6-phosphate aminotransferase [isomerizing] 2	CM008443.1	245989531	246000072	+	orig_protein_id=gnl|WGS:MLFT|CQW23_02854
132	rna28029	305	260	362	149	116	130	0.427	-1.228	1.54e-06	peptidyl-prolyl cis-trans isomerase CYP19-3-like	CM008454.1	42948227	42948754	+	orig_protein_id=gnl|WGS:MLFT|CQW23_28030
133	rna33839	4472	2214	2361	525	983	1101	0.288	-1.794	1.58e-06	alpha-farnesene synthase-like isoform X1	MLFT02001374.1	26896	29907	+	orig_protein_id=gnl|WGS:MLFT|CQW23_34652
134	rna21927	39	32	33	4	3	4	0.104	-3.264	1.63e-06	probable glutathione S-transferase	CM008451.1	142872784	142873767	-	orig_protein_id=gnl|WGS:MLFT|CQW23_21928
135	rna18457	355	398	440	34	63	153	0.208	-2.265	1.68e-06	hydroxymethylglutaryl-CoA synthase-like	CM008450.1	3453120	3457077	+
136	rna30402	534	464	426	236	180	241	0.46	-1.119	1.68e-06	probable receptor-like protein kinase At5g20050	MLFT02000160.1	502377	503717	+	orig_protein_id=gnl|WGS:MLFT|CQW23_31379
137	rna16643	167	179	178	54	72	81	0.393	-1.346	1.72e-06	blue copper protein-like	CM008449.1	46791386	46793564	+
138	rna8674	39	44	52	10	5	6	0.155	-2.694	1.87e-06	lignin-forming anionic peroxidase-like	CM008445.1	284016304	284017588	+	orig_protein_id=gnl|WGS:MLFT|CQW23_08675
139	rna1144	55	23	53	4	5	4	0.103	-3.278	1.9e-06	ethylene-responsive transcription factor 13-like	CM008443.1	56049530	56050135	+	orig_protein_id=gnl|WGS:MLFT|CQW23_01145
140	rna11487	1234	1194	1157	489	544	716	0.487	-1.037	1.99e-06	protein TIFY 10B-like	CM008447.1	4831481	4833350	+	orig_protein_id=gnl|WGS:MLFT|CQW23_11488
141	rna13493	238	210	196	32	42	94	0.258	-1.952	2.06e-06	PREDICTED: uncharacterized protein LOC107871084 isoform X1	CM008447.1	225967924	225970205	-	orig_protein_id=gnl|WGS:MLFT|CQW23_13494
142	rna10306	764	791	770	385	448	312	0.494	-1.019	2.22e-06	Xanthoxin dehydrogenase	CM008446.1	176222899	176225492	+	orig_protein_id=gnl|WGS:MLFT|CQW23_10307
143	rna28453	154	228	194	52	45	87	0.317	-1.656	2.25e-06	L-ascorbate oxidase	CM008454.1	138117749	138125098	-	orig_protein_id=gnl|WGS:MLFT|CQW23_28454
144	rna23233	600	825	549	254	271	333	0.434	-1.204	2.3e-06	putative F-box/kelch-repeat protein At1g15680	CM008452.1	3097745	3099037	-	orig_protein_id=gnl|WGS:MLFT|CQW23_23234
145	rna7840	825	728	732	323	307	446	0.47	-1.09	2.39e-06	rust resistance kinase Lr10-like	CM008445.1	242780434	242783061	-	orig_protein_id=gnl|WGS:MLFT|CQW23_07841
146	rna3582	6424	4319	6768	1918	1909	3039	0.392	-1.351	2.47e-06	pathogenesis-related protein STH-2-like	CM008444.1	78312783	78314057	-	orig_protein_id=gnl|WGS:MLFT|CQW23_03583
147	rna29474	505	412	342	115	130	210	0.36	-1.475	2.55e-06	hypothetical protein CQW23_29475	CM008454.1	234536327	234540951	-	orig_protein_id=gnl|WGS:MLFT|CQW23_29475
148	rna7776	260	201	284	111	68	100	0.374	-1.418	2.6e-06	ubiquitin-conjugating enzyme E2 10	CM008445.1	239354228	239357697	-	orig_protein_id=gnl|WGS:MLFT|CQW23_07777
149	rna15242	4338	5847	4334	817	1196	2293	0.297	-1.754	2.64e-06	probable linoleate 9S-lipoxygenase 5	CM008448.1	228938542	228942447	+	orig_protein_id=gnl|WGS:MLFT|CQW23_15243
150	rna31556	350	326	259	157	132	130	0.448	-1.157	2.7e-06	alkane hydroxylase MAH1-like	MLFT02000289.1	52469	53998	-	orig_protein_id=gnl|WGS:MLFT|CQW23_32448
151	rna27174	78	66	70	2	11	19	0.147	-2.766	2.73e-06	5-epiaristolochene synthase	CM008454.1	1531017	1546933	+	orig_protein_id=gnl|WGS:MLFT|CQW23_27175
152	rna2865	1865	1520	1555	467	455	888	0.366	-1.45	2.77e-06	subtilisin-like protease SBT1.9	CM008443.1	246738838	246741168	-	orig_protein_id=gnl|WGS:MLFT|CQW23_02866
153	rna5414	1379	1188	1486	197	251	622	0.264	-1.924	2.95e-06	patatin-like protein 3	CM008444.1	153403728	153405554	+	orig_protein_id=gnl|WGS:MLFT|CQW23_05415
154	rna25419	229	214	269	101	112	70	0.4	-1.322	3.38e-06	cytochrome P450 86A1	CM008453.1	15336668	15352109	-	orig_protein_id=gnl|WGS:MLFT|CQW23_25420
155	rna3581	6701	3483	5100	871	1271	2264	0.288	-1.795	3.44e-06	Pathogenesis-related protein STH-21	CM008444.1	78308361	78309624	-	orig_protein_id=gnl|WGS:MLFT|CQW23_03582
156	rna24056	816	809	833	208	209	437	0.346	-1.529	3.65e-06	heavy metal-associated isoprenylated plant protein 3-like	CM008452.1	170903640	170906062	-
157	rna12744	239	261	262	128	126	112	0.482	-1.054	3.84e-06	ABC transporter G family member 11-like	CM008447.1	195403898	195408115	-	orig_protein_id=gnl|WGS:MLFT|CQW23_12745
158	rna17249	7564	8036	9454	4928	3930	3299	0.485	-1.043	3.95e-06	Isocitrate lyase	CM008449.1	210663081	210665138	-	orig_protein_id=gnl|WGS:MLFT|CQW23_17250
159	rna21511	241	234	213	29	47	100	0.254	-1.978	4.04e-06	arogenate dehydrogenase 2, chloroplastic-like	CM008451.1	43540766	43541974	+	orig_protein_id=gnl|WGS:MLFT|CQW23_21512
160	rna29363	76	39	102	8	8	19	0.159	-2.649	4.54e-06	pathogenesis-related protein STH-2-like	CM008454.1	232295147	232296942	+	orig_protein_id=gnl|WGS:MLFT|CQW23_29364
161	rna26896	2677	1609	2148	916	1001	1047	0.461	-1.118	4.99e-06	Histone deacetylase HDT3	CM008453.1	255776048	255779411	-	orig_protein_id=gnl|WGS:MLFT|CQW23_26897
162	rna18421	403	342	387	63	116	175	0.312	-1.68	5.27e-06	probable WRKY transcription factor 53	CM008450.1	2221746	2223456	-	orig_protein_id=gnl|WGS:MLFT|CQW23_18422
163	rna17068	4672	3862	4306	1680	1861	2585	0.477	-1.068	5.28e-06	levodione reductase	CM008449.1	186855377	186860583	-	orig_protein_id=gnl|WGS:MLFT|CQW23_17069
164	rna20430	1233	1082	1259	451	548	703	0.476	-1.071	5.46e-06	embryogenesis-associated protein EMB8-like	CM008450.1	197750937	197756370	+	orig_protein_id=gnl|WGS:MLFT|CQW23_20431
165	rna17676	2691	2408	2428	1524	1096	966	0.477	-1.069	5.65e-06	putative small heat shock protein	CM008449.1	235999952	236002545	+	orig_protein_id=gnl|WGS:MLFT|CQW23_17677
166	rna22065	277	174	273	59	59	112	0.316	-1.662	5.79e-06	putative uncharacterized transmembrane protein DDB_G0290641	CM008451.1	153085945	153086505	-	orig_protein_id=gnl|WGS:MLFT|CQW23_22066
167	rna19213	74	83	69	13	12	29	0.235	-2.09	5.99e-06	phospholipase A1-Igamma1, chloroplastic	CM008450.1	85837282	85838766	+	orig_protein_id=gnl|WGS:MLFT|CQW23_19214
168	rna24741	2057	1635	1378	783	922	748	0.484	-1.047	6.28e-06	F-box/kelch-repeat protein At1g15670-like	CM008452.1	222550741	222551775	-	orig_protein_id=gnl|WGS:MLFT|CQW23_24742
169	rna22704	160	164	134	37	47	73	0.342	-1.55	6.52e-06	probable disease resistance RPP8-like protein 2	CM008451.1	184509220	184514961	-	orig_protein_id=gnl|WGS:MLFT|CQW23_22705
170	rna2313	1400	874	1376	419	488	624	0.419	-1.253	7.66e-06	GTP-binding protein SAR1A-like	CM008443.1	210649607	210654770	-	orig_protein_id=gnl|WGS:MLFT|CQW23_02314
171	rna13888	106	134	140	46	42	56	0.373	-1.421	8.03e-06	DNA polymerase	CM008448.1	20790025	20798441	+	orig_protein_id=gnl|WGS:MLFT|CQW23_13889
172	rna8361	11377	13465	13094	7240	4674	6605	0.488	-1.035	8.03e-06	Proteinase inhibitor type-2	CM008445.1	259406314	259407368	+	orig_protein_id=gnl|WGS:MLFT|CQW23_08362
173	rna20555	459	374	384	167	189	228	0.479	-1.061	8.32e-06	glutamyl-tRNA reductase 1, chloroplastic-like	CM008450.1	200209449	200212177	+	orig_protein_id=gnl|WGS:MLFT|CQW23_20556
174	rna2525	274	216	234	80	84	129	0.403	-1.313	9.18e-06	Cysteine/Histidine-rich C1 domain family protein	CM008443.1	231188532	231189020	-	orig_protein_id=gnl|WGS:MLFT|CQW23_02526	product=hypothetical protein	start_range=.
175	rna4639	43	70	55	7	13	15	0.21	-2.251	9.42e-06	subtilisin-like protease SBT5.6	CM008444.1	138051525	138054882	+	orig_protein_id=gnl|WGS:MLFT|CQW23_04640
176	rna25995	3176	2416	4120	672	806	1620	0.319	-1.649	1.03e-05	ATP-citrate synthase alpha chain protein 2	CM008453.1	73609734	73615265	+	orig_protein_id=gnl|WGS:MLFT|CQW23_25996
177	rna28754	99	76	92	8	21	32	0.227	-2.139	1.08e-05	zinc finger protein ZAT10-like	CM008454.1	206062277	206062963	+	orig_protein_id=gnl|WGS:MLFT|CQW23_28755
178	rna15784	1184	821	1169	404	460	584	0.456	-1.132	1.15e-05	putative ER lumen protein-retaining receptor C28H8.4	CM008448.1	246044923	246048142	+	orig_protein_id=gnl|WGS:MLFT|CQW23_15785
179	rna35113	93	112	131	40	36	46	0.363	-1.461	1.18e-05	expansin-A4-like	MLFT02000043.1	1301689	1304483	-	orig_protein_id=gnl|WGS:MLFT|CQW23_30116
180	rna5827	195	134	146	58	63	69	0.401	-1.319	1.29e-05	geraniol 8-hydroxylase-like	CM008444.1	166248595	166250698	+	orig_protein_id=gnl|WGS:MLFT|CQW23_05828
181	rna18291	617	632	741	180	267	363	0.406	-1.299	1.38e-05	scarecrow-like protein 21	CM008449.1	252745361	252747109	-	orig_protein_id=gnl|WGS:MLFT|CQW23_18292
182	rna11728	452	434	428	236	211	136	0.444	-1.171	1.61e-05	NAP1-related protein 2	CM008447.1	9316101	9321237	+	orig_protein_id=gnl|WGS:MLFT|CQW23_11729
183	rna6712	1473	1385	1357	457	586	841	0.447	-1.163	1.7e-05	protein TIFY 10A-like	CM008445.1	62118423	62120086	-	orig_protein_id=gnl|WGS:MLFT|CQW23_06713
184	rna23466	169	307	471	40	34	117	0.201	-2.318	1.75e-05	lipoxygenase homology domain-containing protein 1-like	CM008452.1	21200809	21201545	-	orig_protein_id=gnl|WGS:MLFT|CQW23_23467
185	rna22411	47	40	58	5	7	15	0.179	-2.484	1.76e-05	transcription factor bHLH92	CM008451.1	172494042	172498025	-	orig_protein_id=gnl|WGS:MLFT|CQW23_22412
186	rna2301	162	185	174	80	86	61	0.439	-1.188	2.12e-05	probable inactive receptor kinase At1g48480	CM008443.1	209488852	209497082	+	orig_protein_id=gnl|WGS:MLFT|CQW23_02302
187	rna29475	686	320	406	60	74	199	0.235	-2.09	2.14e-05	histidine kinase CKI1-like	CM008454.1	234548921	234550975	+	orig_protein_id=gnl|WGS:MLFT|CQW23_29476
188	rna35398	177	133	179	11	32	62	0.214	-2.224	2.48e-05	E3 ubiquitin-protein ligase PUB24-like	MLFT02000057.1	1188572	1189831	-	orig_protein_id=gnl|WGS:MLFT|CQW23_30330
189	rna9520	259	191	198	96	75	108	0.427	-1.227	2.56e-05	lactoylglutathione lyase-like	CM008446.1	22229276	22231075	-	orig_protein_id=gnl|WGS:MLFT|CQW23_09521
190	rna8690	23	23	35	2	1	0	0.033	-4.909	2.7e-05	Peroxidase 5	CM008445.1	284490210	284491301	+	orig_protein_id=gnl|WGS:MLFT|CQW23_08691
191	rna10901	391	274	301	83	102	171	0.367	-1.445	2.73e-05	Trafficking kinesin-binding protein like	CM008446.1	211039333	211040277	-	orig_protein_id=gnl|WGS:MLFT|CQW23_10902
192	rna29465	1547	1595	1482	664	580	970	0.478	-1.064	2.81e-05	probable protein phosphatase 2C 40	CM008454.1	234381527	234384033	+	orig_protein_id=gnl|WGS:MLFT|CQW23_29466
193	rna33090	78	97	63	18	24	30	0.301	-1.733	2.81e-05	LEAF RUST 10 DISEASE-RESISTANCE LOCUS RECEPTOR-LIKE PROTEIN KINASE-like 1.1 isoform X1	MLFT02000771.1	59512	61803	-	orig_protein_id=gnl|WGS:MLFT|CQW23_33903
194	rna26176	297	560	282	163	114	131	0.358	-1.483	2.89e-05	beta-d-xylosidase 1	CM008453.1	135774558	135790567	+	orig_protein_id=gnl|WGS:MLFT|CQW23_26177
195	rna30344	443	296	543	178	168	198	0.424	-1.239	2.89e-05	dnaJ homolog subfamily B member 3	MLFT02000155.1	97016	98264	+	orig_protein_id=gnl|WGS:MLFT|CQW23_31323
196	rna20982	165	128	143	51	57	72	0.412	-1.279	2.94e-05	1-aminocyclopropane-1-carboxylate oxidase homolog 1-like	CM008451.1	200156	203309	+	orig_protein_id=gnl|WGS:MLFT|CQW23_20983
197	rna36	277	186	351	43	55	124	0.271	-1.883	2.99e-05	1-aminocyclopropane-1-carboxylate synthase	CM008443.1	639285	641733	+	orig_protein_id=gnl|WGS:MLFT|CQW23_00037
198	rna14478	314	238	322	158	118	130	0.464	-1.108	3.38e-05	hypothetical protein CQW23_14479	CM008448.1	168872362	168873075	+	orig_protein_id=gnl|WGS:MLFT|CQW23_14479
199	rna13172	129	134	156	53	69	54	0.422	-1.246	3.64e-05	probable aminopyrimidine aminohydrolase, mitochondrial	CM008447.1	215660467	215668228	-	orig_protein_id=gnl|WGS:MLFT|CQW23_13173
200	rna2041	3987	1917	2878	615	1001	1377	0.341	-1.553	3.67e-05	somatic embryogenesis receptor kinase 2-like	CM008443.1	183446072	183451927	+	orig_protein_id=gnl|WGS:MLFT|CQW23_02042
201	rna35091	919	403	727	112	128	311	0.268	-1.899	3.92e-05	15.4 kDa class V heat shock protein	MLFT02000043.1	616000	616836	-	orig_protein_id=gnl|WGS:MLFT|CQW23_30094
202	rna35563	22	22	34	2	1	0	0.035	-4.85	4e-05	lignin-forming anionic peroxidase-like	MLFT02006055.1	20	1111	-	orig_protein_id=gnl|WGS:MLFT|CQW23_35535
203	rna30652	210	345	179	108	74	85	0.364	-1.46	4.08e-05	LOB domain-containing protein 37-like	MLFT02000181.1	342628	343399	+	orig_protein_id=gnl|WGS:MLFT|CQW23_31607
204	rna12992	54	79	81	15	25	22	0.292	-1.776	4.2e-05	protein ACCELERATED CELL DEATH 6-like	CM008447.1	211794931	211797208	+	orig_protein_id=gnl|WGS:MLFT|CQW23_12993
205	rna26783	279	219	278	26	32	115	0.222	-2.17	4.21e-05	E3 ubiquitin-protein ligase PUB23-like	CM008453.1	251981887	251983161	-	orig_protein_id=gnl|WGS:MLFT|CQW23_26784
206	rna10378	56	79	63	3	15	19	0.187	-2.418	4.21e-05	probable carboxylesterase 120	CM008446.1	184065674	184067360	+	orig_protein_id=gnl|WGS:MLFT|CQW23_10379
207	rna34540	231	152	142	31	57	76	0.312	-1.68	4.34e-05	Protein ECERIFERUM 3	MLFT02000031.1	1871134	1874034	+	orig_protein_id=gnl|WGS:MLFT|CQW23_29808
208	rna13068	300	356	248	80	118	159	0.394	-1.344	4.88e-05	ABC transporter G family member 6-like	CM008447.1	213485379	213488449	-	orig_protein_id=gnl|WGS:MLFT|CQW23_13069
209	rna10734	107	98	149	48	35	47	0.366	-1.45	5.03e-05	Mixed-linked glucan synthase	CM008446.1	207030779	207031111	-	orig_protein_id=gnl|WGS:MLFT|CQW23_10735
210	rna4623	661	519	690	194	203	367	0.408	-1.295	5.79e-05	bidirectional sugar transporter SWEET2a-like	CM008444.1	137686953	137689577	+	orig_protein_id=gnl|WGS:MLFT|CQW23_04624
211	rna2894	1003	664	971	385	450	474	0.496	-1.012	5.92e-05	putative Galactose-binding domain-containing protein	CM008443.1	248712776	248715249	-	orig_protein_id=gnl|WGS:MLFT|CQW23_02895
212	rna22009	259	186	188	98	103	88	0.457	-1.128	5.95e-05	hypothetical protein	CM008451.1	149067936	149072307	+	orig_protein_id=gnl|WGS:MLFT|CQW23_22010
213	rna9946	852	509	578	123	240	307	0.345	-1.536	6.07e-05	vacuolar amino acid transporter 1-like	CM008446.1	101427520	101429498	-	orig_protein_id=gnl|WGS:MLFT|CQW23_09947
214	rna6331	2080	1378	1541	414	611	919	0.389	-1.364	6.12e-05	1-aminocyclopropane-1-carboxylate oxidase 1	CM008445.1	48550217	48553330	+	orig_protein_id=gnl|WGS:MLFT|CQW23_06332
215	rna9757	113	123	138	26	40	61	0.336	-1.573	6.26e-05	acidic mammalian chitinase-like	CM008446.1	47898308	47900169	-	orig_protein_id=gnl|WGS:MLFT|CQW23_09758
216	rna26234	33	23	36	3	4	6	0.139	-2.852	7.17e-05	zinc finger protein ZAT12-like	CM008453.1	155263645	155264160	+	orig_protein_id=gnl|WGS:MLFT|CQW23_26235
217	rna27991	228	166	171	92	83	87	0.464	-1.109	8.34e-05	basic leucine zipper 6	CM008454.1	39578025	39581968	+	orig_protein_id=gnl|WGS:MLFT|CQW23_27992
218	rna25902	797	615	682	266	297	433	0.475	-1.074	8.41e-05	IAA-amino acid hydrolase ILR1-like 2	CM008453.1	60912320	60921454	+	orig_protein_id=gnl|WGS:MLFT|CQW23_25903
219	rna13771	1057	629	1150	227	284	502	0.356	-1.488	8.82e-05	Cytochrome b5	CM008448.1	7934608	7941944	+	orig_protein_id=gnl|WGS:MLFT|CQW23_13772
220	rna27168	31	49	29	2	5	10	0.144	-2.8	8.88e-05	cytochrome P450 71D7-like	CM008454.1	1207018	1208978	-	orig_protein_id=gnl|WGS:MLFT|CQW23_27169
221	rna18808	25	41	35	8	5	1	0.139	-2.844	8.9e-05	cytokinin dehydrogenase 3-like	CM008450.1	24077615	24085931	-	orig_protein_id=gnl|WGS:MLFT|CQW23_18809
222	rna20421	207	193	286	104	111	104	0.465	-1.104	9.16e-05	metallothiol transferase FosB-like	CM008450.1	197581710	197583008	+	orig_protein_id=gnl|WGS:MLFT|CQW23_20422
223	rna21926	76	60	103	16	10	32	0.241	-2.051	9.24e-05	probable glutathione S-transferase	CM008451.1	142839074	142840146	+	orig_protein_id=gnl|WGS:MLFT|CQW23_21927
224	rna5310	4808	4990	5007	2160	1961	3277	0.5	-1.001	9.36e-05	2-hydroxyacyl-CoA lyase	CM008444.1	150979207	150982506	+	orig_protein_id=gnl|WGS:MLFT|CQW23_05311
225	rna764	967	474	661	180	131	350	0.314	-1.673	9.36e-05	hypothetical protein	CM008443.1	22973395	22976029	+	orig_protein_id=gnl|WGS:MLFT|CQW23_00765
226	rna26536	157	137	161	61	58	83	0.442	-1.177	9.37e-05	L-type lectin-domain containing receptor kinase IV.4	CM008453.1	232286275	232288278	+	orig_protein_id=gnl|WGS:MLFT|CQW23_26537
227	rna15873	183	168	208	73	86	102	0.466	-1.102	9.58e-05	proliferating cell nuclear antigen	CM008448.1	247591289	247592874	+	orig_protein_id=gnl|WGS:MLFT|CQW23_15874
228	rna18465	28	22	28	5	2	2	0.106	-3.232	9.59e-05	subtilisin-like protease SBT1.7	CM008450.1	3533057	3535300	-	orig_protein_id=gnl|WGS:MLFT|CQW23_18466
229	rna35530	725	763	1312	209	235	490	0.333	-1.587	9.72e-05	probable NAD(P)H dehydrogenase (quinone) FQR1-like 1	MLFT02000062.1	290994	293558	-	orig_protein_id=gnl|WGS:MLFT|CQW23_30443
230	rna21398	774	908	951	260	337	534	0.429	-1.222	9.83e-05	serine/arginine repetitive matrix protein 2-like	CM008451.1	31296982	31297527	-	orig_protein_id=gnl|WGS:MLFT|CQW23_21399
231	rna31907	120	111	77	26	30	48	0.335	-1.58	0.000107178	Transcription factor MYB44	MLFT02000352.1	148033	150139	-	orig_protein_id=gnl|WGS:MLFT|CQW23_32774
232	rna20803	12	17	14	0	0	0	0.012	-6.407	0.00010781	9-divinyl ether synthase	CM008450.1	206037780	206039558	-	orig_protein_id=gnl|WGS:MLFT|CQW23_20804
233	rna26395	59	66	88	12	17	30	0.273	-1.873	0.000115298	protein kinase 2B, chloroplastic-like	CM008453.1	191176504	191179087	-	orig_protein_id=gnl|WGS:MLFT|CQW23_26396	product=hypothetical protein	start_range=.
234	rna8820	322	182	286	70	79	138	0.362	-1.467	0.000116477	CASP-like protein PIMP1	CM008445.1	291138108	291140116	+	orig_protein_id=gnl|WGS:MLFT|CQW23_08821
235	rna733	54	29	38	5	9	10	0.194	-2.365	0.000116685	hypothetical protein	CM008443.1	21908884	21910267	+	orig_protein_id=gnl|WGS:MLFT|CQW23_00734
236	rna13917	447	262	273	67	99	166	0.336	-1.572	0.000117939	omega-3 fatty acid desaturase, endoplasmic reticulum-like	CM008448.1	27399626	27402360	-	orig_protein_id=gnl|WGS:MLFT|CQW23_13918
237	rna24278	440	310	432	76	84	213	0.314	-1.673	0.000119709	hypothetical protein CQW23_24279	CM008452.1	190706939	190708950	-	orig_protein_id=gnl|WGS:MLFT|CQW23_24279
238	rna15016	75	61	91	15	19	33	0.293	-1.769	0.000127835	putative receptor-like protein kinase At1g72540	CM008448.1	217554864	217556639	-	orig_protein_id=gnl|WGS:MLFT|CQW23_15017
239	rna29015	105	132	116	46	53	55	0.436	-1.196	0.000139324	B-box zinc finger protein 21-like	CM008454.1	221791346	221793350	-	orig_protein_id=gnl|WGS:MLFT|CQW23_29016
240	rna32015	137	124	178	23	32	73	0.287	-1.8	0.00014399	Caffeoyl-CoA O-methyltransferase	MLFT02000397.1	205161	206194	+	orig_protein_id=gnl|WGS:MLFT|CQW23_32880
241	rna12089	78	61	97	6	17	31	0.228	-2.134	0.000145117	U-box domain-containing protein 21-like	CM008447.1	22008763	22010097	+	orig_protein_id=gnl|WGS:MLFT|CQW23_12090
242	rna22929	6658	3548	5608	1838	1832	3002	0.422	-1.245	0.000167292	Glycine-rich protein	CM008451.1	191744036	191744893	-	orig_protein_id=gnl|WGS:MLFT|CQW23_22930
243	rna15601	551	391	546	147	157	295	0.401	-1.319	0.00016955	probable CCR4-associated factor 1 homolog 9	CM008448.1	242480528	242481328	+	orig_protein_id=gnl|WGS:MLFT|CQW23_15602
244	rna5146	53	53	39	5	12	17	0.234	-2.097	0.000182225	protein NtpR-like	CM008444.1	147794724	147795688	+	orig_protein_id=gnl|WGS:MLFT|CQW23_05147
245	rna12952	617	878	526	336	325	347	0.498	-1.006	0.000187201	Pleiotropic drug resistance protein 1	CM008447.1	210559272	210560772	+	orig_protein_id=gnl|WGS:MLFT|CQW23_12953
246	rna27217	1036	799	1240	465	391	616	0.478	-1.065	0.000193157	protein disulfide-isomerase-like	CM008454.1	2441507	2452447	-	orig_protein_id=gnl|WGS:MLFT|CQW23_27218
247	rna11931	243	175	199	57	71	117	0.397	-1.333	0.000209487	Thioredoxin-like 1-2, chloroplastic	CM008447.1	14929995	14931044	+	orig_protein_id=gnl|WGS:MLFT|CQW23_11932
248	rna17820	81	71	91	32	22	36	0.366	-1.448	0.000209666	PH domain-containing protein YHR131C-like	CM008449.1	240852701	240853126	-	orig_protein_id=gnl|WGS:MLFT|CQW23_17821
249	rna12722	246	221	218	53	59	132	0.354	-1.498	0.000210309	carboxylesterase 1-like	CM008447.1	193505202	193506125	+
250	rna35425	147	117	164	75	58	47	0.424	-1.239	0.000225265	F-box/kelch-repeat protein At1g80440-like	MLFT02000059.1	261865	262947	+	orig_protein_id=gnl|WGS:MLFT|CQW23_30354
251	rna10853	2100	1590	1852	409	534	1110	0.37	-1.434	0.000226557	Cytochrome 82A3	CM008446.1	209902966	209916337	-	orig_protein_id=gnl|WGS:MLFT|CQW23_10854
252	rna24932	221	168	223	92	93	114	0.487	-1.037	0.000226876	guanylate kinase 2-like	CM008452.1	226464602	226466965	-
253	rna15422	76	70	46	16	13	27	0.289	-1.79	0.000255216	probable LRR receptor-like serine/threonine-protein kinase At1g74360	CM008448.1	237228889	237232017	+	orig_protein_id=gnl|WGS:MLFT|CQW23_15423
254	rna17925	143	109	148	62	50	66	0.443	-1.174	0.000272735	heterodimeric geranylgeranyl pyrophosphate synthase small subunit, chloroplastic-like	CM008449.1	244693108	244694082	+	orig_protein_id=gnl|WGS:MLFT|CQW23_17926
255	rna10525	632	365	675	136	148	309	0.354	-1.499	0.000273078	ovarian cancer-associated gene 2 protein homolog isoform X1	CM008446.1	197174479	197177096	-	orig_protein_id=gnl|WGS:MLFT|CQW23_10526
256	rna4577	10	37	22	1	0	2	0.04	-4.653	0.000276523	tetrahydrocannabinolic acid synthase-like	CM008444.1	136552879	136554492	+	orig_protein_id=gnl|WGS:MLFT|CQW23_04578
257	rna34704	311	327	255	103	100	184	0.431	-1.215	0.000280467	Omega-6 fatty acid desaturase, endoplasmic reticulum	MLFT02002948.1	5151	6308	-	orig_protein_id=gnl|WGS:MLFT|CQW23_35257
258	rna25587	496	410	503	141	217	282	0.453	-1.141	0.000295823	WAT1-related protein At1g09380-like	CM008453.1	26431890	26432954	-	orig_protein_id=gnl|WGS:MLFT|CQW23_25588
259	rna8516	464	668	476	327	232	221	0.485	-1.044	0.000302997	probable LRR receptor-like serine/threonine-protein kinase At3g47570	CM008445.1	270322009	270325492	-	orig_protein_id=gnl|WGS:MLFT|CQW23_08517
260	rna27800	40	27	67	7	13	6	0.202	-2.305	0.00030625	Germin-like protein 9-3	CM008454.1	23803578	23804198	-	orig_protein_id=gnl|WGS:MLFT|CQW23_27801
261	rna29872	2484	2033	2480	835	1163	1497	0.499	-1.002	0.000320421	3-ketoacyl-CoA thiolase 2, peroxisomal-like	MLFT02000104.1	684862	696850	+	orig_protein_id=gnl|WGS:MLFT|CQW23_30905
262	rna33615	41	69	41	12	9	18	0.256	-1.967	0.000320421	F-box protein PP2-A13-like	MLFT02001128.1	32535	34086	+	orig_protein_id=gnl|WGS:MLFT|CQW23_34428
263	rna30592	205	161	189	78	95	101	0.496	-1.013	0.000326769	probable 18S rRNA (guanine-N(7))-methyltransferase	MLFT02000173.1	471448	475968	-	orig_protein_id=gnl|WGS:MLFT|CQW23_31550
264	rna249	99	104	84	26	43	43	0.389	-1.363	0.000330704	probable WRKY transcription factor 53	CM008443.1	4421389	4423090	+	orig_protein_id=gnl|WGS:MLFT|CQW23_00250
265	rna28517	933	563	932	128	203	439	0.316	-1.66	0.000335185	secoisolariciresinol dehydrogenase-like	CM008454.1	159317014	159318219	+	orig_protein_id=gnl|WGS:MLFT|CQW23_28518
266	rna29414	63	71	63	14	25	27	0.332	-1.589	0.000335511	probably inactive leucine-rich repeat receptor-like protein kinase At5g48380	CM008454.1	233183377	233185023	+	orig_protein_id=gnl|WGS:MLFT|CQW23_29415
267	rna33525	205	171	355	85	51	115	0.341	-1.552	0.000339158	universal stress protein A-like protein	MLFT02001060.1	32797	34221	-	orig_protein_id=gnl|WGS:MLFT|CQW23_34338
268	rna14726	17	24	21	0	2	3	0.074	-3.761	0.000347279	Proteinase inhibitor type-2 CEVI57	CM008448.1	201785110	201785888	-	orig_protein_id=gnl|WGS:MLFT|CQW23_14727
269	rna9124	123	103	132	61	25	43	0.36	-1.473	0.000368711	thioredoxin H-type	CM008446.1	2816420	2820691	+	orig_protein_id=gnl|WGS:MLFT|CQW23_09125
270	rna2624	46	68	72	6	18	24	0.255	-1.971	0.000371899	serine/threonine-protein kinase OXI1-like	CM008443.1	236453247	236454612	-	orig_protein_id=gnl|WGS:MLFT|CQW23_02625
271	rna13845	632	382	625	208	168	317	0.422	-1.243	0.00038623	CBL-interacting serine/threonine-protein kinase 11-like	CM008448.1	13113868	13116058	+	orig_protein_id=gnl|WGS:MLFT|CQW23_13846
272	rna27799	25	29	23	0	3	6	0.118	-3.084	0.000416531	Germin-like protein 9-3	CM008454.1	23794894	23795520	-	orig_protein_id=gnl|WGS:MLFT|CQW23_27800
273	rna29042	233	241	227	40	38	130	0.295	-1.763	0.000440115	protein DMR6-LIKE OXYGENASE 2-like	CM008454.1	223798384	223806158	-	orig_protein_id=gnl|WGS:MLFT|CQW23_29043
274	rna3099	151	149	173	8	28	70	0.224	-2.161	0.000473662	E3 ubiquitin-protein ligase PUB23-like	CM008443.1	258910072	258911295	-	orig_protein_id=gnl|WGS:MLFT|CQW23_03100
275	rna14333	199	188	210	77	108	114	0.499	-1.003	0.000476557	cytochrome P450 83B1-like	CM008448.1	133662780	133664752	-	orig_protein_id=gnl|WGS:MLFT|CQW23_14334
276	rna23961	254	216	282	72	71	154	0.392	-1.352	0.000498113	protein NRT1/ PTR FAMILY 7.3-like	CM008452.1	147253483	147262660	-	orig_protein_id=gnl|WGS:MLFT|CQW23_23962
277	rna27571	315	165	327	43	78	135	0.315	-1.667	0.000498113	UPF0483 protein AGAP003155-like	CM008454.1	10846904	10856649	-	orig_protein_id=gnl|WGS:MLFT|CQW23_27572	product=hypothetical protein	start_range=.
278	rna13492	39	30	11	2	1	5	0.093	-3.421	0.00050546	gibberellin 3-beta-dioxygenase 1-like	CM008447.1	225918590	225920388	-	orig_protein_id=gnl|WGS:MLFT|CQW23_13493
279	rna18098	135	160	144	62	51	86	0.452	-1.146	0.000525491	probable galactinol--sucrose galactosyltransferase 1	CM008449.1	247668513	247672898	-	orig_protein_id=gnl|WGS:MLFT|CQW23_18099
280	rna9343	264	68	33	15	23	24	0.171	-2.549	0.000565936	auxin-repressed 12.5 kDa protein-like	CM008446.1	11047395	11050349	+	orig_protein_id=gnl|WGS:MLFT|CQW23_09344
281	rna27482	647	460	471	220	234	335	0.498	-1.004	0.000570856	probable glycosyltransferase At3g07620	CM008454.1	8325083	8326147	-	orig_protein_id=gnl|WGS:MLFT|CQW23_27483
282	rna10740	47	27	40	4	5	14	0.196	-2.353	0.000576532	3-isopropylmalate dehydratase large subunit like	CM008446.1	207256811	207257281	+	orig_protein_id=gnl|WGS:MLFT|CQW23_10741
283	rna16593	159	96	98	26	27	61	0.319	-1.649	0.000578309	Non-symbiotic hemoglobin 1	CM008449.1	37628662	37631192	-	orig_protein_id=gnl|WGS:MLFT|CQW23_16594
284	rna6711	32	30	33	2	7	10	0.19	-2.396	0.000588595	ethylene-responsive transcription factor ERF017-like	CM008445.1	62096784	62098022	+	orig_protein_id=gnl|WGS:MLFT|CQW23_06712
285	rna10074	1385	1016	1209	424	544	789	0.486	-1.04	0.000629483	U-box domain-containing protein 28-like	CM008446.1	141659654	141660913	-	orig_protein_id=gnl|WGS:MLFT|CQW23_10075
286	rna6457	102	111	102	49	51	47	0.471	-1.087	0.000630053	sugar transport protein 14-like	CM008445.1	55922317	55927953	+	orig_protein_id=gnl|WGS:MLFT|CQW23_06458
287	rna30369	563	364	395	88	128	258	0.358	-1.483	0.000632112	F-box protein PP2-B15-like	MLFT02000155.1	531125	532870	+	orig_protein_id=gnl|WGS:MLFT|CQW23_31348
288	rna3951	1484	960	1684	363	374	837	0.381	-1.393	0.000645343	probable glutathione S-transferase parA	CM008444.1	114252937	114253958	+	orig_protein_id=gnl|WGS:MLFT|CQW23_03952
289	rna21399	292	361	370	84	75	209	0.357	-1.485	0.00066143	serine/arginine repetitive matrix protein 2-like	CM008451.1	31310823	31311701	-	orig_protein_id=gnl|WGS:MLFT|CQW23_21400
290	rna23141	160	126	185	41	48	91	0.38	-1.397	0.000661775	protein FATTY ACID EXPORT 5-like	CM008452.1	1080683	1085264	-	orig_protein_id=gnl|WGS:MLFT|CQW23_23142
291	rna25969	200	126	169	65	64	93	0.444	-1.17	0.000661775	aldehyde dehydrogenase family 2 member B7, mitochondrial-like	CM008453.1	69123667	69128869	-	orig_protein_id=gnl|WGS:MLFT|CQW23_25970
292	rna35657	55	75	42	11	6	25	0.236	-2.084	0.00071309	5-epiaristolochene synthase	MLFT02000071.1	24859	27292	+	orig_protein_id=gnl|WGS:MLFT|CQW23_30506
293	rna14516	221	146	210	90	34	84	0.359	-1.479	0.000739983	Monothiol glutaredoxin-S3	CM008448.1	175305716	175306027	-	orig_protein_id=gnl|WGS:MLFT|CQW23_14517
294	rna5131	140	84	77	46	34	34	0.377	-1.406	0.000739983	Tubby-like F-box protein	CM008444.1	147381174	147381782	-	orig_protein_id=gnl|WGS:MLFT|CQW23_05132
295	rna12718	160	111	156	56	49	81	0.432	-1.209	0.000761311	ethylene-responsive transcription factor 2-like	CM008447.1	192385649	192386449	+	orig_protein_id=gnl|WGS:MLFT|CQW23_12719
296	rna28781	56	54	41	15	13	20	0.32	-1.642	0.00077386	phospholipase A1-IIbeta-like	CM008454.1	207479578	207483820	+	orig_protein_id=gnl|WGS:MLFT|CQW23_28782
297	rna11860	428	417	415	142	214	269	0.496	-1.012	0.000780904	Glucan endo-1,3-beta-glucosidase, basic vacuolar isoform	CM008447.1	12868013	12869962	-	orig_protein_id=gnl|WGS:MLFT|CQW23_11861
298	rna18239	38	29	31	5	5	12	0.216	-2.211	0.000783129	bile salt-activated lipase-like	CM008449.1	251198303	251202150	-	orig_protein_id=gnl|WGS:MLFT|CQW23_18240
299	rna5915	1225	792	1239	416	435	693	0.474	-1.077	0.000816471	cinnamoyl-CoA reductase-like SNL6	CM008444.1	168352512	168356794	+	orig_protein_id=gnl|WGS:MLFT|CQW23_05916
300	rna15246	684	378	639	81	129	316	0.309	-1.695	0.000893807	protein PLANT CADMIUM RESISTANCE 8-like	CM008448.1	229040956	229051158	-	orig_protein_id=gnl|WGS:MLFT|CQW23_15247
301	rna4453	60	58	80	20	25	29	0.372	-1.425	0.000902305	transcription factor bHLH55-like	CM008444.1	133252203	133254521	-	orig_protein_id=gnl|WGS:MLFT|CQW23_04454
302	rna17042	62	75	53	18	22	29	0.362	-1.466	0.000929859	putative transcription factor bHLH041	CM008449.1	183792434	183797635	-	orig_protein_id=gnl|WGS:MLFT|CQW23_17043
303	rna8646	147	100	185	31	57	71	0.367	-1.445	0.000950186	1-aminocyclopropane-1-carboxylate oxidase homolog 1-like	CM008445.1	282323604	282338556	+	orig_protein_id=gnl|WGS:MLFT|CQW23_08647
304	rna21852	52	58	45	12	20	19	0.33	-1.598	0.000951865	adenylate isopentenyltransferase 3, chloroplastic-like	CM008451.1	124458360	124459337	+	orig_protein_id=gnl|WGS:MLFT|CQW23_21853
305	rna17572	607	287	513	144	169	264	0.409	-1.288	0.000975622	hypothetical protein CQW23_17573	CM008449.1	230920389	230921174	+	orig_protein_id=gnl|WGS:MLFT|CQW23_17573
306	rna27109	36	17	42	7	4	6	0.185	-2.436	0.00097606	hypothetical protein CQW23_27110, partial	CM008453.1	261673844	261677931	-
307	rna16535	2367	1658	2133	678	930	1347	0.48	-1.06	0.00100117	12-oxophytodienoate reductase 3	CM008449.1	27414743	27419496	-	orig_protein_id=gnl|WGS:MLFT|CQW23_16536
308	rna18504	265	287	242	106	106	177	0.487	-1.039	0.00100176	ankyrin repeat-containing protein At5g02620-like	CM008450.1	7677686	7681820	-	orig_protein_id=gnl|WGS:MLFT|CQW23_18505
309	rna13309	37	16	58	4	7	9	0.174	-2.526	0.00100319	pathogenesis-related protein STH-2-like	CM008447.1	220727066	220728790	+	orig_protein_id=gnl|WGS:MLFT|CQW23_13310
310	rna13825	218	283	164	129	81	71	0.424	-1.236	0.00102302	UV-B-induced protein At3g17800, chloroplastic-like	CM008448.1	12227409	12231163	+	orig_protein_id=gnl|WGS:MLFT|CQW23_13826
311	rna18288	135	78	77	34	44	17	0.33	-1.598	0.00102497	organic cation/carnitine transporter 4-like	CM008449.1	252715284	252720396	+	orig_protein_id=gnl|WGS:MLFT|CQW23_18289
312	rna25182	206	54	52	23	25	26	0.235	-2.089	0.00104385	universal stress protein A-like protein	CM008453.1	3176805	3179679	-	orig_protein_id=gnl|WGS:MLFT|CQW23_25183
313	rna2067	556	395	501	98	134	300	0.365	-1.454	0.00104764	aspartyl protease family protein 2-like	CM008443.1	185690994	185692625	+	orig_protein_id=gnl|WGS:MLFT|CQW23_02068
314	rna8032	28	15	14	0	2	2	0.079	-3.656	0.00109526	Small heat shock protein, chloroplastic	CM008445.1	250598159	250599047	-	orig_protein_id=gnl|WGS:MLFT|CQW23_08033
315	rna23604	716	708	597	167	267	434	0.429	-1.222	0.00115994	tryptophan synthase beta chain 1-like	CM008452.1	44594093	44596735	-	orig_protein_id=gnl|WGS:MLFT|CQW23_23605
316	rna8359	40	40	41	4	14	13	0.251	-1.994	0.00118983	Proteinase inhibitor type-2	CM008445.1	259244630	259246542	+	orig_protein_id=gnl|WGS:MLFT|CQW23_08360
317	rna32683	192	158	220	79	77	118	0.48	-1.06	0.00119909	mitochondrial import inner membrane translocase subunit Tim13-like	MLFT02000600.1	57992	61150	+	orig_protein_id=gnl|WGS:MLFT|CQW23_33502
318	rna14212	439	315	630	260	200	169	0.455	-1.138	0.00120544	protein EARLY FLOWERING 4-like	CM008448.1	108445969	108446340	+	orig_protein_id=gnl|WGS:MLFT|CQW23_14213
319	rna21170	615	526	681	213	234	417	0.473	-1.08	0.00130446	phosphatidylinositol:ceramide inositolphosphotransferase 2-like	CM008451.1	6495772	6499696	-	orig_protein_id=gnl|WGS:MLFT|CQW23_21171
320	rna20944	206	101	134	42	64	69	0.396	-1.335	0.00132212	BURP domain protein USPL1-like	CM008450.1	209488233	209489501	+	orig_protein_id=gnl|WGS:MLFT|CQW23_20945
321	rna27767	2646	1818	3118	805	928	1644	0.445	-1.167	0.0013657	dirigent protein 22-like	CM008454.1	20530576	20531160	-	orig_protein_id=gnl|WGS:MLFT|CQW23_27768
322	rna8549	70	66	73	32	31	24	0.416	-1.266	0.00137349	transcription factor DIVARICATA-like	CM008445.1	274412551	274414575	+	orig_protein_id=gnl|WGS:MLFT|CQW23_08550
323	rna19698	62	53	44	11	19	23	0.33	-1.6	0.00142534	1-aminocyclopropane-1-carboxylate synthase	CM008450.1	181441222	181443748	-	orig_protein_id=gnl|WGS:MLFT|CQW23_19699
324	rna7299	38	20	18	0	0	6	0.078	-3.684	0.00144005	photosystem I P700 chlorophyll A apoprotein A2 (plastid)	CM008445.1	170780791	170782993	+	orig_protein_id=gnl|WGS:MLFT|CQW23_07300
325	rna5264	87	56	74	6	12	36	0.241	-2.052	0.00144251	IST1 homolog	CM008444.1	149905315	149906369	+	orig_protein_id=gnl|WGS:MLFT|CQW23_05265
326	rna11217	61	51	76	21	29	17	0.362	-1.464	0.0015249	ganglioside-induced differentiation-associated protein 2-like	CM008446.1	219088848	219090353	+	orig_protein_id=gnl|WGS:MLFT|CQW23_11218
327	rna8850	203	339	233	143	111	131	0.497	-1.01	0.00155937	Phosphoenolpyruvate carboxylase kinase 1	CM008445.1	292243839	292245040	+	orig_protein_id=gnl|WGS:MLFT|CQW23_08851
328	rna15133	98	49	149	16	18	45	0.265	-1.916	0.00161114	Protein transport protein Sec61 subunit gamma-1	CM008448.1	222362929	222363233	-	orig_protein_id=gnl|WGS:MLFT|CQW23_15134
329	rna5247	387	323	407	94	105	246	0.397	-1.334	0.00167582	LOB domain-containing protein 37	CM008444.1	149533216	149533970	-	orig_protein_id=gnl|WGS:MLFT|CQW23_05248
330	rna25547	89	49	90	28	23	33	0.371	-1.429	0.00176474	maintenance of telomere capping protein 1	CM008453.1	21876834	21877490	-	orig_protein_id=gnl|WGS:MLFT|CQW23_25548
331	rna10125	48	67	67	23	23	26	0.391	-1.354	0.00179559	ethylene-responsive transcription factor ABR1-like isoform X1	CM008446.1	148142827	148144528	-	orig_protein_id=gnl|WGS:MLFT|CQW23_10126
332	rna27160	20	12	17	0	1	1	0.038	-4.725	0.00184114	5-epiaristolochene synthase	CM008454.1	282150	284511	-	orig_protein_id=gnl|WGS:MLFT|CQW23_27161
333	rna27075	2143	817	1282	457	522	773	0.413	-1.277	0.00187177	lysine histidine transporter-like 2	CM008453.1	260339461	260340789	+	orig_protein_id=gnl|WGS:MLFT|CQW23_27076
334	rna31732	66	34	73	14	12	26	0.291	-1.779	0.00192479	F-box protein At1g61340-like	MLFT02000312.1	272947	274300	-	orig_protein_id=gnl|WGS:MLFT|CQW23_32620
335	rna25195	248	206	249	85	94	158	0.478	-1.066	0.00195734	hypothetical protein	CM008453.1	3560459	3565072	+	orig_protein_id=gnl|WGS:MLFT|CQW23_25196
336	rna3754	4374	4515	5066	1157	1387	3229	0.414	-1.274	0.00198803	Cytochrome 71D6	CM008444.1	98439461	98441460	+	orig_protein_id=gnl|WGS:MLFT|CQW23_03755
337	rna13119	100	198	103	54	56	57	0.415	-1.268	0.0020216	protein ACCELERATED CELL DEATH 6-like	CM008447.1	214870089	214872066	+	orig_protein_id=gnl|WGS:MLFT|CQW23_13120
338	rna2167	32	37	22	5	10	6	0.232	-2.106	0.00203682	Gibberellin 2-beta-dioxygenase 2	CM008443.1	191962622	191966638	+	orig_protein_id=gnl|WGS:MLFT|CQW23_02168
339	rna22612	269	138	176	54	45	114	0.362	-1.466	0.00211792	myb-related protein Myb4-like	CM008451.1	180155893	180157947	+	orig_protein_id=gnl|WGS:MLFT|CQW23_22613
340	rna5651	81	90	66	41	33	28	0.431	-1.213	0.00221117	protein NUCLEAR FUSION DEFECTIVE 4-like	CM008444.1	157764660	157767392	+	orig_protein_id=gnl|WGS:MLFT|CQW23_05652
341	rna35581	493	332	562	161	208	293	0.477	-1.069	0.00222092	early nodulin-93-like	MLFT02000064.1	1067197	1081639	-	orig_protein_id=gnl|WGS:MLFT|CQW23_30482
342	rna4885	135	115	126	37	45	80	0.429	-1.22	0.00222092	Protein trichome birefringence-like 34	CM008444.1	142561354	142563322	+	orig_protein_id=gnl|WGS:MLFT|CQW23_04886
343	rna35169	41	38	66	14	19	14	0.324	-1.626	0.00223264	histidine decarboxylase-like	MLFT02000047.1	469938	474870	-	orig_protein_id=gnl|WGS:MLFT|CQW23_30144
344	rna1542	44	17	25	5	5	6	0.201	-2.311	0.0022393	BON1-associated protein 2-like	CM008443.1	81121804	81129610	+	orig_protein_id=gnl|WGS:MLFT|CQW23_01543
345	rna29111	14	42	15	5	3	2	0.137	-2.864	0.0022393	Pleiotropic drug resistance protein 1	CM008454.1	227186209	227194578	+	orig_protein_id=gnl|WGS:MLFT|CQW23_29112
346	rna12524	359	304	495	144	140	253	0.462	-1.113	0.00224278	protein transport protein Sec61 subunit beta-like	CM008447.1	159484447	159484701	-	orig_protein_id=gnl|WGS:MLFT|CQW23_12525
347	rna24520	3517	2344	3617	949	1250	2135	0.457	-1.129	0.0023196	Cytochrome 76A2	CM008452.1	213769662	213771551	+	orig_protein_id=gnl|WGS:MLFT|CQW23_24521
348	rna8671	21	11	30	0	2	4	0.105	-3.254	0.00233681	lignin-forming anionic peroxidase-like	CM008445.1	283934414	283935645	+	orig_protein_id=gnl|WGS:MLFT|CQW23_08672
349	rna32953	22	17	28	3	5	3	0.175	-2.514	0.00233712	hypothetical protein CQW23_33766	MLFT02000705.1	22653	23447	-	orig_protein_id=gnl|WGS:MLFT|CQW23_33766
350	rna30041	77	108	98	46	36	48	0.459	-1.122	0.00243509	ATP synthase CF1 alpha subunit (chloroplast)	MLFT02000119.1	17002	18525	-	orig_protein_id=gnl|WGS:MLFT|CQW23_31054
351	rna23323	1050	475	700	259	344	417	0.458	-1.127	0.00250186	9-divinyl ether synthase-like	CM008452.1	8601009	8602481	+	orig_protein_id=gnl|WGS:MLFT|CQW23_23324
352	rna16152	80478	50356	85527	19598	22999	48502	0.421	-1.248	0.00251484	flower-specific defensin-like	CM008449.1	497090	497784	+	orig_protein_id=gnl|WGS:MLFT|CQW23_16153
353	rna23473	136	165	98	56	55	75	0.465	-1.106	0.00254751	4-coumarate--CoA ligase 1	CM008452.1	22055644	22126880	+	orig_protein_id=gnl|WGS:MLFT|CQW23_23474
354	rna13055	21	16	24	3	2	5	0.153	-2.71	0.00257852	myb-related protein Myb4-like	CM008447.1	213276726	213278529	+	orig_protein_id=gnl|WGS:MLFT|CQW23_13056
355	rna2851	2518	1080	2139	560	573	1174	0.402	-1.314	0.002633	protein PLANT CADMIUM RESISTANCE 2-like	CM008443.1	245884663	245888250	-	orig_protein_id=gnl|WGS:MLFT|CQW23_02852	product=Protein PLANT CADMIUM RESISTANCE 2	start_range=.
356	rna6953	53	24	51	10	15	9	0.272	-1.881	0.00266599	transcription factor WER-like	CM008445.1	74790322	74791367	-	orig_protein_id=gnl|WGS:MLFT|CQW23_06954
357	rna8738	291	250	301	87	104	194	0.454	-1.138	0.00267974	cytochrome P450 CYP736A12-like	CM008445.1	288905916	288936306	+	orig_protein_id=gnl|WGS:MLFT|CQW23_08739
358	rna29692	16	22	17	2	2	4	0.135	-2.884	0.00268219	hypothetical protein CQW23_35648	MLFT02008738.1	152	604	+	orig_protein_id=gnl|WGS:MLFT|CQW23_35648
359	rna12094	24	21	14	2	5	2	0.15	-2.74	0.00270677	PLATZ domain-containing protein	CM008447.1	22323240	22326577	+	orig_protein_id=gnl|WGS:MLFT|CQW23_12095	product=hypothetical protein	start_range=.
360	rna17082	162	135	211	38	45	107	0.371	-1.43	0.00273792	probable GMP synthase [glutamine-hydrolyzing] isoform X1	CM008449.1	188124130	188132229	-	orig_protein_id=gnl|WGS:MLFT|CQW23_17083
361	rna12717	1545	786	1407	339	440	793	0.42	-1.25	0.00279181	Ethylene-responsive transcription factor 5	CM008447.1	192285732	192286574	-	orig_protein_id=gnl|WGS:MLFT|CQW23_12718
362	rna678	70	41	45	20	18	18	0.358	-1.481	0.00293796	kirola-like	CM008443.1	19832014	19836418	+	orig_protein_id=gnl|WGS:MLFT|CQW23_00679
363	rna26892	56	51	60	1	18	17	0.219	-2.189	0.00299895	GABA transporter 1	CM008453.1	255697831	255704764	-	orig_protein_id=gnl|WGS:MLFT|CQW23_26893
364	rna27171	33	37	17	5	6	9	0.229	-2.125	0.00316376	cytochrome P450 71D7-like	CM008454.1	1325105	1327238	-	orig_protein_id=gnl|WGS:MLFT|CQW23_27172
365	rna15002	100	73	87	17	25	52	0.358	-1.484	0.00316497	Transmembrane 9 superfamily member 3	CM008448.1	217197232	217207281	+	orig_protein_id=gnl|WGS:MLFT|CQW23_15003
366	rna21532	763	455	751	262	292	430	0.499	-1.002	0.00316497	glutathione S-transferase U8-like	CM008451.1	47111944	47113832	-	orig_protein_id=gnl|WGS:MLFT|CQW23_21533
367	rna3097	61	49	50	10	12	29	0.311	-1.686	0.00316497	E3 ubiquitin-protein ligase PUB24-like	CM008443.1	258831701	258836853	+	orig_protein_id=gnl|WGS:MLFT|CQW23_03098
368	rna27793	99	127	81	49	42	53	0.467	-1.098	0.00319709	cationic amino acid transporter 7, chloroplastic-like	CM008454.1	23494859	23500380	-	orig_protein_id=gnl|WGS:MLFT|CQW23_27794
369	rna25455	37	32	23	8	8	10	0.275	-1.862	0.00327171	putative methylesterase 11, chloroplastic	CM008453.1	17618006	17620552	+	orig_protein_id=gnl|WGS:MLFT|CQW23_25456
370	rna7879	180	143	163	59	71	108	0.487	-1.037	0.00328688	AAA-ATPase At2g46620-like	CM008445.1	244531839	244533278	+	orig_protein_id=gnl|WGS:MLFT|CQW23_07880
371	rna26769	931	686	1011	293	265	616	0.446	-1.164	0.0033541	probable CCR4-associated factor 1 homolog 11	CM008453.1	251665554	251666399	+	orig_protein_id=gnl|WGS:MLFT|CQW23_26770
372	rna17779	5189	7995	8232	4748	2839	1745	0.436	-1.198	0.0033741	chlorophyll a-b binding protein 13, chloroplastic	CM008449.1	239840565	239841837	+	orig_protein_id=gnl|WGS:MLFT|CQW23_17780
373	rna8470	8239	4660	7463	1896	2257	4621	0.431	-1.215	0.00338391	stress-induced protein 7	CM008445.1	266824909	266825867	-	orig_protein_id=gnl|WGS:MLFT|CQW23_08471
374	rna27297	3802	2441	2544	692	1346	1839	0.441	-1.181	0.00342387	geranylgeranyl pyrophosphate synthase 7, chloroplastic-like	CM008454.1	4313120	4314217	-	orig_protein_id=gnl|WGS:MLFT|CQW23_27298
375	rna26088	47	74	66	18	22	32	0.383	-1.383	0.0034281	Cysteine-rich receptor-like protein kinase 3	CM008453.1	97399440	97402338	+	orig_protein_id=gnl|WGS:MLFT|CQW23_26089
376	rna28034	63	55	87	27	18	34	0.387	-1.371	0.0034281	hypothetical protein	CM008454.1	43356541	43357854	+	orig_protein_id=gnl|WGS:MLFT|CQW23_28035
377	rna24595	115	121	109	67	61	40	0.488	-1.035	0.00344592	hypothetical protein	CM008452.1	217673085	217673768	+	orig_protein_id=gnl|WGS:MLFT|CQW23_24596
378	rna31949	108	58	72	19	33	38	0.378	-1.405	0.0035764	hypothetical protein	MLFT02000381.1	54171	54776	-	orig_protein_id=gnl|WGS:MLFT|CQW23_32815
379	rna586	282	124	222	64	108	96	0.427	-1.227	0.00371692	ethylene-responsive transcription factor 5-like	CM008443.1	15686839	15687732	-	orig_protein_id=gnl|WGS:MLFT|CQW23_00587
380	rna7330	83	37	76	3	4	29	0.177	-2.5	0.00378973	ethylene-responsive transcription factor ERF098-like	CM008445.1	175884483	175884947	+	orig_protein_id=gnl|WGS:MLFT|CQW23_07331
381	rna18477	3216	1470	2623	668	1025	1496	0.436	-1.197	0.00386479	lipid transfer-like protein VAS	CM008450.1	3728003	3731153	+	orig_protein_id=gnl|WGS:MLFT|CQW23_18478
382	rna31329	140	89	127	47	42	72	0.451	-1.149	0.00388793	GDSL esterase/lipase EXL3-like	MLFT02000255.1	117709	120073	+	orig_protein_id=gnl|WGS:MLFT|CQW23_32233
383	rna27963	29	60	59	19	1	3	0.156	-2.677	0.00389204	ferredoxin, root R-B2-like	CM008454.1	38095427	38095879	+	orig_protein_id=gnl|WGS:MLFT|CQW23_27964
384	rna29543	4340	2536	3605	1178	1446	2422	0.481	-1.055	0.00391525	3-oxoacyl-[acyl-carrier-protein] reductase FabG-like	CM008454.1	235683866	235685039	+	orig_protein_id=gnl|WGS:MLFT|CQW23_29544
385	rna21424	9	18	22	0	2	3	0.093	-3.42	0.00392924	hypothetical protein CQW23_21425	CM008451.1	31759462	31759902	+	orig_protein_id=gnl|WGS:MLFT|CQW23_21425
386	rna22353	225	227	218	78	66	157	0.448	-1.16	0.00395127	hypothetical protein	CM008451.1	170317320	170319692	+	orig_protein_id=gnl|WGS:MLFT|CQW23_22354
387	rna10061	63	31	48	5	10	23	0.263	-1.925	0.00398162	pathogen-related protein-like	CM008446.1	140298453	140299989	+	orig_protein_id=gnl|WGS:MLFT|CQW23_10062
388	rna34902	71	59	79	28	17	38	0.392	-1.351	0.00398162	senescence-specific cysteine protease SAG39-like	MLFT02000036.1	1032943	1069059	-	orig_protein_id=gnl|WGS:MLFT|CQW23_29997
389	rna8682	128	115	227	43	48	94	0.39	-1.357	0.00440875	multiprotein-bridging factor 1c	CM008445.1	284254795	284255226	-	orig_protein_id=gnl|WGS:MLFT|CQW23_08683
390	rna29538	520	565	401	125	169	347	0.43	-1.219	0.00444837	Omega-6 fatty acid desaturase, endoplasmic reticulum	CM008454.1	235605216	235606373	+	orig_protein_id=gnl|WGS:MLFT|CQW23_29539
391	rna10213	29	36	27	7	5	13	0.263	-1.925	0.00458122	probable receptor-like protein kinase At1g11050	CM008446.1	167595720	167604538	+	orig_protein_id=gnl|WGS:MLFT|CQW23_10214
392	rna7744	63	58	62	35	18	20	0.397	-1.333	0.00458336	21 kDa protein-like	CM008445.1	236028095	236028706	+	orig_protein_id=gnl|WGS:MLFT|CQW23_07745
393	rna11464	113	98	100	63	49	33	0.471	-1.085	0.00461938	FCS-Like Zinc finger 17-like	CM008447.1	4478451	4479711	-	orig_protein_id=gnl|WGS:MLFT|CQW23_11465
394	rna2530	14	11	34	0	2	4	0.109	-3.193	0.00482004	probable disease resistance protein At4g14610	CM008443.1	231554628	231555709	+	orig_protein_id=gnl|WGS:MLFT|CQW23_02531
395	rna28618	10	11	33	2	2	2	0.116	-3.106	0.00485803	protein LURP-one-related 4-like	CM008454.1	183848865	183850124	+	orig_protein_id=gnl|WGS:MLFT|CQW23_28619
396	rna17739	14	16	25	3	4	2	0.162	-2.624	0.00493049	hypothetical protein	CM008449.1	238518688	238519083	+	orig_protein_id=gnl|WGS:MLFT|CQW23_17740
397	rna23236	2125	3361	2767	1771	1060	478	0.401	-1.318	0.00512891	protochlorophyllide reductase-like	CM008452.1	3290361	3294981	-	orig_protein_id=gnl|WGS:MLFT|CQW23_23237
398	rna9483	26	24	43	3	3	14	0.203	-2.303	0.00525976	butyrate--CoA ligase AAE11, peroxisomal-like	CM008446.1	19466823	19469890	+	orig_protein_id=gnl|WGS:MLFT|CQW23_09484
399	rna27205	745	523	834	183	181	494	0.407	-1.296	0.00549523	U-box domain-containing protein 26-like	CM008454.1	2337533	2338732	-	orig_protein_id=gnl|WGS:MLFT|CQW23_27206
400	rna35336	8	11	13	0	0	1	0.03	-5.038	0.00552301	hypothetical protein	MLFT02005638.1	3	1155	-	orig_protein_id=gnl|WGS:MLFT|CQW23_35513
401	rna14486	172	177	147	72	51	113	0.473	-1.08	0.00557178	ATP synthase CF1 alpha subunit (chloroplast)	CM008448.1	170430701	170433153	-	orig_protein_id=gnl|WGS:MLFT|CQW23_14487
402	rna4092	101	64	67	32	35	38	0.448	-1.157	0.00564957	cannabidiolic acid synthase-like	CM008444.1	123257727	123259337	-	orig_protein_id=gnl|WGS:MLFT|CQW23_04093
403	rna24898	17	41	29	4	10	6	0.233	-2.104	0.00569517	cytochrome P450 98A2-like	CM008452.1	225590005	225609385	-	orig_protein_id=gnl|WGS:MLFT|CQW23_24899
404	rna4933	132	76	148	29	37	72	0.385	-1.379	0.00573342	peptide methionine sulfoxide reductase MsrB	CM008444.1	143555786	143556166	-	orig_protein_id=gnl|WGS:MLFT|CQW23_04934
405	rna19465	26	21	11	5	3	2	0.17	-2.557	0.00573652	histidine decarboxylase-like	CM008450.1	144461930	144464086	-	orig_protein_id=gnl|WGS:MLFT|CQW23_19466
406	rna1680	45	43	137	21	21	27	0.304	-1.718	0.00574611	beta-glucosidase BoGH3B-like	CM008443.1	97403577	97405765	+	orig_protein_id=gnl|WGS:MLFT|CQW23_01681
407	rna6915	53	74	77	40	20	17	0.378	-1.404	0.00576347	hypothetical protein CQW23_06916	CM008445.1	70116453	70120810	+	orig_protein_id=gnl|WGS:MLFT|CQW23_06916
408	rna412	2413	1330	1570	519	659	1228	0.453	-1.143	0.00576888	osmotin-like protein	CM008443.1	8043316	8044059	+	orig_protein_id=gnl|WGS:MLFT|CQW23_00413
409	rna9308	14139	19999	19276	12975	7141	5016	0.471	-1.088	0.00582033	Chlorophyll a-b binding protein 3C, chloroplastic	CM008446.1	9704686	9705489	-	orig_protein_id=gnl|WGS:MLFT|CQW23_09309
410	rna6680	266	209	257	108	79	172	0.488	-1.034	0.00615579	hypothetical protein CQW23_06681	CM008445.1	61641147	61641410	-	orig_protein_id=gnl|WGS:MLFT|CQW23_06681
411	rna19132	73	96	101	37	35	55	0.467	-1.098	0.0061894	LRR receptor-like serine/threonine-protein kinase GSO1	CM008450.1	59373893	59376328	-	orig_protein_id=gnl|WGS:MLFT|CQW23_19133
412	rna20624	131	131	239	71	98	51	0.44	-1.185	0.00620464	cyclin-D3-1-like	CM008450.1	201930594	201932037	-	orig_protein_id=gnl|WGS:MLFT|CQW23_20625
413	rna2216	725	516	589	118	178	428	0.395	-1.339	0.00627046	hypothetical protein CQW23_02217	CM008443.1	196769344	196770018	-	orig_protein_id=gnl|WGS:MLFT|CQW23_02217
414	rna18221	44	31	42	16	12	13	0.356	-1.491	0.00631631	Xyloglucan endotransglucosylase/hydrolase 2	CM008449.1	250724392	250732175	+	orig_protein_id=gnl|WGS:MLFT|CQW23_18222
415	rna8312	627	417	641	128	161	396	0.405	-1.304	0.00639434	herbivore elicitor-regulated 1	CM008445.1	257815776	257816768	+	orig_protein_id=gnl|WGS:MLFT|CQW23_08313
416	rna28819	1905	1350	1825	497	695	1238	0.478	-1.065	0.00645821	3-oxoacyl-[acyl-carrier-protein] reductase FabG-like	CM008454.1	210355464	210357688	+	orig_protein_id=gnl|WGS:MLFT|CQW23_28820
417	rna20427	25	12	23	4	2	5	0.184	-2.443	0.00646109	metallothiol transferase FosB-like	CM008450.1	197700812	197701998	-	orig_protein_id=gnl|WGS:MLFT|CQW23_20428
418	rna8459	2308	1333	2208	414	636	1345	0.409	-1.289	0.00647351	AF313766_1SAR8.2 protein precursor	CM008445.1	265489080	265490050	-	orig_protein_id=gnl|WGS:MLFT|CQW23_08460
419	rna5646	33	30	40	8	9	16	0.319	-1.647	0.00651272	hypothetical protein CQW23_05647	CM008444.1	157720697	157721149	+	orig_protein_id=gnl|WGS:MLFT|CQW23_05647
420	rna135	638	427	535	84	147	364	0.371	-1.432	0.00706199	transcription factor MYC2-like	CM008443.1	2434337	2435641	-	orig_protein_id=gnl|WGS:MLFT|CQW23_00136
421	rna9148	73	53	63	21	25	36	0.432	-1.211	0.00763856	F-box protein SKIP27-like	CM008446.1	5252823	5253673	-	orig_protein_id=gnl|WGS:MLFT|CQW23_09149
422	rna33880	93	95	86	32	53	50	0.49	-1.029	0.00764972	calcium-dependent protein kinase 26-like	MLFT02000018.1	55627	59976	+	orig_protein_id=gnl|WGS:MLFT|CQW23_29639
423	rna31979	77	65	79	32	38	37	0.486	-1.04	0.00767904	putative peptide/nitrate transporter	MLFT02000385.1	215162	218426	-	orig_protein_id=gnl|WGS:MLFT|CQW23_32845
424	rna3557	59	15	34	6	6	13	0.233	-2.099	0.00771366	polcalcin Syr v 3-like	CM008444.1	76325774	76326178	-	orig_protein_id=gnl|WGS:MLFT|CQW23_03558
425	rna35051	25	19	39	3	2	12	0.186	-2.424	0.00773557	cytochrome c oxidase subunit 1 (mitochondrion)	MLFT02004439.1	1651	3234	+	orig_protein_id=gnl|WGS:MLFT|CQW23_35432
426	rna7739	66	53	66	30	29	25	0.457	-1.13	0.00782326	21 kDa protein-like	CM008445.1	235314032	235314637	-	orig_protein_id=gnl|WGS:MLFT|CQW23_07740
427	rna16047	15	40	25	6	6	8	0.246	-2.021	0.00786115	putative receptor-like protein kinase At3g47110	CM008448.1	251245918	251249604	+	orig_protein_id=gnl|WGS:MLFT|CQW23_16048
428	rna4603	25	26	25	2	8	9	0.244	-2.032	0.00799165	F-box protein At1g61340-like	CM008444.1	137104496	137105220	-	orig_protein_id=gnl|WGS:MLFT|CQW23_04604
429	rna19820	475	331	674	114	168	333	0.414	-1.272	0.0081425	NAD(P)H:quinone oxidoreductase	CM008450.1	183948421	183950819	-	orig_protein_id=gnl|WGS:MLFT|CQW23_19821
430	rna22951	633	252	447	250	211	170	0.475	-1.075	0.0083773	xyloglucan endotransglucosylase/hydrolase 2-like	CM008451.1	192912826	192914904	+	orig_protein_id=gnl|WGS:MLFT|CQW23_22952
431	rna11904	234	269	196	73	113	161	0.495	-1.014	0.00841721	probable LRR receptor-like serine/threonine-protein kinase At1g74360	CM008447.1	14561767	14565338	-	orig_protein_id=gnl|WGS:MLFT|CQW23_11905
432	rna23367	30	35	46	7	8	19	0.308	-1.699	0.00843994	transcription factor bHLH162-like	CM008452.1	12021992	12023670	-	orig_protein_id=gnl|WGS:MLFT|CQW23_23368	product=hypothetical protein	start_range=.
433	rna5922	553	261	661	108	168	308	0.395	-1.341	0.00844391	probable calcium-binding protein CML45	CM008444.1	168516585	168517145	+	orig_protein_id=gnl|WGS:MLFT|CQW23_05923
434	rna22388	211	109	213	22	42	110	0.323	-1.63	0.00855572	uncharacterized N-acetyltransferase p20-like	CM008451.1	171481718	171482305	+	orig_protein_id=gnl|WGS:MLFT|CQW23_22389
435	rna3106	69	46	43	8	16	29	0.334	-1.583	0.00915575	syntaxin-121-like	CM008443.1	258987670	258989519	+	orig_protein_id=gnl|WGS:MLFT|CQW23_03107
436	rna1764	19022	13825	19012	2457	2729	7688	0.248	-2.01	0.00916038	3)-beta-glucan endohydrolase; Short=(1-	CM008443.1	121669281	121670859	+	orig_protein_id=gnl|WGS:MLFT|CQW23_01765
437	rna541	83	67	56	26	30	39	0.456	-1.134	0.00932537	ethylene-responsive transcription factor ERF038-like	CM008443.1	13850517	13851212	-	orig_protein_id=gnl|WGS:MLFT|CQW23_00542
438	rna27921	35	33	32	11	11	14	0.355	-1.495	0.00937715	5-epiaristolochene synthase	CM008454.1	34489571	34491883	-	orig_protein_id=gnl|WGS:MLFT|CQW23_27922
439	rna477	48	44	49	20	20	20	0.429	-1.222	0.00958829	14 kDa proline-rich protein DC2.15-like	CM008443.1	11707519	11707947	-	orig_protein_id=gnl|WGS:MLFT|CQW23_00478
440	rna8028	149	84	133	15	30	76	0.331	-1.596	0.00963079	Avr9/Cf-9 rapidly elicited protein 65	CM008445.1	250378033	250378326	-	orig_protein_id=gnl|WGS:MLFT|CQW23_08029
441	rna14674	67	49	48	19	12	31	0.378	-1.405	0.00964768	phospholipase A1-Ibeta2, chloroplastic-like	CM008448.1	196961794	196963368	-	orig_protein_id=gnl|WGS:MLFT|CQW23_14675
442	rna8112	486	475	395	131	218	328	0.498	-1.004	0.00983998	mitochondrial phosphate carrier protein 3, mitochondrial-like	CM008445.1	252841459	252843925	-	orig_protein_id=gnl|WGS:MLFT|CQW23_08113

## Sheet: NL vs SW DOWN Genes
Differentially expressed genes (DEGs) that are down-regulated in the comparison between NL-treated and SW-treated plants
	Gene ID	NL-infested 1 FPKM	NL-infested 2 FPKM	NL-infested 3 FPKM	SW-infested 1 FPKM	SW-infested 2 FPKM	SW-infested 3 FPKM	FoldChange	log2FoldChange	FDR	annotation	chromosome	start	end	direction	NCBI_ID	other1	other2
1	rna4866	1035	1389	1275	5753	5840	5680	4.668	2.223	3.52e-39	Catalase isozyme 2	CM008444.1	142220532	142234204	-	orig_protein_id=gnl|WGS:MLFT|CQW23_04867
2	rna20595	210	279	237	1451	1395	1138	5.487	2.456	1.24e-34	Epstein-Barr nuclear antigen 2 like	CM008450.1	201265317	201266933	-	orig_protein_id=gnl|WGS:MLFT|CQW23_20596
3	rna22768	261	224	316	1453	2540	2154	7.67	2.939	8.66e-31	chalcone synthase	CM008451.1	186737561	186739293	-	orig_protein_id=gnl|WGS:MLFT|CQW23_22769
4	rna22468	92	68	100	410	679	650	6.723	2.749	1.87e-22	early light-induced protein, chloroplastic-like	CM008451.1	175157883	175159652	-	orig_protein_id=gnl|WGS:MLFT|CQW23_22469
5	rna14716	249	246	198	915	830	745	3.596	1.846	8.88e-21	protein NRT1/ PTR FAMILY 6.3-like	CM008448.1	199807387	199811662	-	orig_protein_id=gnl|WGS:MLFT|CQW23_14717
6	rna31960	1082	1265	879	3957	4505	3520	3.713	1.893	2.19e-20	GDP-L-galactose phosphorylase 1-like	MLFT02000384.1	2343	5441	+
7	rna16899	210	129	168	698	733	692	4.198	2.07	3.7e-20	pentatricopeptide repeat-containing protein At5g21222-like	CM008449.1	128955397	128960373	+	orig_protein_id=gnl|WGS:MLFT|CQW23_16900
8	rna291	45	38	44	251	323	210	6.176	2.627	8.75e-20	Protein HOTHEAD	CM008443.1	5351392	5356229	-	orig_protein_id=gnl|WGS:MLFT|CQW23_00292
9	rna26330	2161	2649	2504	6708	6600	6361	2.689	1.427	9.65e-20	glutamate--glyoxylate aminotransferase 2	CM008453.1	169496030	169509146	+	orig_protein_id=gnl|WGS:MLFT|CQW23_26331
10	rna16665	759	815	915	2177	2452	2630	2.917	1.545	3.33e-19	cellulose synthase-like protein G2	CM008449.1	51937040	51946445	-	orig_protein_id=gnl|WGS:MLFT|CQW23_16666
11	rna1051	29	24	18	206	181	145	7.621	2.93	9.49e-19	protein NUCLEAR FUSION DEFECTIVE 4-like	CM008443.1	44170674	44177063	+	orig_protein_id=gnl|WGS:MLFT|CQW23_01052
12	rna16594	365	167	216	1358	1247	1349	5.292	2.404	4.41e-17	hypothetical protein CQW23_16595	CM008449.1	37924733	37929019	-	orig_protein_id=gnl|WGS:MLFT|CQW23_16595
13	rna29447	7329	7774	9026	20946	19948	24457	2.708	1.437	1.78e-16	Serine--glyoxylate aminotransferase	CM008454.1	234142505	234146403	+	orig_protein_id=gnl|WGS:MLFT|CQW23_29448
14	rna17296	100	60	64	343	507	764	7.212	2.85	2.46e-16	universal stress protein PHOS32-like	CM008449.1	214252755	214258743	+	orig_protein_id=gnl|WGS:MLFT|CQW23_17297
15	rna9482	160	195	210	818	752	552	3.756	1.909	6.6e-16	phytoene synthase	CM008446.1	19447109	19449954	+	orig_protein_id=gnl|WGS:MLFT|CQW23_09483
16	rna24080	321	236	309	810	915	1030	3.184	1.671	2.92e-15	caffeic acid 3-O-methyltransferase	CM008452.1	173442101	173464084	-	orig_protein_id=gnl|WGS:MLFT|CQW23_24081
17	rna5009	1525	1775	1667	3749	3795	3721	2.268	1.181	4.18e-15	fructose-bisphosphate aldolase 1, chloroplastic-like	CM008444.1	145040312	145042567	-	orig_protein_id=gnl|WGS:MLFT|CQW23_05010
18	rna1465	556	374	334	1379	1632	1558	3.617	1.855	6.94e-15	glucose-1-phosphate adenylyltransferase large subunit 1	CM008443.1	79549302	79553904	+	orig_protein_id=gnl|WGS:MLFT|CQW23_01466
19	rna20326	151	151	136	637	588	396	3.707	1.89	5.83e-14	hypothetical protein	CM008450.1	195742353	195745830	-	orig_protein_id=gnl|WGS:MLFT|CQW23_20327
20	rna30069	28	44	30	391	321	143	8.392	3.069	1.33e-13	cellulose synthase-like protein H1	MLFT02000125.1	618766	628167	-	orig_protein_id=gnl|WGS:MLFT|CQW23_31076
21	rna3308	26	28	49	171	165	194	5.125	2.358	2e-13	ADP-ribosylation factor-like protein 8A	CM008444.1	36382446	36385710	+	orig_protein_id=gnl|WGS:MLFT|CQW23_03309
22	rna5858	306	285	306	770	676	720	2.414	1.271	6.33e-13	pentatricopeptide repeat-containing protein At3g46610-like	CM008444.1	167212856	167215069	-	orig_protein_id=gnl|WGS:MLFT|CQW23_05859
23	rna16367	378	309	424	945	1206	1448	3.241	1.696	9.75e-13	NADP-dependent glyceraldehyde-3-phosphate dehydrogenase	CM008449.1	8765281	8771452	-	orig_protein_id=gnl|WGS:MLFT|CQW23_16368	product=NADP-dependent glyceraldehyde-3-phosphate dehydrogenase	start_range=.
24	rna12705	78	86	42	502	400	264	5.643	2.496	1.01e-12	thiamine pathway transporter THI73-like	CM008447.1	189605649	189609321	+	orig_protein_id=gnl|WGS:MLFT|CQW23_12706
25	rna22761	595	593	401	1735	1756	1394	3.074	1.62	1.27e-12	UbiB domain protein	CM008451.1	186527070	186537849	+	orig_protein_id=gnl|WGS:MLFT|CQW23_22762
26	rna11915	69	83	76	293	230	249	3.369	1.752	1.51e-12	probable receptor-like protein kinase At5g61350	CM008447.1	14708753	14716738	-	orig_protein_id=gnl|WGS:MLFT|CQW23_11916
27	rna27998	62	57	73	216	208	218	3.348	1.743	2.78e-12	very-long-chain enoyl-CoA reductase-like	CM008454.1	39989978	39995779	+	orig_protein_id=gnl|WGS:MLFT|CQW23_27999
28	rna24281	75	71	86	344	259	228	3.592	1.845	1.31e-11	heme-binding-like protein At3g10130, chloroplastic	CM008452.1	190781894	190782502	+	orig_protein_id=gnl|WGS:MLFT|CQW23_24282
29	rna28971	5561	8673	6213	20951	19182	17248	2.806	1.489	3.12e-11	glycine dehydrogenase (decarboxylating), mitochondrial	CM008454.1	219025720	219032583	-	orig_protein_id=gnl|WGS:MLFT|CQW23_28972
30	rna7819	507	610	573	1375	1243	1200	2.259	1.176	3.33e-11	probable pectinesterase/pectinesterase inhibitor 61	CM008445.1	241536159	241540312	-	orig_protein_id=gnl|WGS:MLFT|CQW23_07820
31	rna6822	919	1071	1022	1986	2400	2356	2.238	1.162	4.59e-11	CBL-interacting serine/threonine-protein kinase 6-like	CM008445.1	65306526	65307824	+	orig_protein_id=gnl|WGS:MLFT|CQW23_06823
32	rna24910	612	532	883	1957	1859	2133	2.936	1.554	5.78e-11	Mitochondrial carnitine/acylcarnitine carrier-like protein	CM008452.1	226048793	226050273	-	orig_protein_id=gnl|WGS:MLFT|CQW23_24911
33	rna22405	163	222	139	653	690	463	3.437	1.781	5.94e-11	hypothetical protein CQW23_22406	CM008451.1	172396340	172400179	+	orig_protein_id=gnl|WGS:MLFT|CQW23_22406
34	rna20454	3280	3548	4571	10209	8376	9860	2.495	1.319	7.9e-11	Ferredoxin-1, chloroplastic	CM008450.1	198468906	198469343	-	orig_protein_id=gnl|WGS:MLFT|CQW23_20455
35	rna14626	76	61	54	217	203	197	3.237	1.695	9.08e-11	probable inactive poly [ADP-ribose] polymerase SRO2	CM008448.1	190238454	190242376	-
36	rna393	87	105	113	273	286	284	2.762	1.466	1.19e-10	Deoxyribodipyrimidine photo-lyase	CM008443.1	7629855	7635473	-	orig_protein_id=gnl|WGS:MLFT|CQW23_00394
37	rna14501	161	171	168	372	432	467	2.536	1.343	1.35e-10	ACT domain-containing protein ACR3	CM008448.1	172052218	172056232	-	orig_protein_id=gnl|WGS:MLFT|CQW23_14502
38	rna5789	86	85	144	322	372	403	3.479	1.799	1.56e-10	cinnamoyl-CoA reductase-like SNL6 isoform X1	CM008444.1	165477160	165479140	+	orig_protein_id=gnl|WGS:MLFT|CQW23_05790
39	rna19872	94	101	102	351	352	234	3.157	1.659	4.62e-10	probable inactive leucine-rich repeat receptor-like protein kinase At3g03770	CM008450.1	185068648	185072525	-	orig_protein_id=gnl|WGS:MLFT|CQW23_19873
40	rna35286	330	461	264	1066	1153	936	2.986	1.578	5.86e-10	DNA-binding protein SMUBP-2	MLFT02000053.1	629820	637052	-	orig_protein_id=gnl|WGS:MLFT|CQW23_30230
41	rna20875	545	432	571	1102	1201	1337	2.354	1.235	9.17e-10	2-hydroxyisoflavanone dehydratase-like	CM008450.1	207850314	207851270	+	orig_protein_id=gnl|WGS:MLFT|CQW23_20876
42	rna15954	914	1035	1705	3814	4236	3455	3.148	1.655	1.23e-09	flavone synthase II	CM008448.1	249082836	249086115	+	orig_protein_id=gnl|WGS:MLFT|CQW23_15955
43	rna2114	84	112	74	279	275	246	2.96	1.566	1.24e-09	stachyose synthase	CM008443.1	188316778	188320072	+	orig_protein_id=gnl|WGS:MLFT|CQW23_02115
44	rna28806	7215	6518	5901	17343	15058	12557	2.29	1.195	1.68e-09	low-temperature-induced cysteine proteinase-like	CM008454.1	208593494	208602381	-	orig_protein_id=gnl|WGS:MLFT|CQW23_28807
45	rna11883	128	139	262	583	698	626	3.608	1.851	1.89e-09	UDP-glucose 6-dehydrogenase 5-like	CM008447.1	14244400	14245842	+	orig_protein_id=gnl|WGS:MLFT|CQW23_11884
46	rna20904	161	149	160	355	485	669	3.208	1.682	4.08e-09	ABSCISIC ACID-INSENSITIVE 5-like protein 7	CM008450.1	208318211	208320261	+	orig_protein_id=gnl|WGS:MLFT|CQW23_20905
47	rna27108	116	115	129	316	267	319	2.5	1.322	5.56e-09	hypothetical protein CQW23_27109	CM008453.1	261653121	261658634	-	orig_protein_id=gnl|WGS:MLFT|CQW23_27109
48	rna29160	381	404	370	837	761	750	2.03	1.022	6.81e-09	probable GTP diphosphokinase CRSH, chloroplastic	CM008454.1	228793095	228797018	+	orig_protein_id=gnl|WGS:MLFT|CQW23_29161
49	rna1418	1408	1705	1839	3442	3248	3591	2.076	1.054	7.71e-09	fructose-bisphosphate aldolase 1, chloroplastic-like	CM008443.1	78625153	78627814	-	orig_protein_id=gnl|WGS:MLFT|CQW23_01419
50	rna11857	631	979	930	2755	2836	1829	2.92	1.546	8.87e-09	Geranylgeranyl diphosphate reductase, chloroplastic	CM008447.1	12848846	12850240	+	orig_protein_id=gnl|WGS:MLFT|CQW23_11858
51	rna203	268	377	320	697	779	744	2.298	1.2	1.21e-08	glutaredoxin domain-containing cysteine-rich protein 1	CM008443.1	3752497	3754555	-	orig_protein_id=gnl|WGS:MLFT|CQW23_00204
52	rna12135	43	47	44	124	148	182	3.378	1.756	1.41e-08	cytochrome P450 CYP82D47-like	CM008447.1	27131075	27133788	+	orig_protein_id=gnl|WGS:MLFT|CQW23_12136
53	rna17827	319	325	311	602	700	655	2.051	1.036	1.58e-08	beta-glucuronosyltransferase GlcAT14A-like	CM008449.1	241005199	241007424	-	orig_protein_id=gnl|WGS:MLFT|CQW23_17828
54	rna22022	1326	867	1071	2578	2402	3354	2.554	1.353	2.81e-08	aquaporin PIP2-1-like	CM008451.1	149745406	149746451	-	orig_protein_id=gnl|WGS:MLFT|CQW23_22023
55	rna5137	32	25	25	91	121	104	3.828	1.937	3.23e-08	protein PLASTID MOVEMENT IMPAIRED 2	CM008444.1	147516035	147517963	-	orig_protein_id=gnl|WGS:MLFT|CQW23_05138
56	rna17826	90	99	70	206	256	242	2.721	1.444	5.21e-08	protein SPA1-RELATED 4-like isoform X1	CM008449.1	240942443	240953920	+	orig_protein_id=gnl|WGS:MLFT|CQW23_17827
57	rna5850	6	23	28	156	155	79	6.939	2.795	6.2e-08	protein WVD2-like 7 isoform X2	CM008444.1	167125281	167128809	+	orig_protein_id=gnl|WGS:MLFT|CQW23_05851
58	rna17748	168	213	187	424	483	393	2.286	1.193	7e-08	cytochrome P450 CYP72A219-like	CM008449.1	238893127	238898779	+	orig_protein_id=gnl|WGS:MLFT|CQW23_17749
59	rna14917	251	203	254	663	544	479	2.385	1.254	7.24e-08	putative quinone-oxidoreductase homolog, chloroplastic	CM008448.1	212645215	212649718	+	orig_protein_id=gnl|WGS:MLFT|CQW23_14918
60	rna25167	254	300	346	977	928	579	2.76	1.465	1.03e-07	3-ketoacyl-CoA synthase 6	CM008453.1	2708759	2712552	-	orig_protein_id=gnl|WGS:MLFT|CQW23_25168
61	rna20079	381	516	449	937	972	885	2.073	1.052	1.72e-07	acyltransferase-like protein At1g54570, chloroplastic isoform X1	CM008450.1	189045460	189059294	-	orig_protein_id=gnl|WGS:MLFT|CQW23_20080
62	rna28447	1591	1967	1415	3216	4301	3498	2.215	1.147	2.35e-07	ABC transporter F family member 5	CM008454.1	135592437	135597865	+	orig_protein_id=gnl|WGS:MLFT|CQW23_28448
63	rna20618	272	360	282	832	821	575	2.436	1.285	2.76e-07	probable LRR receptor-like serine/threonine-protein kinase At4g37250	CM008450.1	201845115	201848508	+	orig_protein_id=gnl|WGS:MLFT|CQW23_20619
64	rna31209	215	172	150	396	470	391	2.341	1.227	3.17e-07	Geraniol 8-hydroxylase	MLFT02000240.1	233204	235837	-	orig_protein_id=gnl|WGS:MLFT|CQW23_32124
65	rna8571	390	462	373	981	956	734	2.18	1.125	3.2e-07	protein high chlorophyll fluorescent 107	CM008445.1	275697518	275701933	-	orig_protein_id=gnl|WGS:MLFT|CQW23_08572
66	rna35039	310	310	465	851	784	909	2.346	1.23	3.35e-07	probable pectate lyase 5	MLFT02000041.1	1539686	1542153	+
67	rna21997	23	26	51	98	191	169	4.58	2.195	3.47e-07	flavonol synthase	CM008451.1	148696299	148723713	-	orig_protein_id=gnl|WGS:MLFT|CQW23_21998
68	rna8536	169	210	156	369	410	409	2.217	1.149	3.49e-07	pentatricopeptide repeat-containing protein At5g13770, chloroplastic	CM008445.1	272434954	272436849	+	orig_protein_id=gnl|WGS:MLFT|CQW23_08537
69	rna22311	44	56	67	159	184	143	2.914	1.543	3.82e-07	endoglucanase 17	CM008451.1	168816889	168818942	+	orig_protein_id=gnl|WGS:MLFT|CQW23_22312
70	rna11876	1858	1500	1913	3088	3945	3691	2.035	1.025	3.94e-07	Flavonoid 3'-monooxygenase	CM008447.1	14000446	14004982	-	orig_protein_id=gnl|WGS:MLFT|CQW23_11877
71	rna22021	90	83	87	211	190	265	2.553	1.352	3.94e-07	aquaporin PIP2-1-like	CM008451.1	149715720	149716786	-	orig_protein_id=gnl|WGS:MLFT|CQW23_22022
72	rna13621	6	12	6	46	58	54	6.716	2.748	5.35e-07	hypothetical protein	CM008448.1	3309714	3313177	-	orig_protein_id=gnl|WGS:MLFT|CQW23_13622
73	rna8250	307	262	247	498	603	624	2.114	1.08	5.95e-07	cytochrome P450 71A3-like	CM008445.1	256352330	256354021	-	orig_protein_id=gnl|WGS:MLFT|CQW23_08251
74	rna5456	100	73	64	197	219	204	2.615	1.387	6.32e-07	protein COBRA-like	CM008444.1	154255554	154260221	+	orig_protein_id=gnl|WGS:MLFT|CQW23_05457
75	rna28561	600	1183	630	2239	2757	2066	2.925	1.549	6.43e-07	acetyl-CoA carboxylase 1-like	CM008454.1	171222947	171236810	-	orig_protein_id=gnl|WGS:MLFT|CQW23_28562
76	rna29379	3	5	4	44	45	34	9.637	3.269	6.65e-07	Chalcone synthase 2	CM008454.1	232634238	232635344	-	orig_protein_id=gnl|WGS:MLFT|CQW23_29380
77	rna20877	189	178	238	457	465	396	2.182	1.125	7.06e-07	probable carboxylesterase 12	CM008450.1	207921957	207923003	-	orig_protein_id=gnl|WGS:MLFT|CQW23_20878
78	rna25198	85	81	77	192	184	186	2.305	1.205	1.34e-06	Polyketide cyclase	CM008453.1	3580899	3587635	+	orig_protein_id=gnl|WGS:MLFT|CQW23_25199
79	rna29566	67	121	177	334	499	422	3.433	1.78	1.38e-06	probable acyl-activating enzyme 18, peroxisomal isoform X1	CM008454.1	236033208	236039539	-	orig_protein_id=gnl|WGS:MLFT|CQW23_29567
80	rna23592	31	26	18	86	94	86	3.535	1.822	1.4e-06	bromodomain-containing protein 8-like isoform X5	CM008452.1	41974979	41986124	+	orig_protein_id=gnl|WGS:MLFT|CQW23_23593
81	rna18456	10	12	28	91	73	75	4.826	2.271	1.4e-06	SPX domain-containing membrane protein	CM008450.1	3440060	3447781	+	orig_protein_id=gnl|WGS:MLFT|CQW23_18457
82	rna10334	90	106	225	559	472	412	3.439	1.782	1.61e-06	uncharacterized oxidoreductase At4g09670-like	CM008446.1	180481366	180482536	+	orig_protein_id=gnl|WGS:MLFT|CQW23_10335
83	rna25996	52	92	106	342	350	185	3.508	1.811	1.86e-06	polygalacturonase At1g48100-like	CM008453.1	74580025	74583916	+	orig_protein_id=gnl|WGS:MLFT|CQW23_25997
84	rna11968	774	1114	1225	2199	2197	2264	2.138	1.097	1.89e-06	Calcium sensing receptor, chloroplastic	CM008447.1	15777869	15781156	-	orig_protein_id=gnl|WGS:MLFT|CQW23_11969
85	rna21941	138	119	114	259	267	262	2.128	1.09	2.01e-06	Thioredoxin-like protein AAED1, chloroplastic	CM008451.1	143171052	143180884	+	orig_protein_id=gnl|WGS:MLFT|CQW23_21942
86	rna16235	184	217	189	440	442	354	2.093	1.065	2.05e-06	serine/threonine-protein kinase ppk1	CM008449.1	2692452	2699563	-	orig_protein_id=gnl|WGS:MLFT|CQW23_16236
87	rna15377	107	112	80	246	339	214	2.682	1.423	2.21e-06	ABC transporter A family member 7-like	CM008448.1	236116600	236126054	+	orig_protein_id=gnl|WGS:MLFT|CQW23_15378
88	rna19977	508	735	499	1165	1473	1228	2.218	1.149	2.24e-06	Phototropin-2	CM008450.1	186503482	186516191	-	orig_protein_id=gnl|WGS:MLFT|CQW23_19978
89	rna19682	71	58	27	151	210	193	3.558	1.831	2.29e-06	ferric reduction oxidase 2-like	CM008450.1	181243762	181246928	-	orig_protein_id=gnl|WGS:MLFT|CQW23_19683
90	rna27641	225	331	274	574	655	555	2.148	1.103	2.3e-06	zinc finger CCCH domain-containing protein ZFN-like isoform X1	CM008454.1	14111751	14120542	-	orig_protein_id=gnl|WGS:MLFT|CQW23_27642
91	rna12964	1441	1321	3256	5337	7710	7123	3.352	1.745	2.37e-06	chalcone synthase	CM008447.1	210761085	210763189	-	orig_protein_id=gnl|WGS:MLFT|CQW23_12965
92	rna23726	29	8	23	77	91	194	6.082	2.605	2.89e-06	Heat shock 70 kDa protein	CM008452.1	81365486	81373714	+	orig_protein_id=gnl|WGS:MLFT|CQW23_23727
93	rna2138	297	228	332	559	592	667	2.122	1.086	3.07e-06	2-hydroxyisoflavanone dehydratase-like	CM008443.1	190257019	190258086	+	orig_protein_id=gnl|WGS:MLFT|CQW23_02139
94	rna2660	59	45	73	155	177	145	2.711	1.439	3.07e-06	hypothetical protein	CM008443.1	239690307	239695329	-	orig_protein_id=gnl|WGS:MLFT|CQW23_02661
95	rna4212	373	506	370	934	958	751	2.114	1.08	3.89e-06	phytochrome E isoform X1	CM008444.1	126717632	126723341	-	orig_protein_id=gnl|WGS:MLFT|CQW23_04213
96	rna12083	21	24	38	87	95	96	3.345	1.742	4.09e-06	polygalacturonase At1g48100	CM008447.1	21552060	21557309	+	orig_protein_id=gnl|WGS:MLFT|CQW23_12084
97	rna5921	24	25	28	78	76	98	3.256	1.703	5.07e-06	cyclic dof factor 3-like	CM008444.1	168461443	168464186	+	orig_protein_id=gnl|WGS:MLFT|CQW23_05922
98	rna5238	539	495	388	1806	957	1018	2.66	1.411	6.16e-06	protein CONSERVED IN THE GREEN LINEAGE AND DIATOMS 27, chloroplastic	CM008444.1	149398168	149401299	+	orig_protein_id=gnl|WGS:MLFT|CQW23_05239
99	rna28368	17	9	21	62	75	62	4.288	2.1	6.36e-06	Ammonium transporter 1 member 2	CM008454.1	111987263	111988168	-	orig_protein_id=gnl|WGS:MLFT|CQW23_28369
100	rna28750	201	224	194	353	457	499	2.111	1.078	7.2e-06	amino acid permease 6-like	CM008454.1	204861353	204869639	-	orig_protein_id=gnl|WGS:MLFT|CQW23_28751
101	rna31360	41	41	56	103	141	181	3.057	1.612	7.31e-06	photosynthetic NDH subunit of subcomplex B 3, chloroplastic	MLFT02000258.1	306642	310070	-	orig_protein_id=gnl|WGS:MLFT|CQW23_32264
102	rna7913	448	340	304	642	1018	1449	2.847	1.509	8.3e-06	4-coumarate--CoA ligase 2-like	CM008445.1	245930888	245939648	+	orig_protein_id=gnl|WGS:MLFT|CQW23_07914
103	rna32262	682	703	494	1111	1386	1301	2.021	1.015	9.99e-06	probable LRR receptor-like serine/threonine-protein kinase At3g47570	MLFT02000472.1	76450	80756	-	orig_protein_id=gnl|WGS:MLFT|CQW23_33092
104	rna7834	655	414	486	954	1213	1580	2.41	1.269	1.02e-05	zinc finger protein CONSTANS-LIKE 1-like isoform X2	CM008445.1	242447096	242450693	+	orig_protein_id=gnl|WGS:MLFT|CQW23_07835
105	rna7826	2	3	12	58	108	24	11	3.459	1.51e-05	O-acyltransferase WSD1-like	CM008445.1	242054642	242057445	+	orig_protein_id=gnl|WGS:MLFT|CQW23_07827
106	rna3004	22	18	27	62	78	85	3.41	1.77	1.68e-05	pentatricopeptide repeat-containing protein, putative	CM008443.1	255951894	255955921	-	orig_protein_id=gnl|WGS:MLFT|CQW23_03005
107	rna16301	185	203	148	413	390	321	2.096	1.068	1.69e-05	FAD dependent oxidoreductase protein	CM008449.1	5725203	5735151	-	orig_protein_id=gnl|WGS:MLFT|CQW23_16302
108	rna26147	143	120	166	300	301	278	2.05	1.036	1.84e-05	DNA-damage-repair/toleration protein	CM008453.1	121765718	121766656	-	orig_protein_id=gnl|WGS:MLFT|CQW23_26148
109	rna11104	114	127	123	223	243	297	2.092	1.065	2.68e-05	chaperone protein dnaJ 11, chloroplastic-like	CM008446.1	214908735	214909214	-	orig_protein_id=gnl|WGS:MLFT|CQW23_11105
110	rna16518	38	31	46	110	109	93	2.707	1.437	3.1e-05	hypothetical protein	CM008449.1	24182650	24184650	-	orig_protein_id=gnl|WGS:MLFT|CQW23_16519	product=hypothetical protein	start_range=.
111	rna11944	274	433	271	774	755	622	2.197	1.136	3.31e-05	product=Serine protease SPPA%2C chloroplastic	CM008447.1	15346823	15356913	-	orig_protein_id=gnl|WGS:MLFT|CQW23_11945
112	rna19575	151	124	116	321	304	226	2.18	1.124	3.74e-05	vegetative cell wall protein gp1-like	CM008450.1	173024130	173025476	+	orig_protein_id=gnl|WGS:MLFT|CQW23_19576
113	rna1440	190	275	310	619	517	513	2.126	1.088	3.94e-05	purple acid phosphatase 2-like	CM008443.1	79154025	79157533	+	orig_protein_id=gnl|WGS:MLFT|CQW23_01441
114	rna21568	196	167	176	325	329	439	2.027	1.019	4.04e-05	starch-binding domain-containing protein	CM008451.1	58785778	58788875	+	orig_protein_id=gnl|WGS:MLFT|CQW23_21569
115	rna30679	30	15	24	83	65	84	3.376	1.755	4.51e-05	hypothetical protein	MLFT02000184.1	357282	358438	-	orig_protein_id=gnl|WGS:MLFT|CQW23_31627
116	rna2487	23	24	30	61	109	82	3.309	1.727	5.06e-05	pyruvate, phosphate dikinase, chloroplastic isoform X1	CM008443.1	229330331	229336812	+	orig_protein_id=gnl|WGS:MLFT|CQW23_02488
117	rna28327	66	100	59	188	234	158	2.585	1.37	5.07e-05	FK506-binding protein 5-like isoform X1	CM008454.1	96812102	96816243	+	orig_protein_id=gnl|WGS:MLFT|CQW23_28328
118	rna4145	16	11	17	51	54	57	3.744	1.905	5.21e-05	probable purine permease 10	CM008444.1	125024769	125027396	+	orig_protein_id=gnl|WGS:MLFT|CQW23_04146
119	rna10414	1083	1410	641	3270	3519	1902	2.772	1.471	5.21e-05	probable LRR receptor-like serine/threonine-protein kinase At4g08850	CM008446.1	188201878	188204986	-	orig_protein_id=gnl|WGS:MLFT|CQW23_10415
120	rna373	25	24	19	70	74	66	3.057	1.612	5.74e-05	TRNA-dihydrouridine synthase	CM008443.1	7285004	7286023	-	orig_protein_id=gnl|WGS:MLFT|CQW23_00374
121	rna195	78	111	85	245	223	166	2.31	1.208	7.82e-05	Cellulose synthase-like protein G3	CM008443.1	3597413	3603848	-	orig_protein_id=gnl|WGS:MLFT|CQW23_00196
122	rna22701	108	109	146	234	249	250	2.021	1.015	8.23e-05	protein PROTON GRADIENT REGULATION 5, chloroplastic-like	CM008451.1	184492995	184495294	+	orig_protein_id=gnl|WGS:MLFT|CQW23_22702
123	rna1097	123	223	122	391	399	333	2.393	1.259	8.56e-05	uncharacterized aarF domain-containing protein kinase At4g31390, chloroplastic	CM008443.1	48281737	48306409	+	orig_protein_id=gnl|WGS:MLFT|CQW23_01098
124	rna8928	842	1829	1121	4128	3405	2384	2.614	1.386	8.86e-05	Magnesium-chelatase subunit ChlH, chloroplastic	CM008445.1	294597337	294602971	+	orig_protein_id=gnl|WGS:MLFT|CQW23_08929
125	rna17945	16	23	27	109	82	50	3.702	1.888	8.94e-05	fatty acid desaturase 4, chloroplastic-like	CM008449.1	244909697	244910662	+	orig_protein_id=gnl|WGS:MLFT|CQW23_17946
126	rna23220	10	13	21	43	85	58	4.221	2.078	9.42e-05	probable aminotransferase TAT2	CM008452.1	2804377	2806844	+	orig_protein_id=gnl|WGS:MLFT|CQW23_23221
127	rna26942	540	342	476	762	981	1154	2.135	1.094	9.59e-05	cytokinin riboside 5'-monophosphate phosphoribohydrolase LOG1	CM008453.1	256452934	256459060	+	orig_protein_id=gnl|WGS:MLFT|CQW23_26943
128	rna14916	124	117	81	238	241	209	2.138	1.096	9.84e-05	ABC transporter G family member 32-like	CM008448.1	212587024	212605514	-	orig_protein_id=gnl|WGS:MLFT|CQW23_14917
129	rna18279	45	54	49	114	121	108	2.325	1.217	9.95e-05	G-type lectin S-receptor-like serine/threonine-protein kinase	CM008449.1	252485218	252489134	+	orig_protein_id=gnl|WGS:MLFT|CQW23_18280
130	rna26449	249	350	239	529	729	509	2.11	1.077	0.000124881	chromatin structure-remodeling complex protein SYD	CM008453.1	212272187	212279996	-	orig_protein_id=gnl|WGS:MLFT|CQW23_26450
131	rna2398	112	163	155	348	277	269	2.08	1.057	0.00013045	GPI inositol-deacylase PGAP1-like protein	CM008443.1	224289818	224293680	-	orig_protein_id=gnl|WGS:MLFT|CQW23_02399
132	rna16807	105	90	133	232	235	207	2.063	1.045	0.000139872	SNF1-related protein kinase regulatory subunit beta-2-like isoform X2	CM008449.1	98805306	98808664	+	orig_protein_id=gnl|WGS:MLFT|CQW23_16808	product=SNF1-related protein kinase regulatory subunit beta-2	start_range=.
133	rna15541	47	34	24	77	111	124	2.95	1.561	0.000140176	RNA polymerase sigma factor sigA	CM008448.1	241081249	241085576	-	orig_protein_id=gnl|WGS:MLFT|CQW23_15542
134	rna15376	100	117	59	210	294	198	2.549	1.35	0.000151087	ABC transporter A family member 2-like	CM008448.1	236105147	236112335	-	orig_protein_id=gnl|WGS:MLFT|CQW23_15377
135	rna25349	155	200	179	443	404	279	2.106	1.075	0.000151087	chlorophyll a-b binding protein of LHCII type 1	CM008453.1	11430857	11442780	-	orig_protein_id=gnl|WGS:MLFT|CQW23_25350
136	rna15173	23	17	21	44	81	93	3.583	1.841	0.000157066	CBL-interacting serine/threonine-protein kinase 25-like	CM008448.1	225153953	225155287	-	orig_protein_id=gnl|WGS:MLFT|CQW23_15174
137	rna2792	69	95	72	171	168	159	2.106	1.074	0.000182225	probable ascorbate-specific transmembrane electron transporter 1	CM008443.1	243597008	243600950	-	orig_protein_id=gnl|WGS:MLFT|CQW23_02793
138	rna27238	107	86	168	227	327	327	2.441	1.287	0.000209487	pollen-specific leucine-rich repeat extensin-like protein 1	CM008454.1	2751892	2774692	+	orig_protein_id=gnl|WGS:MLFT|CQW23_27239
139	rna25298	1027	685	1729	2345	3032	3428	2.56	1.356	0.000221762	chalcone flavanone isomerase	CM008453.1	8405788	8412630	+	orig_protein_id=gnl|WGS:MLFT|CQW23_25299
140	rna26450	75	146	85	201	382	251	2.722	1.445	0.000254285	hypothetical protein	CM008453.1	212287456	212329484	-	orig_protein_id=gnl|WGS:MLFT|CQW23_26451	product=Chromatin structure-remodeling complex protein SYD	start_range=.
141	rna14142	97	65	79	213	158	161	2.225	1.154	0.000255216	hypothetical protein CQW23_14143	CM008448.1	87506029	87506852	+	orig_protein_id=gnl|WGS:MLFT|CQW23_14143
142	rna32753	2	7	3	27	38	24	6.996	2.807	0.000261348	probable pyridoxal 5'-phosphate synthase subunit PDX2	MLFT02000618.1	71256	76220	-	orig_protein_id=gnl|WGS:MLFT|CQW23_33572
143	rna4691	16	9	11	36	42	67	4.052	2.019	0.000369194	pathogen-related protein-like	CM008444.1	139325578	139332018	-	orig_protein_id=gnl|WGS:MLFT|CQW23_04692
144	rna4588	84	73	61	122	181	207	2.332	1.221	0.00038623	protein MOTHER of FT and TFL1-like	CM008444.1	136791469	136792861	-	orig_protein_id=gnl|WGS:MLFT|CQW23_04589
145	rna31210	22	16	10	62	59	43	3.476	1.797	0.00041624	Geraniol 8-hydroxylase	MLFT02000240.1	244213	247073	+	orig_protein_id=gnl|WGS:MLFT|CQW23_32125
146	rna19809	12	12	11	44	38	43	3.641	1.864	0.000418736	uncharacterized membrane protein At1g16860-like	CM008450.1	183607902	183612222	-	orig_protein_id=gnl|WGS:MLFT|CQW23_19810
147	rna21839	78	108	77	201	219	151	2.167	1.116	0.000424399	protein SPA1-RELATED 4-like isoform X1	CM008451.1	122421156	122434921	+	orig_protein_id=gnl|WGS:MLFT|CQW23_21840
148	rna2900	16	33	29	68	146	65	3.567	1.835	0.000475043	DNA topoisomerase 2	CM008443.1	248913749	248920358	+	orig_protein_id=gnl|WGS:MLFT|CQW23_02901
149	rna16188	109	193	144	284	447	291	2.288	1.194	0.000475151	transcription initiation factor TFIID subunit 1 isoform X2	CM008449.1	1382657	1405934	+	orig_protein_id=gnl|WGS:MLFT|CQW23_16189
150	rna5687	84	101	82	224	207	142	2.149	1.104	0.000507996	serine/threonine-protein phosphatase 6 regulatory ankyrin repeat subunit B-like	CM008444.1	158169719	158172133	-	orig_protein_id=gnl|WGS:MLFT|CQW23_05688
151	rna19810	26	18	17	40	69	153	4.313	2.109	0.000520439	homeobox-leucine zipper protein ATHB-12-like	CM008450.1	183616299	183617151	-	orig_protein_id=gnl|WGS:MLFT|CQW23_19811
152	rna15158	896	1775	1054	2370	3479	2476	2.235	1.16	0.000521107	protein TSS	CM008448.1	224746141	224757378	+	orig_protein_id=gnl|WGS:MLFT|CQW23_15159
153	rna25346	8	1	4	30	29	27	6.58	2.718	0.000563756	hypothetical protein CQW23_25347, partial	CM008453.1	11415719	11416809	-
154	rna5485	175	349	257	606	540	503	2.11	1.078	0.000564614	vegetative cell wall protein gp1	CM008444.1	154769359	154770574	+	orig_protein_id=gnl|WGS:MLFT|CQW23_05486
155	rna7940	33	86	52	187	156	127	2.726	1.447	0.00059732	protein SHOOT GRAVITROPISM 5-like	CM008445.1	246718355	246720675	+	orig_protein_id=gnl|WGS:MLFT|CQW23_07941
156	rna4821	13	11	6	37	33	51	4.157	2.056	0.00060608	protein REVEILLE 1-like isoform X1	CM008444.1	141540026	141542636	+	orig_protein_id=gnl|WGS:MLFT|CQW23_04822
157	rna32556	53	123	64	249	230	160	2.649	1.405	0.000642168	Protein STICHEL	MLFT02000566.1	16706	22007	+	orig_protein_id=gnl|WGS:MLFT|CQW23_33377
158	rna23098	71	72	45	126	142	146	2.187	1.129	0.000662451	G-type lectin S-receptor-like serine/threonine-protein kinase At4g27290 isoform X1	CM008452.1	573855	577154	+	orig_protein_id=gnl|WGS:MLFT|CQW23_23099
159	rna13151	45	32	48	89	105	93	2.307	1.206	0.000834808	probable tyrosine-protein phosphatase At1g05000	CM008447.1	215332989	215334697	+
160	rna11143	24	12	25	77	56	56	3.099	1.632	0.000849935	Peroxidase 47	CM008446.1	215930013	215933299	-	orig_protein_id=gnl|WGS:MLFT|CQW23_11144
161	rna9417	106	148	87	229	278	207	2.09	1.063	0.000893807	probable LRR receptor-like serine/threonine-protein kinase At1g53420 isoform X1	CM008446.1	14587941	14599059	+	orig_protein_id=gnl|WGS:MLFT|CQW23_09418	product=hypothetical protein	start_range=.
162	rna8271	46	26	43	88	95	91	2.394	1.26	0.00100117	protein DEHYDRATION-INDUCED 19 homolog 5-like isoform X2	CM008445.1	256878528	256880202	-	orig_protein_id=gnl|WGS:MLFT|CQW23_08272
163	rna33092	108	134	92	270	297	167	2.198	1.136	0.00104351	LEAF RUST 10 DISEASE-RESISTANCE LOCUS RECEPTOR-LIKE PROTEIN KINASE-like 1.1 isoform X1	MLFT02000771.1	68326	70719	-	orig_protein_id=gnl|WGS:MLFT|CQW23_33905
164	rna20839	0	0	0	7	19	9	59.555	5.896	0.00104478	phragmoplast orienting kinesin 2	CM008450.1	207229227	207246529	+	orig_protein_id=gnl|WGS:MLFT|CQW23_20840
165	rna314	5	11	10	45	48	23	4.554	2.187	0.00105941	Scarecrow-like protein 28	CM008443.1	5954334	5956370	-	orig_protein_id=gnl|WGS:MLFT|CQW23_00315
166	rna4515	15	43	39	118	99	73	2.993	1.581	0.00108137	beta-galactosidase 8-like isoform X1	CM008444.1	135269185	135279063	+	orig_protein_id=gnl|WGS:MLFT|CQW23_04516	product=Beta-galactosidase 8	start_range=.
167	rna12747	386	213	542	651	982	1284	2.557	1.354	0.00108178	probable chalcone--flavonone isomerase 3	CM008447.1	195766552	195774660	-
168	rna4456	5	7	10	29	28	39	4.474	2.162	0.00108991	TTS protein	CM008444.1	133416777	133418316	+	orig_protein_id=gnl|WGS:MLFT|CQW23_04457
169	rna24628	158	134	55	306	388	234	2.675	1.419	0.00109339	Cysteine-rich receptor-like protein kinase 25	CM008452.1	219254548	219261351	+	orig_protein_id=gnl|WGS:MLFT|CQW23_24629
170	rna7931	46	60	31	113	114	97	2.36	1.239	0.00109836	(6-4)DNA photolyase	CM008445.1	246515050	246520601	-	orig_protein_id=gnl|WGS:MLFT|CQW23_07932
171	rna18040	8	10	11	38	66	24	4.457	2.156	0.00110338	kinesin-like protein KIN12A	CM008449.1	246630050	246636753	+	orig_protein_id=gnl|WGS:MLFT|CQW23_18041
172	rna11026	62	63	109	180	243	140	2.411	1.27	0.00116451	cell division control protein 2 homolog D	CM008446.1	213626671	213628350	+	orig_protein_id=gnl|WGS:MLFT|CQW23_11027
173	rna14680	85	137	84	250	218	181	2.111	1.078	0.00126798	FAD-dependent urate hydroxylase-like	CM008448.1	197243966	197247899	-	orig_protein_id=gnl|WGS:MLFT|CQW23_14681
174	rna10146	71	99	70	166	222	135	2.178	1.123	0.00138016	formin-like protein 6	CM008446.1	154830818	154835049	+	orig_protein_id=gnl|WGS:MLFT|CQW23_10147
175	rna5090	43	58	45	100	132	93	2.231	1.157	0.00147499	Auxilin-like protein 1	CM008444.1	146574521	146581867	+	orig_protein_id=gnl|WGS:MLFT|CQW23_05091
176	rna17067	1132	2169	2294	4376	3264	3892	2.061	1.043	0.00155361	vegetative cell wall protein gp1-like	CM008449.1	186853362	186853697	-	orig_protein_id=gnl|WGS:MLFT|CQW23_17068
177	rna35676	359	758	498	1081	1410	958	2.134	1.094	0.00155519	protein RNA-directed DNA methylation 3	MLFT02000071.1	739513	750819	-	orig_protein_id=gnl|WGS:MLFT|CQW23_30525
178	rna2174	33	55	32	99	101	85	2.359	1.238	0.00158105	boron transporter 1-like isoform X2	CM008443.1	193806216	193809771	-	orig_protein_id=gnl|WGS:MLFT|CQW23_02175
179	rna10249	16	17	10	53	49	36	3.223	1.688	0.00158653	early nodulin-like protein 1	CM008446.1	172204209	172209730	+	orig_protein_id=gnl|WGS:MLFT|CQW23_10250
180	rna9239	18	55	41	138	142	71	3.064	1.615	0.00164008	hypothetical protein CQW23_09240	CM008446.1	8681889	8686569	-	orig_protein_id=gnl|WGS:MLFT|CQW23_09240
181	rna18208	30	63	52	143	154	83	2.623	1.391	0.00165122	hypothetical protein CQW23_18209	CM008449.1	250375545	250380120	+	orig_protein_id=gnl|WGS:MLFT|CQW23_18209
182	rna1992	6	5	17	31	31	71	4.873	2.285	0.00188801	hypothetical protein BC332_02155	CM008443.1	173460517	173461220	+	orig_protein_id=gnl|WGS:MLFT|CQW23_01993
183	rna22917	20	18	21	45	70	50	2.835	1.503	0.0019249	cytochrome P450 83B1-like	CM008451.1	191481409	191485834	+	orig_protein_id=gnl|WGS:MLFT|CQW23_22918
184	rna7752	48	71	53	94	162	136	2.274	1.185	0.00195628	RNA polymerase sigma factor sigE, chloroplastic/mitochondrial	CM008445.1	237093250	237097657	-	orig_protein_id=gnl|WGS:MLFT|CQW23_07753
185	rna5320	79	117	94	145	249	221	2.116	1.081	0.00203682	dentin sialophosphoprotein-like	CM008444.1	151177047	151179284	-	orig_protein_id=gnl|WGS:MLFT|CQW23_05321
186	rna19817	259	463	252	697	833	530	2.113	1.079	0.00208189	DNA-directed RNA polymerase V subunit 1	CM008450.1	183851525	183875353	+	orig_protein_id=gnl|WGS:MLFT|CQW23_19818
187	rna1975	2124	2841	5221	6150	8277	8271	2.228	1.156	0.00209971	UDP-D-apiose/UDP-D-xylose synthase 2	CM008443.1	169722270	169727874	+	orig_protein_id=gnl|WGS:MLFT|CQW23_01976
188	rna28291	225	175	352	394	554	734	2.238	1.162	0.00226084	cytochrome P450 CYP736A12-like	CM008454.1	83586881	83592535	-	orig_protein_id=gnl|WGS:MLFT|CQW23_28292
189	rna12396	12	27	10	47	51	66	3.302	1.723	0.00231806	phosphatidylinositol 4-kinase gamma 4-like	CM008447.1	114746816	114750571	+	orig_protein_id=gnl|WGS:MLFT|CQW23_12397
190	rna14689	96	111	104	323	224	144	2.233	1.159	0.00234565	chlorophyllide a oxygenase, chloroplastic-like	CM008448.1	197744688	197749028	-	orig_protein_id=gnl|WGS:MLFT|CQW23_14690
191	rna10915	427	644	744	1719	1297	851	2.13	1.091	0.00243508	geranylgeranyl pyrophosphate synthase, chloroplastic-like	CM008446.1	211452561	211453670	+	orig_protein_id=gnl|WGS:MLFT|CQW23_10916
192	rna14439	23	40	50	108	148	62	2.824	1.498	0.00284241	Syntaxin-related protein KNOLLE	CM008448.1	158257727	158259499	+	orig_protein_id=gnl|WGS:MLFT|CQW23_14440
193	rna35097	464	235	376	549	749	996	2.134	1.093	0.00288063	hypothetical protein CQW23_30100	MLFT02000043.1	913855	914493	-	orig_protein_id=gnl|WGS:MLFT|CQW23_30100
194	rna2685	178	348	306	744	553	447	2.093	1.066	0.00292295	receptor-like protein kinase 2.33	CM008443.1	241369194	241372588	+	orig_protein_id=gnl|WGS:MLFT|CQW23_02686
195	rna17024	46	47	38	98	109	75	2.164	1.114	0.00293796	Leucine-rich repeat receptor-like protein CLAVATA2	CM008449.1	173682527	173684767	+	orig_protein_id=gnl|WGS:MLFT|CQW23_17025
196	rna17994	21	28	20	87	156	28	3.941	1.979	0.00293796	probably inactive leucine-rich repeat receptor-like protein kinase IMK2	CM008449.1	245844122	245846714	-	orig_protein_id=gnl|WGS:MLFT|CQW23_17995
197	rna11566	6	5	0	26	15	32	6.801	2.766	0.00316376	cytochrome P450 704C1-like	CM008447.1	6573242	6578959	+	orig_protein_id=gnl|WGS:MLFT|CQW23_11567
198	rna14814	44	31	24	72	75	85	2.332	1.221	0.00319709	transcription factor bHLH81-like	CM008448.1	206774340	206780169	+	orig_protein_id=gnl|WGS:MLFT|CQW23_14815
199	rna10988	32	40	38	86	69	86	2.18	1.125	0.00324729	ribosomal RNA small subunit methyltransferase I	CM008446.1	212925890	212931830	-	orig_protein_id=gnl|WGS:MLFT|CQW23_10989
200	rna18951	8	17	14	50	37	38	3.165	1.662	0.00334479	stromal 70 kDa heat shock-related protein, chloroplastic-like	CM008450.1	38321827	38323932	-	orig_protein_id=gnl|WGS:MLFT|CQW23_18952
201	rna16231	275	207	430	499	588	904	2.184	1.127	0.00366985	Pathogenesis-related protein PR-1	CM008449.1	2589884	2590483	-	orig_protein_id=gnl|WGS:MLFT|CQW23_16232
202	rna804	33	65	33	96	113	98	2.324	1.217	0.00366985	Formin-like protein 14	CM008443.1	24476533	24479033	-	orig_protein_id=gnl|WGS:MLFT|CQW23_00805	product=Formin-like protein 14	start_range=.
203	rna8249	39	83	48	157	135	105	2.325	1.217	0.00366985	cytochrome P450 71A3-like	CM008445.1	256334685	256336376	-	orig_protein_id=gnl|WGS:MLFT|CQW23_08250
204	rna10118	268	462	372	982	771	506	2.049	1.035	0.00379958	cytochrome P450 71A1-like	CM008446.1	147323838	147325488	-	orig_protein_id=gnl|WGS:MLFT|CQW23_10119
205	rna19336	79	140	113	254	264	167	2.059	1.042	0.0038076	LRR receptor-like serine/threonine-protein kinase ERECTA	CM008450.1	128006134	128015327	+	orig_protein_id=gnl|WGS:MLFT|CQW23_19337
206	rna776	2	3	0	27	25	6	11.193	3.484	0.00415051	histone-lysine N-methyltransferase, H3 lysine-9 specific SUVH8-like	CM008443.1	23156730	23159870	-	orig_protein_id=gnl|WGS:MLFT|CQW23_00777
207	rna32073	8	15	3	40	40	26	4.023	2.008	0.00415063	putative F-box/LRR-repeat/kelch-repeat protein At1g11620	MLFT02000417.1	182501	184436	+	orig_protein_id=gnl|WGS:MLFT|CQW23_32931
208	rna10664	73	26	54	115	122	126	2.383	1.253	0.00418234	inositol-tetrakisphosphate 1-kinase 3-like isoform X1	CM008446.1	203966909	203973800	+	orig_protein_id=gnl|WGS:MLFT|CQW23_10665
209	rna7926	84	48	39	133	149	105	2.281	1.19	0.00433824	cytochrome P450 89A2-like	CM008445.1	246332791	246334320	-	orig_protein_id=gnl|WGS:MLFT|CQW23_07927
210	rna27397	44	21	41	78	92	77	2.377	1.249	0.00440875	Ethylene-responsive transcription factor 1B	CM008454.1	6788527	6789087	+	orig_protein_id=gnl|WGS:MLFT|CQW23_27398
211	rna5094	21	12	8	36	48	43	3.18	1.669	0.00444837	Galactinol synthase 2	CM008444.1	146690023	146691236	+	orig_protein_id=gnl|WGS:MLFT|CQW23_05095
212	rna28941	13	18	21	48	64	36	2.888	1.53	0.00446982	protein NRT1/ PTR FAMILY 1.2-like	CM008454.1	218225797	218231810	+	orig_protein_id=gnl|WGS:MLFT|CQW23_28942
213	rna31473	44	54	38	106	107	75	2.13	1.091	0.00456524	serine/threonine-protein kinase TOR isoform X2	MLFT02000275.1	178672	183230	-	orig_protein_id=gnl|WGS:MLFT|CQW23_32369
214	rna24404	132	149	146	168	407	363	2.195	1.134	0.00461389	protein ROS1-like	CM008452.1	202455037	202464951	+	orig_protein_id=gnl|WGS:MLFT|CQW23_24405
215	rna8022	12	27	17	58	57	43	2.829	1.5	0.00466447	Subtilisin-like protease SBT3.5	CM008445.1	250105988	250114377	-	orig_protein_id=gnl|WGS:MLFT|CQW23_08023
216	rna4640	174	175	59	414	603	189	2.959	1.565	0.00477272	subtilisin-like protease SBT5.6	CM008444.1	138066727	138071555	+	orig_protein_id=gnl|WGS:MLFT|CQW23_04641
217	rna26325	7	14	7	34	35	28	3.527	1.818	0.00497131	protein WVD2-like 7 isoform X1	CM008453.1	169046200	169051425	+	orig_protein_id=gnl|WGS:MLFT|CQW23_26326
218	rna23271	21	22	10	46	75	39	3.065	1.616	0.00505853	probable LRR receptor-like serine/threonine-protein kinase At3g47570	CM008452.1	3786896	3790605	-	orig_protein_id=gnl|WGS:MLFT|CQW23_23272
219	rna25047	17	22	19	69	48	39	2.7	1.433	0.00536067	probable disease resistance protein At1g12280	CM008452.1	229341842	229343650	+	orig_protein_id=gnl|WGS:MLFT|CQW23_25048
220	rna4958	12	6	17	39	51	27	3.51	1.811	0.00541982	Protein POLLENLESS 3-LIKE 2	CM008444.1	144056129	144057930	-	orig_protein_id=gnl|WGS:MLFT|CQW23_04959
221	rna132	37	45	76	180	253	59	3.116	1.64	0.00572097	endoglucanase 1-like	CM008443.1	2379504	2381628	-	orig_protein_id=gnl|WGS:MLFT|CQW23_00133
222	rna16852	50	119	71	178	181	161	2.159	1.11	0.00576347	ABC transporter C family member 12-like isoform X1	CM008449.1	111509566	111577702	-	orig_protein_id=gnl|WGS:MLFT|CQW23_16853
223	rna25687	26	34	34	71	73	62	2.172	1.119	0.00579222	zinc-finger homeodomain protein 9-like	CM008453.1	34347141	34347998	+	orig_protein_id=gnl|WGS:MLFT|CQW23_25688
224	rna8241	2	6	12	31	30	25	4.213	2.075	0.00585327	cytochrome P450 71A22-like	CM008445.1	256172862	256175105	-	orig_protein_id=gnl|WGS:MLFT|CQW23_08242
225	rna28311	1070	523	620	1090	1605	1756	2.012	1.009	0.00618867	Stress enhanced protein 2, chloroplastic	CM008454.1	89980333	89982187	+	orig_protein_id=gnl|WGS:MLFT|CQW23_28312
226	rna1036	387	196	253	460	472	875	2.162	1.112	0.00620464	hypothetical protein CQW23_01037	CM008443.1	42300511	42320932	-	orig_protein_id=gnl|WGS:MLFT|CQW23_01037
227	rna16707	24	23	21	47	57	56	2.368	1.244	0.00620464	Phospholipase A2-alpha	CM008449.1	70901277	70911421	-	orig_protein_id=gnl|WGS:MLFT|CQW23_16708
228	rna11133	106	194	81	266	307	237	2.125	1.087	0.00687585	acyl-CoA-binding domain-containing protein 3-like	CM008446.1	215635241	215637776	+
229	rna3494	47	79	87	150	194	112	2.137	1.096	0.0069741	B3 domain-containing protein Os01g0905400-like isoform X3	CM008444.1	64430933	64436358	+	orig_protein_id=gnl|WGS:MLFT|CQW23_03495
230	rna29024	79	156	160	349	269	209	2.089	1.063	0.00700027	ornithine carbamoyltransferase, chloroplastic-like	CM008454.1	222410399	222417300	+	orig_protein_id=gnl|WGS:MLFT|CQW23_29025
231	rna16256	746	1937	962	3115	3067	1901	2.217	1.148	0.00700932	protein TSS isoform X2	CM008449.1	3381353	3396201	+	orig_protein_id=gnl|WGS:MLFT|CQW23_16257	product=hypothetical protein	start_range=.
232	rna10850	8	10	6	28	26	28	3.5	1.807	0.00765361	inactive protein kinase SELMODRAFT_444075-like isoform X1	CM008446.1	209883155	209885636	-	orig_protein_id=gnl|WGS:MLFT|CQW23_10851
233	rna16420	15	10	27	60	77	29	3.27	1.709	0.00775158	Histone H2A.Z-specific chaperone like	CM008449.1	11806823	11809532	-	orig_protein_id=gnl|WGS:MLFT|CQW23_16421	product=hypothetical protein	start_range=.
234	rna34742	13	17	13	39	28	63	3.045	1.607	0.00775158	probable carbohydrate esterase At4g34215	MLFT02000035.1	310598	313938	+	orig_protein_id=gnl|WGS:MLFT|CQW23_29910
235	rna24703	23	29	35	50	121	62	2.675	1.419	0.00781304	G2/mitotic-specific cyclin S13-7-like	CM008452.1	221663607	221665975	-	orig_protein_id=gnl|WGS:MLFT|CQW23_24704
236	rna19769	321	768	347	1103	1239	779	2.172	1.119	0.00791058	protein TSS	CM008450.1	182954647	182966488	+	orig_protein_id=gnl|WGS:MLFT|CQW23_19770
237	rna4031	63	73	88	127	212	121	2.045	1.032	0.00831642	Patellin-4	CM008444.1	119915850	119917580	-	orig_protein_id=gnl|WGS:MLFT|CQW23_04032
238	rna12886	73	119	51	236	191	127	2.275	1.186	0.0083773	Phytochrome B	CM008447.1	206629139	206634046	-	orig_protein_id=gnl|WGS:MLFT|CQW23_12887
239	rna6242	15	12	7	31	35	37	3.064	1.615	0.00860191	putative ubiquitin-conjugating enzyme E2 26	CM008445.1	39548617	39555395	+	orig_protein_id=gnl|WGS:MLFT|CQW23_06243
240	rna19757	51	87	86	110	168	186	2.068	1.048	0.00864853	phospholipase A1 PLIP1, chloroplastic	CM008450.1	182688840	182692029	+	orig_protein_id=gnl|WGS:MLFT|CQW23_19758
241	rna5202	41	37	32	64	87	79	2.073	1.052	0.00883927	probable starch synthase 4, chloroplastic/amyloplastic isoform X2	CM008444.1	148583072	148593058	+	orig_protein_id=gnl|WGS:MLFT|CQW23_05203
242	rna2006	17	23	18	48	46	45	2.42	1.275	0.00916322	transcription factor bHLH49-like	CM008443.1	176824478	176826943	-	orig_protein_id=gnl|WGS:MLFT|CQW23_02007
243	rna22330	15	36	33	81	93	47	2.622	1.39	0.00934334	cellulose synthase-like protein D5	CM008451.1	169413369	169417928	+	orig_protein_id=gnl|WGS:MLFT|CQW23_22331
244	rna13506	15	22	28	50	51	53	2.4	1.263	0.00948105	BRCT domain-containing protein At4g02110-like isoform X1	CM008448.1	42786	52241	-	orig_protein_id=gnl|WGS:MLFT|CQW23_13507
245	rna8660	50	47	38	97	101	71	2.007	1.005	0.00956902	pentatricopeptide repeat-containing protein At5g04810, chloroplastic-like	CM008445.1	282857378	282863243	-	orig_protein_id=gnl|WGS:MLFT|CQW23_08661
246	rna24326	70	14	28	87	117	128	2.989	1.58	0.00958829	dehydrodolichyl diphosphate synthase 2-like	CM008452.1	193766064	193772481	+	orig_protein_id=gnl|WGS:MLFT|CQW23_24327
247	rna8037	91	213	128	344	334	225	2.088	1.062	0.00965673	pentatricopeptide repeat-containing protein At3g18110, chloroplastic	CM008445.1	250827969	250837295	+	orig_protein_id=gnl|WGS:MLFT|CQW23_08038
248	rna16657	9	13	13	26	42	38	2.99	1.58	0.00974798	putative U-box domain-containing protein 42	CM008449.1	50406920	50413383	+	orig_protein_id=gnl|WGS:MLFT|CQW23_16658
