# Supplementary material for: The ability to manipulate ROS metabolism in pepper may affect aphid virulence
Source: Hortic Res. 2020 Jan 1;7:6. doi: 10.1038/s41438-019-0231-6 (PMC6938493; doi:10.1038/s41438-019-0231-6)
Supplement: Supplementary file 3 — Table S3 [file 41438_2019_231_MOESM3_ESM.xlsx]

## Sheet: common up
	ID	control-average FPKM	SW treated-average FPKM	NL treated-averageFPKM	Gene annotation	chromosome	start	end	direction	NCBI_ID	GO.IDs	GO.Names
1	rna29544	34	124	246	Protein CER1-like 1	CM008454.1	235689855	235695436	+	orig_protein_id=gnl|WGS:MLFT|CQW23_29545	C:GO:0005737; C:GO:0005783; P:GO:0006629; P:GO:0009058; F:GO:0016491; F:GO:0043167	C:cytoplasm; C:endoplasmic reticulum; P:lipid metabolic process; P:biosynthetic process; F:oxidoreductase activity; F:ion binding
2	rna657	30	140	141	High-affinity nitrate transporter 2.3	CM008443.1	18913073	18914969	+	orig_protein_id=gnl|WGS:MLFT|CQW23_00658	C:GO:0005575; F:GO:0022857	C:cellular_component; F:transmembrane transporter activity
3	rna35171	16	69	66	Tyramine N-feruloyltransferase 10/30	MLFT02000047.1	919315	920001	-	orig_protein_id=gnl|WGS:MLFT|CQW23_30146	P:GO:0006520; C:GO:0009536; F:GO:0016746	P:cellular amino acid metabolic process; C:plastid; F:transferase activity, transferring acyl groups
4	rna22557	42	174	160	1-aminocyclopropane-1-carboxylate oxidase -like protein 3	CM008451.1	178919229	178921909	+	orig_protein_id=gnl|WGS:MLFT|CQW23_22558	P:GO:0000003; P:GO:0007568; P:GO:0009058; F:GO:0016491; P:GO:0021700; F:GO:0043167; P:GO:0048856	P:reproduction; P:aging; P:biosynthetic process; F:oxidoreductase activity; P:developmental maturation; F:ion binding; P:anatomical structure development
5	rna9281	26	77	85	unkown	CM008446.1	9189076	9197427	+		P:GO:0000278; F:GO:0003677; C:GO:0005794; C:GO:0005886; P:GO:0005975; P:GO:0009058; F:GO:0016757; P:GO:0034641; P:GO:0044281; P:GO:0051301; P:GO:0071554	P:mitotic cell cycle; F:DNA binding; C:Golgi apparatus; C:plasma membrane; P:carbohydrate metabolic process; P:biosynthetic process; F:transferase activity, transferring glycosyl groups; P:cellular nitrogen compound metabolic process; P:small molecule metabolic process; P:cell division; P:cell wall organization or biogenesis
6	rna8419	162	392	513	Aldose 1-epimerase	CM008445.1	263014152	263016143	-	orig_protein_id=gnl|WGS:MLFT|CQW23_08420	C:GO:0005575; P:GO:0005975; P:GO:0006091; P:GO:0009058; F:GO:0016853; P:GO:0034655; P:GO:0044281; P:GO:0051186	C:cellular_component; P:carbohydrate metabolic process; P:generation of precursor metabolites and energy; P:biosynthetic process; F:isomerase activity; P:nucleobase-containing compound catabolic process; P:small molecule metabolic process; P:cofactor metabolic process
7	rna8018	47	129	145	ATPase	CM008445.1	250016029	250017486	+	orig_protein_id=gnl|WGS:MLFT|CQW23_08019	C:GO:0005575; F:GO:0043167	C:cellular_component; F:ion binding
8	rna4425	216	1293	633	Allantoinase	CM008444.1	132786062	132794459	+	orig_protein_id=gnl|WGS:MLFT|CQW23_04426	C:GO:0005783; P:GO:0006950; P:GO:0009056; F:GO:0016810; P:GO:0034641; F:GO:0043167; P:GO:0044281	C:endoplasmic reticulum; P:response to stress; P:catabolic process; F:hydrolase activity, acting on carbon-nitrogen (but not peptide) bonds; P:cellular nitrogen compound metabolic process; F:ion binding; P:small molecule metabolic process
9	rna3239	31	149	84	Protein REVEILLE 7	CM008444.1	21733831	21737369	+	orig_protein_id=gnl|WGS:MLFT|CQW23_03240	F:GO:0003677; C:GO:0005634; P:GO:0009058; P:GO:0034641	F:DNA binding; C:nucleus; P:biosynthetic process; P:cellular nitrogen compound metabolic process
10	rna18952	696	1861	1824	beta-D-glucosyltransferase	CM008450.1	38537991	38539418	+	orig_protein_id=gnl|WGS:MLFT|CQW23_18953	C:GO:0005622; P:GO:0008150; F:GO:0016757; C:GO:0043226	C:intracellular; P:biological_process; F:transferase activity, transferring glycosyl groups; C:organelle
11	rna18290	687	1883	1647	Organic cation/carnitine transporter 4	CM008449.1	252731498	252736751	-	orig_protein_id=gnl|WGS:MLFT|CQW23_18291	C:GO:0005575; F:GO:0022857	C:cellular_component; F:transmembrane transporter activity
12	rna27359	58	139	128	putative tyrosine-protein phosphatase	CM008454.1	5578354	5582345	+	orig_protein_id=gnl|WGS:MLFT|CQW23_27360	C:GO:0005737; P:GO:0006464; P:GO:0006520; F:GO:0016791	C:cytoplasm; P:cellular protein modification process; P:cellular amino acid metabolic process; F:phosphatase activity
13	rna12045	416	1007	899	Homeobox-leucine zipper protein HOX5	CM008447.1	18019835	18021515	-	orig_protein_id=gnl|WGS:MLFT|CQW23_12046	F:GO:0003677; F:GO:0003700; C:GO:0005634; P:GO:0009058; C:GO:0032991; P:GO:0034641	F:DNA binding; F:DNA-binding transcription factor activity; C:nucleus; P:biosynthetic process; C:protein-containing complex; P:cellular nitrogen compound metabolic process
14	rna30343	73	255	154	Calmodulin binding protein-like	MLFT02000155.1	65208	68317	+	orig_protein_id=gnl|WGS:MLFT|CQW23_31322	F:GO:0003674; P:GO:0006950	F:molecular_function; P:response to stress
15	rna11791	162	386	331	Metal transporter Nramp3	CM008447.1	11066320	11073912	+	orig_protein_id=gnl|WGS:MLFT|CQW23_11792	C:GO:0005575; F:GO:0022857	C:cellular_component; F:transmembrane transporter activity

## Sheet: common down
	ID	control-average FPKM	SW treated-average FPKM	NL treated-averageFPKM	Gene annotation	chromosome	start	end	direction	NCBI_ID	GO.IDs and Names
1	rna4158	8128	261	539	Chlorophyll a-b binding protein 3C%2C chloroplastic	CM008444.1	125263187	125263984	-	orig_protein_id=gnl|WGS:MLFT|CQW23_04159	P:GO:0008150	P:biological process
2	rna15413	1241	40	86	Chlorophyll a-b binding protein	CM008448.1	236855615	236856896	-	orig_protein_id=gnl|WGS:MLFT|CQW23_15414	C:GO:0005575	F:GO:0016491	F:GO:0043167	C:cellular	component	F:oxidoreductase activity	F:ion binding
3	rna4157	9147	733	1031	Chlorophyll a-b binding protein 3C%2C chloroplastic	CM008444.1	125259829	125260626	-	orig_protein_id=gnl|WGS:MLFT|CQW23_04158
4	rna4155	3574	249	475	Chlorophyll a-b binding protein 40%2C chloroplastic	CM008444.1	125209221	125213710	-	orig_protein_id=gnl|WGS:MLFT|CQW23_04156	P:GO:0009058	C:GO:0009536	P:GO:0015979	F:GO:0016491	P:GO:0034641	P:GO:0051186	P:biosynthetic process	C:plastid	P:photosynthesis	F:oxidoreductase activity	P:cellular nitrogen compound metabolic process	P:cofactor metabolic process
5	rna7236	8341	875	1242	Chlorophyll a-b binding protein of LHCII type III%2C chloroplastic	CM008445.1	152276901	152279295	+	orig_protein_id=gnl|WGS:MLFT|CQW23_07237	P:GO:0009416	C:GO:0009522	C:GO:0009523	C:GO:0009535	P:GO:0009768	C:GO:0009941	C:GO:0010287	C:GO:0016021	F:GO:0016168	P:GO:0018298	F:GO:0031409	F:GO:0046872	P:response to light stimulus	C:photosystem I	C:photosystem II	C:chloroplast thylakoid membrane	P:photosynthesis, light harvesting in photosystem I	C:chloroplast envelope	C:plastoglobule	C:integral component of membrane	F:chlorophyll binding	P:protein-chromophore linkage	F:pigment binding	F:metal ion binding
6	rna4156	19276	2197	2912	Chlorophyll a-b binding protein 3C%2C chloroplastic	CM008444.1	125253104	125253898	-	orig_protein_id=gnl|WGS:MLFT|CQW23_04157
7	rna4154	18693	2197	2912	Chlorophyll a-b binding protein 3C%2C chloroplastic	CM008444.1	125206969	125207763	-	orig_protein_id=gnl|WGS:MLFT|CQW23_04155	P:GO:0009416	C:GO:0009522	C:GO:0009523	C:GO:0009535	P:GO:0009768	C:GO:0009941	C:GO:0010287	C:GO:0016021	F:GO:0016168	P:GO:0018298	F:GO:0031409	F:GO:0046872	P:response to light stimulus	C:photosystem I	C:photosystem II	C:chloroplast thylakoid membrane	P:photosynthesis, light harvesting in photosystem I	C:chloroplast envelope	C:plastoglobule	C:integral component of membrane	F:chlorophyll binding	P:protein-chromophore linkage	F:pigment binding	F:metal ion binding
8	rna4160	18744	2355	3219	Chlorophyll a-b binding protein 3C%2C chloroplastic	CM008444.1	125271061	125271858	-	orig_protein_id=gnl|WGS:MLFT|CQW23_04161	P:GO:0009416	C:GO:0009522	C:GO:0009523	C:GO:0009535	P:GO:0009768	C:GO:0009941	C:GO:0010287	C:GO:0016021	F:GO:0016168	P:GO:0018298	F:GO:0031409	P:response to light stimulus	C:photosystem I	C:photosystem II	C:chloroplast thylakoid membrane	P:photosynthesis, light harvesting in photosystem I	C:chloroplast envelope	C:plastoglobule	C:integral component of membrane	F:chlorophyll binding	P:protein-chromophore linkage	F:pigment binding
9	rna4151	38173	3965	7000	Chlorophyll a-b binding protein 3C%2C chloroplastic	CM008444.1	125156312	125157109	-	orig_protein_id=gnl|WGS:MLFT|CQW23_04152	F:GO:0005515	C:GO:0016021	F:GO:0016874	P:GO:0031347	P:GO:2000031	F:protein binding	C:integral component of membrane	F:ligase activity	P:regulation of defense response	P:regulation of salicylic acid mediated signaling pathway
10	rna5963	23475	3260	4340	Chlorophyll a-b binding protein CP24 10B%2C chloroplastic	CM008445.1	42357	43300	+	orig_protein_id=gnl|WGS:MLFT|CQW23_05964	F:GO:0003700	C:GO:0005634	P:GO:0009644	P:GO:0010200	P:GO:0010286	P:GO:0034605	P:GO:0034620	P:GO:0042542	F:GO:0043565	F:GO:0044212	P:GO:0045893	P:GO:0071456	F:DNA-binding transcription factor activity	C:nucleus	P:response to high light intensity	P:response to chitin	P:heat acclimation	P:cellular response to heat	P:cellular response to unfolded protein	P:response to hydrogen peroxide	F:sequence-specific DNA binding	F:transcription regulatory region DNA binding	P:positive regulation of transcription, DNA-templated	P:cellular response to hypoxia
11	rna4153	61472	6032	12920	Chlorophyll a-b binding protein 3C%2C chloroplastic	CM008444.1	125174555	125175352	-	orig_protein_id=gnl|WGS:MLFT|CQW23_04154	P:GO:0009409	C:GO:0009522	C:GO:0009523	C:GO:0009535	P:GO:0009637	P:GO:0009644	P:GO:0009645	P:GO:0009768	C:GO:0009941	P:GO:0010114	P:GO:0010218	C:GO:0010287	C:GO:0016021	F:GO:0016168	P:GO:0018298	F:GO:0019904	F:GO:0031409	F:GO:0046872	P:response to cold	C:photosystem I	C:photosystem II	C:chloroplast thylakoid membrane	P:response to blue light	P:response to high light intensity	P:response to low light intensity stimulus	P:photosynthesis, light harvesting in photosystem I	C:chloroplast envelope	P:response to red light	P:response to far red light	C:plastoglobule	C:integral component of membrane	F:chlorophyll binding	P:protein-chromophore linkage	F:protein domain specific binding	F:pigment binding	F:metal ion binding
12	rna11933	28272	3176	5958	Chlorophyll a-b binding protein P4%2C chloroplastic	CM008447.1	14976618	14977770	+	orig_protein_id=gnl|WGS:MLFT|CQW23_11934	P:GO:0009416	C:GO:0009522	C:GO:0009523	C:GO:0009535	P:GO:0009768	C:GO:0009941	C:GO:0010287	C:GO:0016021	F:GO:0016168	P:GO:0018298	F:GO:0031409	P:response to light stimulus	C:photosystem I	C:photosystem II	C:chloroplast thylakoid membrane	P:photosynthesis, light harvesting in photosystem I	C:chloroplast envelope	C:plastoglobule	C:integral component of membrane	F:chlorophyll binding	P:protein-chromophore linkage	F:pigment binding
13	rna9308	75998	7836	16704	Chlorophyll a-b binding protein 3C%2C chloroplastic	CM008446.1	9704686	9705489	-	orig_protein_id=gnl|WGS:MLFT|CQW23_09309	F:GO:0005515	C:GO:0016021	F:protein binding	C:integral component of membrane
14	rna17779	30134	2910	6698	Chlorophyll a-b binding protein	CM008449.1	239840565	239841837	+	orig_protein_id=gnl|WGS:MLFT|CQW23_17780	F:GO:0005515	C:GO:0016021	F:protein binding	C:integral component of membrane
15	rna22644	1448	99	350	NADP-dependent alkenal double bond reductase P2	CM008451.1	182679271	182680314	-	orig_protein_id=gnl|WGS:MLFT|CQW23_22645	C:GO:0005575	C:cellular	component
16	rna20518	10442	2890	2601	Chlorophyll a-b binding protein CP24 10B%2C chloroplastic	CM008450.1	199689985	199690924	+	orig_protein_id=gnl|WGS:MLFT|CQW23_20519	C:GO:0009522	C:GO:0009535	P:GO:0015979	C:GO:0016021	C:photosystem I	C:chloroplast thylakoid membrane	P:photosynthesis	C:integral component of membrane
17	rna16139	278	58	70	EID1-like F-box protein 3	CM008448.1	252953741	252954631	+	orig_protein_id=gnl|WGS:MLFT|CQW23_16140	P:GO:0009416	C:GO:0009522	C:GO:0009523	C:GO:0009535	P:GO:0009768	C:GO:0009941	C:GO:0010287	C:GO:0016021	F:GO:0016168	P:GO:0018298	F:GO:0031409	F:GO:0046872	P:response to light stimulus	C:photosystem I	C:photosystem II	C:chloroplast thylakoid membrane	P:photosynthesis, light harvesting in photosystem I	C:chloroplast envelope	C:plastoglobule	C:integral component of membrane	F:chlorophyll binding	P:protein-chromophore linkage	F:pigment binding	F:metal ion binding
18	rna18624	686	27	182	Nudix hydrolase 8	CM008450.1	14143244	14147799	+	orig_protein_id=gnl|WGS:MLFT|CQW23_18625	C:GO:0009522	C:GO:0009523	C:GO:0009535	P:GO:0009765	C:GO:0016021	F:GO:0016168	P:GO:0018298	C:photosystem I	C:photosystem II	C:chloroplast thylakoid membrane	P:photosynthesis, light harvesting	C:integral component of membrane	F:chlorophyll binding	P:protein-chromophore linkage
19	rna31101	233	44	68	Jasmonate O-methyltransferase	MLFT02000224.1	13596	15715	+	orig_protein_id=gnl|WGS:MLFT|CQW23_32025	P:GO:0009611	P:GO:0009694	F:GO:0030795	P:GO:0032259	P:response to wounding	P:jasmonic acid metabolic process	F:jasmonate O-methyltransferase activity	P:methylation
20	rna12998	238	5	73	E3 ubiquitin-protein ligase mib1-like	CM008447.1	211873025	211873576	-	orig_protein_id=gnl|WGS:MLFT|CQW23_12999	P:GO:0009416	C:GO:0009522	C:GO:0009523	C:GO:0009535	P:GO:0009768	C:GO:0009941	C:GO:0010287	C:GO:0016021	F:GO:0016168	P:GO:0018298	F:GO:0031409	F:GO:0046872	P:response to light stimulus	C:photosystem I	C:photosystem II	C:chloroplast thylakoid membrane	P:photosynthesis, light harvesting in photosystem I	C:chloroplast envelope	C:plastoglobule	C:integral component of membrane	F:chlorophyll binding	P:protein-chromophore linkage	F:pigment binding	F:metal ion binding
21	rna878	409	127	127	putative carotenoid cleavage dioxygenase 4%2C chloroplastic	CM008443.1	31021052	31025666	-	orig_protein_id=gnl|WGS:MLFT|CQW23_00879	C:GO:0009523	P:GO:0015979	C:GO:0016021	C:photosystem II	P:photosynthesis	C:integral component of membrane
22	rna13409	23948	5856	7758	Chlorophyll a-b binding protein 6A%2C chloroplastic	CM008447.1	223313513	223315386	-	orig_protein_id=gnl|WGS:MLFT|CQW23_13410	P:GO:0009416	C:GO:0009522	C:GO:0009523	C:GO:0009535	P:GO:0009768	C:GO:0009941	C:GO:0010287	C:GO:0016021	F:GO:0016168	P:GO:0018298	F:GO:0031409	F:GO:0046872	P:response to light stimulus	C:photosystem I	C:photosystem II	C:chloroplast thylakoid membrane	P:photosynthesis, light harvesting in photosystem I	C:chloroplast envelope	C:plastoglobule	C:integral component of membrane	F:chlorophyll binding	P:protein-chromophore linkage	F:pigment binding	F:metal ion binding
23	rna11069	145	26	48	unkown	CM008446.1	214180313	214186170	+
24	rna6646	5257	1867	1845	Photosystem II reaction center X protein	CM008445.1	60942322	60942699	-	orig_protein_id=gnl|WGS:MLFT|CQW23_06647	C:GO:0009522	C:GO:0009523	C:GO:0009535	P:GO:0009765	C:GO:0016021	F:GO:0016168	P:GO:0018298	C:photosystem I	C:photosystem II	C:chloroplast thylakoid membrane	P:photosynthesis, light harvesting	C:integral component of membrane	F:chlorophyll binding	P:protein-chromophore linkage
25	rna8020	811	156	287	Two-component response regulator-like APRR9	CM008445.1	250051437	250055942	-	orig_protein_id=gnl|WGS:MLFT|CQW23_08021	C:GO:0009536	F:GO:0016491	F:GO:0043167	C:plastid	F:oxidoreductase activity	F:ion binding	EC:1.13.11
26	rna29995	1441	319	518	PRA1 family protein F2	MLFT02000115.1	516517	517056	+	orig_protein_id=gnl|WGS:MLFT|CQW23_31011	C:GO:0009522	C:GO:0009523	C:GO:0009535	P:GO:0009765	C:GO:0016021	F:GO:0016168	P:GO:0018298	C:photosystem I	C:photosystem II	C:chloroplast thylakoid membrane	P:photosynthesis, light harvesting	C:integral component of membrane	F:chlorophyll binding	P:protein-chromophore linkage
27	rna23244	50697	15491	18438	Chlorophyll a-b binding protein 3%2C chloroplastic	CM008452.1	3494834	3497506	-	orig_protein_id=gnl|WGS:MLFT|CQW23_23245	C:GO:0009522	C:GO:0009523	C:GO:0009535	P:GO:0009765	C:GO:0016021	F:GO:0016168	P:GO:0018298	C:photosystem I	C:photosystem II	C:chloroplast thylakoid membrane	P:photosynthesis, light harvesting	C:integral component of membrane	F:chlorophyll binding	P:protein-chromophore linkage
28	rna13411	11626	2963	4289	Chlorophyll a-b binding protein 6A%2C chloroplastic	CM008447.1	223325255	223327045	+	orig_protein_id=gnl|WGS:MLFT|CQW23_13412	C:GO:0009536	C:GO:0009579	P:GO:0015979	C:GO:0032991	F:GO:0043167	C:plastid	C:thylakoid	P:photosynthesis	C:protein-containing complex	F:ion binding
29	rna17075	92826	20283	34322	Chlorophyll a-b binding protein 4%2C chloroplastic	CM008449.1	187281027	187282466	-	orig_protein_id=gnl|WGS:MLFT|CQW23_17076	P:GO:0009416	C:GO:0009522	C:GO:0009523	C:GO:0009535	P:GO:0009768	C:GO:0009941	C:GO:0010287	C:GO:0016021	F:GO:0016168	P:GO:0018298	F:GO:0031409	F:GO:0046872	P:response to light stimulus	C:photosystem I	C:photosystem II	C:chloroplast thylakoid membrane	P:photosynthesis, light harvesting in photosystem I	C:chloroplast envelope	C:plastoglobule	C:integral component of membrane	F:chlorophyll binding	P:protein-chromophore linkage	F:pigment binding	F:metal ion binding
30	rna24871	9796	4597	3659	Magnesium-protoporphyrin IX monomethyl ester [oxidative] cyclase%2C chloroplastic	CM008452.1	225193402	225195964	-	orig_protein_id=gnl|WGS:MLFT|CQW23_24872	F:GO:0003700	C:GO:0005575	P:GO:0006464	F:GO:0008168	P:GO:0009058	F:GO:0016491	P:GO:0034641	P:GO:0051276	F:DNA-binding transcription factor activity	C:cellular	component	P:cellular protein modification process	F:methyltransferase activity	P:biosynthetic process	F:oxidoreductase activity	P:cellular nitrogen compound metabolic process	P:chromosome organization
31	rna10858	441	164	169	Cytochrome P450	CM008446.1	210040858	210043125	-	orig_protein_id=gnl|WGS:MLFT|CQW23_10859	F:GO:0003674	C:GO:0005634	P:GO:0009058	F:molecular function	C:nucleus	P:biosynthetic process
32	rna33910	743	177	288	putative lysine-specific demethylase JMJD5	MLFT02000018.1	1130621	1137721	+	orig_protein_id=gnl|WGS:MLFT|CQW23_29669	P:GO:0009416	C:GO:0009522	C:GO:0009523	C:GO:0009535	P:GO:0009768	C:GO:0009941	C:GO:0010287	C:GO:0016021	F:GO:0016168	P:GO:0018298	F:GO:0031409	F:GO:0046872	P:response to light stimulus	C:photosystem I	C:photosystem II	C:chloroplast thylakoid membrane	P:photosynthesis, light harvesting in photosystem I	C:chloroplast envelope	C:plastoglobule	C:integral component of membrane	F:chlorophyll binding	P:protein-chromophore linkage	F:pigment binding	F:metal ion binding
33	rna19375	110	31	44	Heat shock factor protein HSF30	CM008450.1	135167347	135169271	+	orig_protein_id=gnl|WGS:MLFT|CQW23_19376
34	rna432	944	308	379	Pectinesterase inhibitor	CM008443.1	10508122	10508757	-	orig_protein_id=gnl|WGS:MLFT|CQW23_00433	P:GO:0009416	C:GO:0009522	C:GO:0009523	C:GO:0009535	P:GO:0009768	C:GO:0009941	C:GO:0010287	C:GO:0016021	F:GO:0016168	P:GO:0018298	F:GO:0031409	F:GO:0046872	P:response to light stimulus	C:photosystem I	C:photosystem II	C:chloroplast thylakoid membrane	P:photosynthesis, light harvesting in photosystem I	C:chloroplast envelope	C:plastoglobule	C:integral component of membrane	F:chlorophyll binding	P:protein-chromophore linkage	F:pigment binding	F:metal ion binding
35	rna20114	5188	2092	2091	Chlorophyll a-b binding protein 3C%2C chloroplastic	CM008450.1	191238924	191239727	+	orig_protein_id=gnl|WGS:MLFT|CQW23_20115	P:GO:0005975	P:GO:0009058	C:GO:0009536	F:GO:0016757	P:carbohydrate metabolic process	P:biosynthetic process	C:plastid	F:transferase activity, transferring glycosyl groups
36	rna17415	5847	2177	2395	Protochlorophyllide reductase%2C chloroplastic	CM008449.1	222304571	222307375	+	orig_protein_id=gnl|WGS:MLFT|CQW23_17416	P:GO:0009416	C:GO:0009522	C:GO:0009523	C:GO:0009535	P:GO:0009768	C:GO:0009941	C:GO:0010287	C:GO:0016021	F:GO:0016168	P:GO:0018298	F:GO:0031409	P:response to light stimulus	C:photosystem I	C:photosystem II	C:chloroplast thylakoid membrane	P:photosynthesis, light harvesting in photosystem I	C:chloroplast envelope	C:plastoglobule	C:integral component of membrane	F:chlorophyll binding	P:protein-chromophore linkage	F:pigment binding
37	rna35392	26290	7523	11221	Photosystem I subunit O	MLFT02000057.1	1096671	1098936	+	orig_protein_id=gnl|WGS:MLFT|CQW23_30324	C:GO:0009522	C:GO:0009523	C:GO:0009535	P:GO:0009765	C:GO:0016021	F:GO:0016168	P:GO:0018298	C:photosystem I	C:photosystem II	C:chloroplast thylakoid membrane	P:photosynthesis, light harvesting	C:integral component of membrane	F:chlorophyll binding	P:protein-chromophore linkage
38	rna13825	476	88	208	UV-B-induced protein At3g17800, chloroplastic-like	CM008448.1	12227409	12231163	+	orig_protein_id=gnl|WGS:MLFT|CQW23_13826	C:GO:0009522	C:GO:0009523	C:GO:0009535	P:GO:0009765	C:GO:0016021	F:GO:0016168	P:GO:0018298	F:GO:0046872	C:photosystem I	C:photosystem II	C:chloroplast thylakoid membrane	P:photosynthesis, light harvesting	C:integral component of membrane	F:chlorophyll binding	P:protein-chromophore linkage	F:metal ion binding
39	rna18543	25234	9342	11116	Photosystem I reaction center subunit N%2C chloroplastic	CM008450.1	11128562	11129319	-	orig_protein_id=gnl|WGS:MLFT|CQW23_18544	F:GO:0003676	F:GO:0008270	C:GO:0009522	C:GO:0009523	C:GO:0009535	P:GO:0009765	C:GO:0016021	F:GO:0016168	P:GO:0018298	F:nucleic acid binding	F:zinc ion binding	C:photosystem I	C:photosystem II	C:chloroplast thylakoid membrane	P:photosynthesis, light harvesting	C:integral component of membrane	F:chlorophyll binding	P:protein-chromophore linkage
40	rna23148	54433	23186	24054	Chlorophyll a-b binding protein 7%2C chloroplastic	CM008452.1	1175679	1179086	-	orig_protein_id=gnl|WGS:MLFT|CQW23_23149	F:GO:0003674	F:molecular function
41	rna22009	433	90	198	Cytokinin riboside 5'-monophosphate phosphoribohydrolase LOG1	CM008451.1	149067936	149072307	+	orig_protein_id=gnl|WGS:MLFT|CQW23_22010	F:GO:0016491	F:oxidoreductase activity
42	rna2620	396	173	183	protein LNK2-like isoform X1	CM008443.1	236261870	236290148	+	orig_protein_id=gnl|WGS:MLFT|CQW23_02621	F:GO:0003674	F:molecular	function
43	rna14212	929	196	433	Protein EARLY FLOWERING 4	CM008448.1	108445969	108446340	+	orig_protein_id=gnl|WGS:MLFT|CQW23_14213	F:GO:0030234	F:enzyme regulator activity
44	rna9052	1185	543	553	hypothetical protein	CM008445.1	296515479	296516540	-	orig_protein_id=gnl|WGS:MLFT|CQW23_09053	C:GO:0005575	C:cellular component
45	rna13688	315	124	148	Six-bladed beta-propeller, TolB-like	CM008448.1	4887836	4889929	-	orig_protein_id=gnl|WGS:MLFT|CQW23_13689	P:GO:0000160	F:GO:0005515	C:GO:0005634	P:phosphorelay signal transduction system	F:protein binding	C:nucleus
46	rna120	1167	427	564	Granule-bound starch synthase 1%2C chloroplastic/amyloplastic	CM008443.1	2212530	2215545	+	orig_protein_id=gnl|WGS:MLFT|CQW23_00121	C:GO:0009535	P:GO:0009658	C:GO:0009706	P:GO:0015979	P:GO:0015995	F:GO:0046872	F:GO:0048529	P:GO:0055114	P:GO:1901401	C:chloroplast thylakoid membrane	P:chloroplast organization	C:chloroplast inner membrane	P:photosynthesis	P:chlorophyll biosynthetic process	F:metal ion binding	F:magnesium-protoporphyrin IX monomethyl ester (oxidative) cyclase activity	P:oxidation-reduction process	P:regulation of tetrapyrrole metabolic process
47	rna19010	24546	9916	11872	Photosystem I reaction center subunit psaK%2C chloroplastic	CM008450.1	48126506	48128445	-	orig_protein_id=gnl|WGS:MLFT|CQW23_19011	P:GO:0009416	C:GO:0009522	C:GO:0009523	C:GO:0009535	P:GO:0009768	C:GO:0009941	C:GO:0010287	C:GO:0016021	F:GO:0016168	P:GO:0018298	F:GO:0031409	F:GO:0046872	P:response to light stimulus	C:photosystem I	C:photosystem II	C:chloroplast thylakoid membrane	P:photosynthesis, light harvesting in photosystem I	C:chloroplast envelope	C:plastoglobule	C:integral component of membrane	F:chlorophyll binding	P:protein-chromophore linkage	F:pigment binding	F:metal ion binding
48	rna582	393	169	192	Nudix hydrolase 8	CM008443.1	15568143	15571415	-	orig_protein_id=gnl|WGS:MLFT|CQW23_00583	F:GO:0003676	F:GO:0008270	C:GO:0009522	C:GO:0009523	C:GO:0009535	P:GO:0009765	C:GO:0016021	F:GO:0016168	P:GO:0018298	F:nucleic acid binding	F:zinc ion binding	C:photosystem I	C:photosystem II	C:chloroplast thylakoid membrane	P:photosynthesis, light harvesting	C:integral component of membrane	F:chlorophyll binding	P:protein-chromophore linkage
