# Supplementary material for: The ability to manipulate ROS metabolism in pepper may affect aphid virulence
Source: Hortic Res. 2020 Jan 1;7:6. doi: 10.1038/s41438-019-0231-6 (PMC6938493; doi:10.1038/s41438-019-0231-6)
Supplement: Supplementary file 4 — Table S4 [file 41438_2019_231_MOESM4_ESM.xlsx]

## Sheet: only UP NL vs control
	Differentially expressed genes (DEGs) that are only significantly up-regulated in the comparison between NL-treated and control plants, rather than in the comparison between SW-treated and control plants
	ID	control-average FPKM	SW treated-average FPKM	NL treated-average FPKM	Gene annotation	GO.IDs	GO.Names	chromosome	start	end	direction	NCBI_ID
1	rna10299	706	520	1477	Chitinase 5	P:GO:0005975; P:GO:0009056; F:GO:0016798; F:GO:0030234; F:GO:0043167; P:GO:0071554	P:carbohydrate metabolic process; P:catabolic process; F:hydrolase activity, acting on glycosyl bonds; F:enzyme regulator activity; F:ion binding; P:cell wall organization or biogenesis	CM008446.1	175766216	175767192	-	orig_protein_id=gnl|WGS:MLFT|CQW23_10300
2	rna10318	9013	4152	23158	Peroxidase 12	C:GO:0005576; P:GO:0006950; P:GO:0009056; F:GO:0016491; F:GO:0043167; P:GO:0051186	C:extracellular region; P:response to stress; P:catabolic process; F:oxidoreductase activity; F:ion binding; P:cofactor metabolic process	CM008446.1	178731079	178734897	-	orig_protein_id=gnl|WGS:MLFT|CQW23_10319
3	rna10320	1003	526	2596	partial Peroxidase 12	C:GO:0005576; P:GO:0006950; P:GO:0009056; F:GO:0016491; F:GO:0043167; P:GO:0051186	C:extracellular region; P:response to stress; P:catabolic process; F:oxidoreductase activity; F:ion binding; P:cofactor metabolic process	CM008446.1	178921248	178921631	-	orig_protein_id=gnl|WGS:MLFT|CQW23_10321
4	rna10853	667	640	1733	Cytochrome 82A3	C:GO:0005575; F:GO:0016491; F:GO:0043167	C:cellular_component; F:oxidoreductase activity; F:ion binding	CM008446.1	209902966	209916337	-	orig_protein_id=gnl|WGS:MLFT|CQW23_10854
5	rna11027	42	58	105	uncharacterized transporter YBR287W-like isoform X1	C:GO:0005575; P:GO:0055085	C:cellular_component; P:transmembrane transport	CM008446.1	213628962	213634849	-	orig_protein_id=gnl|WGS:MLFT|CQW23_11028
6	rna113	1215	1760	2581	Glutamate--cysteine ligase%2C chloroplastic	P:GO:0006790; P:GO:0009058; C:GO:0009536; F:GO:0016874; C:GO:0032991; P:GO:0034641; F:GO:0043167; P:GO:0051186	P:sulfur compound metabolic process; P:biosynthetic process; C:plastid; F:ligase activity; C:protein-containing complex; P:cellular nitrogen compound metabolic process; F:ion binding; P:cofactor metabolic process	CM008443.1	2048241	2056119	+	orig_protein_id=gnl|WGS:MLFT|CQW23_00114
7	rna11771	236	99	504	cucumber peeling cupredoxin	F:GO:0009055; P:GO:0022900; C:GO:0046658	F:electron transfer activity; P:electron transport chain; C:anchored component of plasma membrane	CM008447.1	10654050	10654746	+	orig_protein_id=gnl|WGS:MLFT|CQW23_11772
8	rna11860	132	195	394	Lichenase	C:GO:0005773; C:GO:0005886; P:GO:0005975; P:GO:0006950; F:GO:0016798	C:vacuole; C:plasma membrane; P:carbohydrate metabolic process; P:response to stress; F:hydrolase activity, acting on glycosyl bonds	CM008447.1	12868013	12869962	-	orig_protein_id=gnl|WGS:MLFT|CQW23_11861
9	rna12089	17	17	74	U-box domain-containing protein 21-like	F:GO:0003674; P:GO:0006464	F:molecular_function; P:cellular protein modification process	CM008447.1	22008763	22010097	+	orig_protein_id=gnl|WGS:MLFT|CQW23_12090
10	rna12271	165	224	356	Cytochrome 78A4	C:GO:0005575; P:GO:0009058; F:GO:0016491; P:GO:0019748; F:GO:0043167	C:cellular_component; P:biosynthetic process; F:oxidoreductase activity; P:secondary metabolic process; F:ion binding	CM008447.1	67117495	67119091	+	orig_protein_id=gnl|WGS:MLFT|CQW23_12272
11	rna12457	15	26	50	beta-amyrin 28-oxidase	C:GO:0005575; P:GO:0006629; P:GO:0009058; F:GO:0016491; P:GO:0042592; F:GO:0043167; P:GO:0048856	C:cellular_component; P:lipid metabolic process; P:biosynthetic process; F:oxidoreductase activity; P:homeostatic process; F:ion binding; P:anatomical structure development	CM008447.1	135133641	135137297	+	orig_protein_id=gnl|WGS:MLFT|CQW23_12458
12	rna12745	44	40	150	ABC transporter G family member 11	C:GO:0005886; F:GO:0016887; F:GO:0022857; F:GO:0043167	C:plasma membrane; F:ATPase activity; F:transmembrane transporter activity; F:ion binding	CM008447.1	195631420	195635411	+	orig_protein_id=gnl|WGS:MLFT|CQW23_12746
13	rna13458	143	250	303	receptor-like protein 12	F:GO:0003674	F:molecular_function	CM008447.1	224489565	224491000	+	orig_protein_id=gnl|WGS:MLFT|CQW23_13459
14	rna13633	1087	2039	2349	hypothetical protein	NA	NA	CM008448.1	3748980	3750971	+	orig_protein_id=gnl|WGS:MLFT|CQW23_13634
15	rna14224	141	89	314	AAA-ATPase	F:GO:0043167	F:ion binding	CM008448.1	110954776	110956299	-	orig_protein_id=gnl|WGS:MLFT|CQW23_14225
16	rna14757	1045	1611	2370	geraniol 8-hydroxylase	C:GO:0005575; P:GO:0009058; F:GO:0016491; P:GO:0019748; F:GO:0043167	C:cellular_component; P:biosynthetic process; F:oxidoreductase activity; P:secondary metabolic process; F:ion binding	CM008448.1	203447351	203451270	-	orig_protein_id=gnl|WGS:MLFT|CQW23_14758
17	rna15242	1570	1342	4540	putative linoleate 9S-lipoxygenase 5	C:GO:0005737; P:GO:0006629; P:GO:0009058; F:GO:0016491; F:GO:0043167; P:GO:0044281	C:cytoplasm; P:lipid metabolic process; P:biosynthetic process; F:oxidoreductase activity; F:ion binding; P:small molecule metabolic process	CM008448.1	228938542	228942447	+	orig_protein_id=gnl|WGS:MLFT|CQW23_15243
18	rna15680	330	609	903	hypothetical protein	NA	NA	CM008448.1	244179139	244180855	+	orig_protein_id=gnl|WGS:MLFT|CQW23_15681
19	rna16643	66	64	164	Blue copper binding protein	F:GO:0009055	F:electron transfer activity	CM008449.1	46791386	46793564	+
20	rna17124	528	391	1250	Cytochrome and DOMON domain-containing protein	C:GO:0005575; P:GO:0008150	C:cellular_component; P:biological_process	CM008449.1	192909478	192911790	-	orig_protein_id=gnl|WGS:MLFT|CQW23_17125
21	rna18250	1550	161	3448	Epidermis-specific secreted glycoprotein EP1	F:GO:0003674	F:molecular_function	CM008449.1	251471230	251472123	+	orig_protein_id=gnl|WGS:MLFT|CQW23_18251
22	rna18291	295	253	622	Chitin-inducible gibberellin-responsive protein 1	F:GO:0003677; F:GO:0003700; C:GO:0005634; P:GO:0009058; C:GO:0032991; P:GO:0034641	F:DNA binding; F:DNA-binding transcription factor activity; C:nucleus; P:biosynthetic process; C:protein-containing complex; P:cellular nitrogen compound metabolic process	CM008449.1	252745361	252747109	-	orig_protein_id=gnl|WGS:MLFT|CQW23_18292
23	rna18464	51	29	174	subtilisin-like protease SBT1.7	F:GO:0008233	F:peptidase activity	CM008450.1	3508440	3510713	-	orig_protein_id=gnl|WGS:MLFT|CQW23_18465
24	rna19402	99	75	328	carotenoid 9,10(9',10')-cleavage dioxygenase 1-like	F:GO:0016491; F:GO:0043167	F:oxidoreductase activity; F:ion binding	CM008450.1	140692936	140697034	-	orig_protein_id=gnl|WGS:MLFT|CQW23_19403
25	rna19466	243	176	660	Tyramine N-feruloyltransferase 10/30	P:GO:0006520; C:GO:0009536; F:GO:0016746	P:cellular amino acid metabolic process; C:plastid; F:transferase activity, transferring acyl groups	CM008450.1	144566776	144567513	-	orig_protein_id=gnl|WGS:MLFT|CQW23_19467
26	rna19820	157	191	463	NAD(P)H:quinone oxidoreductase	C:GO:0005829; P:GO:0006629; P:GO:0009058; F:GO:0016491; F:GO:0043167	C:cytosol; P:lipid metabolic process; P:biosynthetic process; F:oxidoreductase activity; F:ion binding	CM008450.1	183948421	183950819	-	orig_protein_id=gnl|WGS:MLFT|CQW23_19821
27	rna19925	79	131	258	Pathogenesis-related protein PR-4B	C:GO:0005576; C:GO:0005618; P:GO:0006950	C:extracellular region; C:cell wall; P:response to stress	CM008450.1	185794461	185794981	-	orig_protein_id=gnl|WGS:MLFT|CQW23_19926
28	rna20543	246	377	650	Receptor-like protein kinase HAIKU2	C:GO:0005575; P:GO:0006464; P:GO:0006520; F:GO:0016301; F:GO:0043167	C:cellular_component; P:cellular protein modification process; P:cellular amino acid metabolic process; F:kinase activity; F:ion binding	CM008450.1	200019332	200022487	-	orig_protein_id=gnl|WGS:MLFT|CQW23_20544
29	rna21400	68	143	271	VQ motif-containing protein 29	NA	NA	CM008451.1	31315036	31315515	-	orig_protein_id=gnl|WGS:MLFT|CQW23_21401
30	rna21402	52	44	164	Omega-6 fatty acid desaturase%2C endoplasmic reticulum	C:GO:0005575; P:GO:0006629; F:GO:0016491	C:cellular_component; P:lipid metabolic process; F:oxidoreductase activity	CM008451.1	31375727	31376848	+	orig_protein_id=gnl|WGS:MLFT|CQW23_21403
31	rna21511	69	55	215	Arogenate dehydrogenase 1%2C chloroplastic	P:GO:0006520; P:GO:0009058; C:GO:0009536; F:GO:0016491; P:GO:0034641	P:cellular amino acid metabolic process; P:biosynthetic process; C:plastid; F:oxidoreductase activity; P:cellular nitrogen compound metabolic process	CM008451.1	43540766	43541974	+	orig_protein_id=gnl|WGS:MLFT|CQW23_21512
32	rna21535	264	548	830	glutathione S-transferase	C:GO:0005737; P:GO:0006790; P:GO:0009056; F:GO:0016765; P:GO:0019748; P:GO:0034641; P:GO:0051186	C:cytoplasm; P:sulfur compound metabolic process; P:catabolic process; F:transferase activity, transferring alkyl or aryl (other than methyl) groups; P:secondary metabolic process; P:cellular nitrogen compound metabolic process; P:cofactor metabolic process	CM008451.1	47705228	47706420	-	orig_protein_id=gnl|WGS:MLFT|CQW23_21536
33	rna21927	5	3	33	putative glutathione S-transferase	C:GO:0005737; P:GO:0006790; P:GO:0009056; F:GO:0016765; P:GO:0019748; P:GO:0034641; P:GO:0051186	C:cytoplasm; P:sulfur compound metabolic process; P:catabolic process; F:transferase activity, transferring alkyl or aryl (other than methyl) groups; P:secondary metabolic process; P:cellular nitrogen compound metabolic process; P:cofactor metabolic process	CM008451.1	142872784	142873767	-	orig_protein_id=gnl|WGS:MLFT|CQW23_21928
34	rna22146	167	101	380	Sugar transporter ERD6-like 16	C:GO:0005773; C:GO:0009536; F:GO:0022857	C:vacuole; C:plastid; F:transmembrane transporter activity	CM008451.1	157628659	157633207	-	orig_protein_id=gnl|WGS:MLFT|CQW23_22147
35	rna22704	47	49	143	probable disease resistance RPP8-like protein 2	C:GO:0005575; F:GO:0043167	C:cellular_component; F:ion binding	CM008451.1	184509220	184514961	-	orig_protein_id=gnl|WGS:MLFT|CQW23_22705
36	rna23207	184	333	396	AAA-ATPase At3g50940	C:GO:0005575; F:GO:0043167	C:cellular_component; F:ion binding	CM008452.1	2607987	2609989	+	orig_protein_id=gnl|WGS:MLFT|CQW23_23208
37	rna24520	1176	1350	2963	Cytochrome P450 76A1	C:GO:0005575; P:GO:0009058; F:GO:0016491; P:GO:0019748; F:GO:0043167	C:cellular_component; P:biosynthetic process; F:oxidoreductase activity; P:secondary metabolic process; F:ion binding	CM008452.1	213769662	213771551	+	orig_protein_id=gnl|WGS:MLFT|CQW23_24521
38	rna24537	244	263	512	Beta-fructofuranosidase%2C insoluble isoenzyme CWINV2	P:GO:0005975; F:GO:0016798; P:GO:0044281	P:carbohydrate metabolic process; F:hydrolase activity, acting on glycosyl bonds; P:small molecule metabolic process	CM008452.1	214578569	214580309	+	orig_protein_id=gnl|WGS:MLFT|CQW23_24538
39	rna25969	68	69	155	Aldehyde dehydrogenase%2C mitochondrial	P:GO:0005975; P:GO:0006091; P:GO:0006520; P:GO:0006629; P:GO:0009058; F:GO:0016491; P:GO:0034655; P:GO:0051186	P:carbohydrate metabolic process; P:generation of precursor metabolites and energy; P:cellular amino acid metabolic process; P:lipid metabolic process; P:biosynthetic process; F:oxidoreductase activity; P:nucleobase-containing compound catabolic process; P:cofactor metabolic process	CM008453.1	69123667	69128869	-	orig_protein_id=gnl|WGS:MLFT|CQW23_25970
40	rna27174	6	10	67	5-epiaristolochene synthase	C:GO:0005737; P:GO:0006629; P:GO:0006950; P:GO:0009058; F:GO:0016829; F:GO:0043167	C:cytoplasm; P:lipid metabolic process; P:response to stress; P:biosynthetic process; F:lyase activity; F:ion binding	CM008454.1	1531017	1546933	+	orig_protein_id=gnl|WGS:MLFT|CQW23_27175
41	rna27914	630	1081	1411	cytochrome P450 71D7	C:GO:0005575; P:GO:0009058; F:GO:0016491; P:GO:0019748; F:GO:0043167	C:cellular_component; P:biosynthetic process; F:oxidoreductase activity; P:secondary metabolic process; F:ion binding	CM008454.1	34331902	34334608	+	orig_protein_id=gnl|WGS:MLFT|CQW23_27915
42	rna28453	64	57	180	L-ascorbate oxidase	C:GO:0005576; P:GO:0005975; F:GO:0016491; F:GO:0043167; P:GO:0044281; P:GO:0051186	C:extracellular region; P:carbohydrate metabolic process; F:oxidoreductase activity; F:ion binding; P:small molecule metabolic process; P:cofactor metabolic process	CM008454.1	138117749	138125098	-	orig_protein_id=gnl|WGS:MLFT|CQW23_28454
43	rna28754	17	19	84	zinc finger protein ZAT10	F:GO:0003674; C:GO:0005634	F:molecular_function; C:nucleus	CM008454.1	206062277	206062963	+	orig_protein_id=gnl|WGS:MLFT|CQW23_28755
44	rna28819	604	757	1588	3-oxoacyl-[acyl-carrier-protein] reductase FabG-like	F:GO:0016491	F:oxidoreductase activity	CM008454.1	210355464	210357688	+	orig_protein_id=gnl|WGS:MLFT|CQW23_28820
45	rna29042	66	65	219	protein DMR6-LIKE OXYGENASE 2-like	F:GO:0016491; F:GO:0043167	F:oxidoreductase activity; F:ion binding	CM008454.1	223798384	223806158	-	orig_protein_id=gnl|WGS:MLFT|CQW23_29043
46	rna29474	175	142	394	hypothetical protein	C:GO:0005575	C:cellular_component	CM008454.1	234536327	234540951	-	orig_protein_id=gnl|WGS:MLFT|CQW23_29475
47	rna29538	136	199	465	Omega-6 fatty acid desaturase%2C endoplasmic reticulum	C:GO:0005575; P:GO:0006629; F:GO:0016491	C:cellular_component; P:lipid metabolic process; F:oxidoreductase activity	CM008454.1	235605216	235606373	+	orig_protein_id=gnl|WGS:MLFT|CQW23_29539
48	rna29543	1241	1572	3277	7-alpha-hydroxysteroid dehydrogenase	F:GO:0016491	F:oxidoreductase activity	CM008454.1	235683866	235685039	+	orig_protein_id=gnl|WGS:MLFT|CQW23_29544
49	rna30563	140	208	509	Peroxidase 21	C:GO:0005576; C:GO:0005618; P:GO:0006950; P:GO:0009056; F:GO:0016491; F:GO:0043167; P:GO:0051186; P:GO:0071554	C:extracellular region; C:cell wall; P:response to stress; P:catabolic process; F:oxidoreductase activity; F:ion binding; P:cofactor metabolic process; P:cell wall organization or biogenesis	MLFT02000172.1	194585	198776	+	orig_protein_id=gnl|WGS:MLFT|CQW23_31521
50	rna30717	230	133	606	Lysine histidine transporter-like 8	C:GO:0005575; F:GO:0022857	C:cellular_component; F:transmembrane transporter activity	MLFT02000194.1	45522	48522	-	orig_protein_id=gnl|WGS:MLFT|CQW23_31659
51	rna32014	32	50	122	Caffeoyl-CoA O-methyltransferase	F:GO:0008168; P:GO:0009058; P:GO:0019748; F:GO:0043167	F:methyltransferase activity; P:biosynthetic process; P:secondary metabolic process; F:ion binding	MLFT02000397.1	201885	202925	+	orig_protein_id=gnl|WGS:MLFT|CQW23_32879
52	rna32015	35	40	137	Caffeoyl-CoA O-methyltransferase	F:GO:0008168; P:GO:0009058; P:GO:0019748; F:GO:0043167	F:methyltransferase activity; P:biosynthetic process; P:secondary metabolic process; F:ion binding	MLFT02000397.1	205161	206194	+	orig_protein_id=gnl|WGS:MLFT|CQW23_32880
53	rna3247	680	772	1366	Hydroxymethylglutaryl-CoA reductase	C:GO:0005777; C:GO:0005783; P:GO:0006629; P:GO:0009058; F:GO:0016491; P:GO:0034641; P:GO:0044281; P:GO:0051186	C:peroxisome; C:endoplasmic reticulum; P:lipid metabolic process; P:biosynthetic process; F:oxidoreductase activity; P:cellular nitrogen compound metabolic process; P:small molecule metabolic process; P:cofactor metabolic process	CM008444.1	24416064	24419089	-	orig_protein_id=gnl|WGS:MLFT|CQW23_03248
54	rna335	38	17	123	Ethylene-responsive proteinase inhibitor 1	C:GO:0005576; P:GO:0006950; F:GO:0008233; F:GO:0030234	C:extracellular region; P:response to stress; F:peptidase activity; F:enzyme regulator activity	CM008443.1	6331042	6331907	-	orig_protein_id=gnl|WGS:MLFT|CQW23_00336
55	rna34704	78	121	279	Omega-6 fatty acid desaturase%2C endoplasmic reticulum	C:GO:0005575; P:GO:0006629; F:GO:0016491	C:cellular_component; P:lipid metabolic process; F:oxidoreductase activity	MLFT02002948.1	5151	6308	-	orig_protein_id=gnl|WGS:MLFT|CQW23_35257
56	rna35170	29	12	80	Serine decarboxylase	F:GO:0016829; F:GO:0043167; P:GO:0044281	F:lyase activity; F:ion binding; P:small molecule metabolic process	MLFT02000047.1	710881	713955	+	orig_protein_id=gnl|WGS:MLFT|CQW23_30145
57	rna35444	547	186	1624	(-)-camphene/tricyclene synthase%2C chloroplastic	P:GO:0008150; F:GO:0016829; F:GO:0043167	P:biological_process; F:lyase activity; F:ion binding	MLFT02000060.1	13082	17568	-	orig_protein_id=gnl|WGS:MLFT|CQW23_30370
58	rna35657	11	13	54	5-epiaristolochene synthase	C:GO:0005737; P:GO:0006629; P:GO:0006950; P:GO:0009058; F:GO:0016829; F:GO:0043167	C:cytoplasm; P:lipid metabolic process; P:response to stress; P:biosynthetic process; F:lyase activity; F:ion binding	MLFT02000071.1	24859	27292	+	orig_protein_id=gnl|WGS:MLFT|CQW23_30506
59	rna35675	521	654	1113	putative pectate lyase 12	C:GO:0005575; P:GO:0005975; P:GO:0009056; F:GO:0016829; F:GO:0043167	C:cellular_component; P:carbohydrate metabolic process; P:catabolic process; F:lyase activity; F:ion binding	MLFT02000071.1	728121	736395	+	orig_protein_id=gnl|WGS:MLFT|CQW23_30524
60	rna3577	69	50	265	Pathogenesis-related protein STH-21	P:GO:0006950	P:response to stress	CM008444.1	78200299	78201200	-	orig_protein_id=gnl|WGS:MLFT|CQW23_03578
61	rna3629	118	60	342	Patatin-like protein 2	F:GO:0003674; C:GO:0005737; P:GO:0006629; P:GO:0009056	F:molecular_function; C:cytoplasm; P:lipid metabolic process; P:catabolic process	CM008444.1	83265472	83268093	+	orig_protein_id=gnl|WGS:MLFT|CQW23_03630
62	rna3951	373	490	1291	putative glutathione S-transferase	P:GO:0006790; P:GO:0007165; F:GO:0016765; P:GO:0034641; P:GO:0051186	P:sulfur compound metabolic process; P:signal transduction; F:transferase activity, transferring alkyl or aryl (other than methyl) groups; P:cellular nitrogen compound metabolic process; P:cofactor metabolic process	CM008444.1	114252937	114253958	+	orig_protein_id=gnl|WGS:MLFT|CQW23_03952
63	rna412	615	750	1661	Osmotin-like protein OSML81	C:GO:0005773; P:GO:0006950	C:vacuole; P:response to stress	CM008443.1	8043316	8044059	+	orig_protein_id=gnl|WGS:MLFT|CQW23_00413
64	rna431	5	7	49	14 kDa proline-rich protein DC2.15	NA	NA	CM008443.1	10485496	10485918	+	orig_protein_id=gnl|WGS:MLFT|CQW23_00432
65	rna4354	35	27	139	transcriptional factor PTI5	F:GO:0003677; F:GO:0003700; C:GO:0005634; P:GO:0006950; P:GO:0009058; C:GO:0032991; P:GO:0034641	F:DNA binding; F:DNA-binding transcription factor activity; C:nucleus; P:response to stress; P:biosynthetic process; C:protein-containing complex; P:cellular nitrogen compound metabolic process	CM008444.1	130604075	130604617	-	orig_protein_id=gnl|WGS:MLFT|CQW23_04355
66	rna5704	38	64	128	ATPase	F:GO:0043167	F:ion binding	CM008444.1	158588249	158589985	+	orig_protein_id=gnl|WGS:MLFT|CQW23_05705
67	rna5762	4490	6762	10383	Formate dehydrogenase%2C mitochondrial	C:GO:0005739; P:GO:0009056; F:GO:0016491; C:GO:0032991; P:GO:0044281	C:mitochondrion; P:catabolic process; F:oxidoreductase activity; C:protein-containing complex; P:small molecule metabolic process	CM008444.1	159568732	159572886	-	orig_protein_id=gnl|WGS:MLFT|CQW23_05763
68	rna5965	113	134	475	Peroxidase N1	C:GO:0005576; C:GO:0005618; P:GO:0006950; P:GO:0009056; F:GO:0016491; F:GO:0043167; P:GO:0051186; P:GO:0071554	C:extracellular region; C:cell wall; P:response to stress; P:catabolic process; F:oxidoreductase activity; F:ion binding; P:cofactor metabolic process; P:cell wall organization or biogenesis	CM008445.1	99805	101373	+	orig_protein_id=gnl|WGS:MLFT|CQW23_05966
69	rna6953	6	10	40	Transcription factor MYB3	F:GO:0003677; F:GO:0003700; C:GO:0005634; F:GO:0008134; P:GO:0009058; P:GO:0030154; P:GO:0034641	F:DNA binding; F:DNA-binding transcription factor activity; C:nucleus; F:transcription factor binding; P:biosynthetic process; P:cell differentiation; P:cellular nitrogen compound metabolic process	CM008445.1	74790322	74791367	-	orig_protein_id=gnl|WGS:MLFT|CQW23_06954
70	rna6982	83	135	222	WRKY 70	F:GO:0003677; F:GO:0003700; C:GO:0005634; P:GO:0009058; C:GO:0032991; P:GO:0034641	F:DNA binding; F:DNA-binding transcription factor activity; C:nucleus; P:biosynthetic process; C:protein-containing complex; P:cellular nitrogen compound metabolic process	CM008445.1	79804982	79807696	-	orig_protein_id=gnl|WGS:MLFT|CQW23_06983
71	rna764	234	206	657	Expansin-like B1	P:GO:0000003; C:GO:0005576	P:reproduction; C:extracellular region	CM008443.1	22973395	22976029	+	orig_protein_id=gnl|WGS:MLFT|CQW23_00765
72	rna7741	441	163	1423	21 kDa protein-like	F:GO:0030234	F:enzyme regulator activity	CM008445.1	235680270	235680872	+	orig_protein_id=gnl|WGS:MLFT|CQW23_07742
73	rna8690	1	1	25	Peroxidase 5	C:GO:0005576; P:GO:0006950; P:GO:0009056; F:GO:0016491; F:GO:0043167; P:GO:0051186	C:extracellular region; P:response to stress; P:catabolic process; F:oxidoreductase activity; F:ion binding; P:cofactor metabolic process	CM008445.1	284490210	284491301	+	orig_protein_id=gnl|WGS:MLFT|CQW23_08691
74	rna8899	84	144	179	Nudix hydrolase 4	F:GO:0003674; C:GO:0005634; C:GO:0005737	F:molecular_function; C:nucleus; C:cytoplasm	CM008445.1	294021782	294025272	+	orig_protein_id=gnl|WGS:MLFT|CQW23_08900

## Sheet: only DOWN NL vs control
	Differentially expressed genes (DEGs) that are only significantly down-regulated in the comparison between NL-treated and control plants, rather than in the comparison between SW-treated and control plants
	ID	control-average FPKM	SW treated-average FPKM	NL treated-averageFPKM	Gene annotation	GO.IDs	GO Names	chromosome	start	end	direction	NCBI_ID
1	rna11104	241	238	114	Chaperone protein DnaJ	NA	NA	CM008446.1	214908735	214909214	-	orig_protein_id=gnl|WGS:MLFT|CQW23_11105
2	rna11303	203	195	100	Pectinesterase 3	C:GO:0005618; C:GO:0016021; F:GO:0030599; P:GO:0042545; P:GO:0043086; F:GO:0045330; P:GO:0045490; F:GO:0046910	C:cell wall; C:integral component of membrane; F:pectinesterase activity; P:cell wall modification; P:negative regulation of catalytic activity; F:aspartyl esterase activity; P:pectin catabolic process; F:pectinesterase inhibitor activity	CM008447.1	1265727	1268443	-	orig_protein_id=gnl|WGS:MLFT|CQW23_11304
3	rna11525	4214	2181	2093	GDSL esterase/lipase	F:GO:0003674	F:molecular function	CM008447.1	5702596	5705470	+	orig_protein_id=gnl|WGS:MLFT|CQW23_11526
4	rna11730	442	339	205	Chitin-binding lectin 1	F:GO:0003674	F:molecular function	CM008447.1	9371988	9372794	+	orig_protein_id=gnl|WGS:MLFT|CQW23_11731
5	rna11740	102	59	47	1-aminocyclopropane-1-carboxylate oxidase 5-like	F:GO:0016491; F:GO:0043167	F:oxidoreductase activity; F:ion binding	CM008447.1	10156653	10157823	+	orig_protein_id=gnl|WGS:MLFT|CQW23_11741
6	rna11774	2299	1540	1053	Palmitoyl-monogalactosyldiacylglycerol delta-7 desaturase%2C chloroplastic	C:GO:0005789; P:GO:0006636; P:GO:0010205; C:GO:0016021; F:GO:0016717	C:endoplasmic reticulum membrane; P:unsaturated fatty acid biosynthetic process; P:photoinhibition; C:integral component of membrane; F:oxidoreductase activity, acting on paired donors, with oxidation of a pair of donors resulting in the reduction of molecular oxygen to two molecules of water	CM008447.1	10712331	10714989	-	orig_protein_id=gnl|WGS:MLFT|CQW23_11775
7	rna11857	3276	2313	794	Geranylgeranyl diphosphate reductase%2C chloroplastic	P:GO:0008033; C:GO:0009535; C:GO:0009941; P:GO:0010189; P:GO:0015979; P:GO:0015995; P:GO:0033385; P:GO:0033521; F:GO:0045550; P:GO:0055114; F:GO:0071949; F:GO:0102067	P:tRNA processing; C:chloroplast thylakoid membrane; C:chloroplast envelope; P:vitamin E biosynthetic process; P:photosynthesis; P:chlorophyll biosynthetic process; P:geranylgeranyl diphosphate metabolic process; P:phytyl diphosphate biosynthetic process; F:geranylgeranyl reductase activity; P:oxidation-reduction process; F:FAD binding; F:geranylgeranyl diphosphate reductase activity	CM008447.1	12848846	12850240	+	orig_protein_id=gnl|WGS:MLFT|CQW23_11858
8	rna129	80	46	33	Protein IQ-DOMAIN 31	F:GO:0005516; C:GO:0005886	F:calmodulin binding; C:plasma membrane	CM008443.1	2363562	2366116	+	orig_protein_id=gnl|WGS:MLFT|CQW23_00130
9	rna14689	279	216	97	Chlorophyllide a oxygenase%2C chloroplastic	F:GO:0005506; F:GO:0010277; F:GO:0051537; P:GO:0055114	F:iron ion binding; F:chlorophyllide a oxygenase [overall] activity; F:2 iron, 2 sulfur cluster binding; P:oxidation-reduction process	CM008448.1	197744688	197749028	-	orig_protein_id=gnl|WGS:MLFT|CQW23_14690
10	rna14996	647	363	303	Patellin-5	NA	NA	CM008448.1	216894489	216897038	-	orig_protein_id=gnl|WGS:MLFT|CQW23_14997
11	rna15289	727	361	281	Phosphoethanolamine N-methyltransferase	F:GO:0000234; P:GO:0032259; C:GO:0005737; P:GO:0006656	F:phosphoethanolamine N-methyltransferase activity; C:cytoplasm; P:phosphatidylcholine biosynthetic process; P:methylation	CM008448.1	232045194	232052020	+	orig_protein_id=gnl|WGS:MLFT|CQW23_15290
12	rna16367	810	1121	348	NADP-dependent glyceraldehyde-3-phosphate dehydrogenase	C:GO:0005737; F:GO:0008886; P:GO:0055114	C:cytoplasm; F:glyceraldehyde-3-phosphate dehydrogenase (NADP+) (non-phosphorylating) activity; P:oxidation-reduction process	CM008449.1	8765281	8771452	-	orig_protein_id=gnl|WGS:MLFT|CQW23_16368
13	rna16528	170	55	35	Transcription factor MYB82-like	F:GO:0000981; F:GO:0001135; C:GO:0005634; P:GO:0006357; P:GO:0010026; F:GO:0043565; F:GO:0044212; P:GO:0045893	F:DNA-binding transcription factor activity, RNA polymerase II-specific; F:RNA polymerase II transcription regulator recruiting activity; C:nucleus; P:regulation of transcription by RNA polymerase II; P:trichome differentiation; F:sequence-specific DNA binding; F:transcription regulatory region DNA binding; P:positive regulation of transcription, DNA-templated	CM008449.1	26598520	26599389	+	orig_protein_id=gnl|WGS:MLFT|CQW23_16529
14	rna16578	64	28	14	Transcription factor MYB82	F:GO:0000981; F:GO:0001135; C:GO:0005634; P:GO:0006357; P:GO:0010026; F:GO:0043565; F:GO:0044212; P:GO:0045893	F:DNA-binding transcription factor activity, RNA polymerase II-specific; F:RNA polymerase II transcription regulator recruiting activity; C:nucleus; P:regulation of transcription by RNA polymerase II; P:trichome differentiation; F:sequence-specific DNA binding; F:transcription regulatory region DNA binding; P:positive regulation of transcription, DNA-templated	CM008449.1	34129212	34130079	-	orig_protein_id=gnl|WGS:MLFT|CQW23_16579
15	rna16963	522	394	250	hypothetical protein	P:GO:0006950	P:response to stress	CM008449.1	152293552	152294227	-	orig_protein_id=gnl|WGS:MLFT|CQW23_16964
16	rna17963	11593	8015	5769	Pectinesterase 2.1	C:GO:0005576; C:GO:0005618; P:GO:0009835; C:GO:0016021; F:GO:0030599; P:GO:0042545; P:GO:0043086; F:GO:0045330; P:GO:0045490; F:GO:0046910	C:extracellular region; C:cell wall; P:fruit ripening; C:integral component of membrane; F:pectinesterase activity; P:cell wall modification; P:negative regulation of catalytic activity; F:aspartyl esterase activity; P:pectin catabolic process; F:pectinesterase inhibitor activity	CM008449.1	245369317	245372603	-	orig_protein_id=gnl|WGS:MLFT|CQW23_17964
17	rna195	189	198	86	Cellulose synthase-like protein G3	F:GO:0000977; C:GO:0005794; C:GO:0005886; P:GO:0009833; C:GO:0016021; F:GO:0016760; P:GO:0030244; P:GO:0071555	F:RNA polymerase II regulatory region sequence-specific DNA binding; C:Golgi apparatus; C:plasma membrane; P:plant-type primary cell wall biogenesis; C:integral component of membrane; F:cellulose synthase (UDP-forming) activity; P:cellulose biosynthetic process; P:cell wall organization	CM008443.1	3597413	3603848	-	orig_protein_id=gnl|WGS:MLFT|CQW23_00196
18	rna20618	581	694	286	putative LRR receptor-like serine/threonine-protein kinase	F:GO:0004672; F:GO:0005515; F:GO:0005524; P:GO:0006468; C:GO:0016021	F:protein kinase activity; F:protein binding; F:ATP binding; P:protein phosphorylation; C:integral component of membrane	CM008450.1	201845115	201848508	+	orig_protein_id=gnl|WGS:MLFT|CQW23_20619
19	rna20786	272	157	89	Polyamine transporter PUT1	C:GO:0005887; F:GO:0015179; F:GO:0015297; P:GO:1902475	C:integral component of plasma membrane; F:L-amino acid transmembrane transporter activity; F:antiporter activity; P:L-alpha-amino acid transmembrane transport	CM008450.1	205573154	205574563	-	orig_protein_id=gnl|WGS:MLFT|CQW23_20787
20	rna21575	69068	34987	34060	Chlorophyll a-b binding protein CP29.1%2C chloroplastic	P:GO:0009416; C:GO:0009522; C:GO:0009523; P:GO:0009768; C:GO:0009941; C:GO:0010287; C:GO:0016021; F:GO:0016168; P:GO:0018298; F:GO:0031409	P:response to light stimulus; C:photosystem I; C:photosystem II; C:chloroplast thylakoid membrane; P:photosynthesis, light harvesting in photosystem I; C:chloroplast envelope; C:plastoglobule; C:integral component of membrane; F:chlorophyll binding; P:protein-chromophore linkage; F:pigment binding	CM008451.1	59645143	59647958	+	orig_protein_id=gnl|WGS:MLFT|CQW23_21576
21	rna22917	68	51	18	Cytochrome P450 83B1	F:GO:0005506; C:GO:0016021; F:GO:0016709; F:GO:0020037; P:GO:0044550; P:GO:0055114	F:iron ion binding; C:integral component of membrane; F:oxidoreductase activity, acting on paired donors, with incorporation or reduction of molecular oxygen, NAD(P)H as one donor, and incorporation of one atom of oxygen; F:heme binding; P:secondary metabolite biosynthetic process; P:oxidation-reduction process	CM008451.1	191481409	191485834	+	orig_protein_id=gnl|WGS:MLFT|CQW23_22918
22	rna25167	636	774	281	3-ketoacyl-CoA synthase 6	P:GO:0006633; C:GO:0016021; F:GO:0016747	P:fatty acid biosynthetic process; C:integral component of membrane; F:transferase activity, transferring acyl groups other than amino-acyl groups	CM008453.1	2708759	2712552	-	orig_protein_id=gnl|WGS:MLFT|CQW23_25168
23	rna27755	203	184	95	hypothetical protein	NA	NA	CM008454.1	19486770	19495679	+	orig_protein_id=gnl|WGS:MLFT|CQW23_27756
24	rna28300	823	451	308	uncharacterized aarF domain-containing protein kinase At1g79600, chloroplastic	C:GO:0005575; F:GO:0016301	C:cellular component; F:kinase activity	CM008454.1	86359358	86373838	+	orig_protein_id=gnl|WGS:MLFT|CQW23_28301
25	rna28774	442	285	175	subtilisin-like protease SBT1.9	F:GO:0008233	F:peptidase activity	CM008454.1	207346433	207348793	+	orig_protein_id=gnl|WGS:MLFT|CQW23_28775
26	rna291	108	244	40	Protein HOTHEAD	F:GO:0016491; F:GO:0043167	F:oxidoreductase activity; F:ion binding	CM008443.1	5351392	5356229	-	orig_protein_id=gnl|WGS:MLFT|CQW23_00292
27	rna30679	67	72	22	hypothetical protein	NA	NA	MLFT02000184.1	357282	358438	-	orig_protein_id=gnl|WGS:MLFT|CQW23_31627
28	rna3503	85	57	35	3-ketoacyl-CoA synthase 6	P:GO:0006633; C:GO:0016021; F:GO:0016747	P:fatty acid biosynthetic process; C:integral component of membrane; F:transferase activity, transferring acyl groups other than amino-acyl groups	CM008444.1	65499080	65505506	+	orig_protein_id=gnl|WGS:MLFT|CQW23_03504
29	rna5009	3434	3511	1553	putative fructose-bisphosphate aldolase 2%2C chloroplastic	F:GO:0004332; P:GO:0006096	F:fructose-bisphosphate aldolase activity; P:glycolytic process	CM008444.1	145040312	145042567	-	orig_protein_id=gnl|WGS:MLFT|CQW23_05010
30	rna6167	278	193	100	protodermal factor 1-like	C:GO:0005575	C:cellular component	CM008445.1	27567495	27569884	-	orig_protein_id=gnl|WGS:MLFT|CQW23_06168
31	rna8928	5023	3092	1186	Magnesium-chelatase subunit ChlH%2C chloroplastic	P:GO:0015995; F:GO:0016851	P:chlorophyll biosynthetic process; F:magnesium chelatase activity	CM008445.1	294597337	294602971	+	orig_protein_id=gnl|WGS:MLFT|CQW23_08929

## Sheet: only UP SW vs control
	Differentially expressed genes (DEGs) that are only significantly up-regulated in the comparison between SW-treated and control plants, rather than in the comparison between NL-treated and control plants
	ID	Control-FPKM	SW treated-average FPKM	NL treated-averageFPKM	Gene annotation	GO IDs	GO Names	chromosome	start	end	direction	NCBI_ID
1	rna10118	331	704	345	cytochrome P450 71A1-like	F:GO:0005506; F:GO:0016705; F:GO:0020037; P:GO:0055114	F:iron ion binding; F:oxidoreductase activity, acting on paired donors, with incorporation or reduction of molecular oxygen; F:heme binding; P:oxidation-reduction processreduction process	CM008446.1	147323838	147325488	-	orig_protein_id=gnl|WGS:MLFT|CQW23_10119
2	rna1030	114	335	172	Urea-proton symporter DUR3	F:GO:0015204; C:GO:0016021; P:GO:0071918	F:urea transmembrane transporter activity; C:integral component of membrane; P:urea transmembrane transport	CM008443.1	41948567	41952147	+	orig_protein_id=gnl|WGS:MLFT|CQW23_01031
3	rna10334	107	450	131	uncharacterized oxidoreductase At4g09670-like	F:GO:0016491	F:oxidoreductase activity	CM008446.1	180481366	180482536	+	orig_protein_id=gnl|WGS:MLFT|CQW23_10335
4	rna10414	1080	2710	980	probable LRR receptor-like serine/threonine-protein kinase At4g08850	F:GO:0004672; F:GO:0005515; F:GO:0005524; P:GO:0006468	F:protein kinase activity; F:protein binding; F:ATP binding; P:protein phosphorylation	CM008446.1	188201878	188204986	-	orig_protein_id=gnl|WGS:MLFT|CQW23_10415
5	rna10425	166	511	331	probable LRR receptor-like serine/threonine-protein kinase At4g08850	F:GO:0004672; F:GO:0005515; F:GO:0005524; P:GO:0006468	F:protein kinase activity; F:protein binding; F:ATP binding; P:protein phosphorylation	CM008446.1	189512849	189515742	+	orig_protein_id=gnl|WGS:MLFT|CQW23_10426
6	rna1051	21	166	22	Protein NUCLEAR FUSION DEFECTIVE 4	C:GO:0016020; C:GO:0016021	C:membrane; C:integral component of membrane	CM008443.1	44170674	44177063	+	orig_protein_id=gnl|WGS:MLFT|CQW23_01052
7	rna10796	46	100	68	serine carboxypeptidase-like 13 isoform X2	F:GO:0004185; P:GO:0006508	F:serine-type carboxypeptidase activity; P:proteolysis	CM008446.1	208615450	208626594	+
8	rna11065	50	129	66	Protein NLP4	F:GO:0005515	F:protein binding	CM008446.1	214125541	214129121	-	orig_protein_id=gnl|WGS:MLFT|CQW23_11066
9	rna11129	291	590	415	Cytokinin riboside 5'-monophosphate phosphoribohydrolase LOG1	C:GO:0005634; P:GO:0009691; F:GO:0016787; F:GO:0016829	C:nucleus; P:cytokinin biosynthetic process; F:hydrolase activity; F:lyase activity	CM008446.1	215332322	215336530	-	orig_protein_id=gnl|WGS:MLFT|CQW23_11130
10	rna1115	90	191	132	Peroxidase 16	F:GO:0004601; P:GO:0006804; P:GO:0006979; F:GO:0020037; P:GO:0042744; P:GO:0055114	F:peroxidase activity; P:obsolete peroxidase reaction; P:response to oxidative stress; F:heme binding; P:hydrogen peroxide catabolic process; P:oxidation-reduction process	CM008443.1	50194559	50196094	-	orig_protein_id=gnl|WGS:MLFT|CQW23_01116
11	rna11159	465	1152	677	cytochrome P450 81E8-like	F:GO:0005506; F:GO:0016705; F:GO:0020037; P:GO:0055114	F:iron ion binding; F:oxidoreductase activity, acting on paired donors, with incorporation or reduction of molecular oxygen; F:heme binding; P:oxidation-reduction process	CM008446.1	216436089	216437981	+	orig_protein_id=gnl|WGS:MLFT|CQW23_11160
12	rna11603	71	148	79	putative WUSCHEL-related homeobox 2	F:GO:0003677	F:DNA binding	CM008447.1	7148277	7151001	-	orig_protein_id=gnl|WGS:MLFT|CQW23_11604
13	rna11915	89	241	72	probable receptor-like protein kinase At5g61350	F:GO:0005515	F:protein binding	CM008447.1	14708753	14716738	-	orig_protein_id=gnl|WGS:MLFT|CQW23_11916
14	rna12083	24	86	26	Polygalacturonase	F:GO:0004650; P:GO:0005982; P:GO:0005985	F:polygalacturonase activity; P:starch metabolic process; P:sucrose metabolic process	CM008447.1	21552060	21557309	+	orig_protein_id=gnl|WGS:MLFT|CQW23_12084
15	rna12135	37	141	42	cytochrome P450 CYP82D47-like	F:GO:0005506; F:GO:0016705; F:GO:0020037; P:GO:0055114	F:iron ion binding; F:oxidoreductase activity, acting on paired donors, with incorporation or reduction of molecular oxygen; F:heme binding; P:oxidation-reduction process	CM008447.1	27131075	27133788	+	orig_protein_id=gnl|WGS:MLFT|CQW23_12136
16	rna12705	76	364	64	thiamine pathway transporter THI73-like	C:GO:0016021; P:GO:0055085	C:integral component of membrane; P:transmembrane transport	CM008447.1	189605649	189609321	+	orig_protein_id=gnl|WGS:MLFT|CQW23_12706
17	rna12873	210	437	291	Aquaporin PIP1-1	F:GO:0015267; C:GO:0016020; P:GO:0055085	F:channel activity; C:membrane; P:transmembrane transport	CM008447.1	205274551	205275770	+	orig_protein_id=gnl|WGS:MLFT|CQW23_12874
18	rna13621	10	49	7	Zinc finger CCCH domain-containing protein 32	F:GO:0046872	F:metal ion binding	CM008448.1	3309714	3313177	-	orig_protein_id=gnl|WGS:MLFT|CQW23_13622
19	rna14284	73	147	84	Heat shock protein 90-1	F:GO:0005524; P:GO:0006457; P:GO:0006950; F:GO:0051082	F:ATP binding; P:protein folding; P:response to stress; F:unfolded protein binding	CM008448.1	124862929	124865799	+	orig_protein_id=gnl|WGS:MLFT|CQW23_14285
20	rna14501	192	396	157	ACT domain-containing protein ACR3	NA	NA	CM008448.1	172052218	172056232	-	orig_protein_id=gnl|WGS:MLFT|CQW23_14502
21	rna14626	87	192	60	probable inactive poly [ADP-ribose] polymerase SRO2	F:GO:0003950	F:NAD+ ADP-ribosyltransferase activity	CM008448.1	190238454	190242376	-
22	rna14716	260	776	217	Protein NRT1/ PTR FAMILY 6.3	P:GO:0006857; C:GO:0016020; F:GO:0022857; P:GO:0055085	P:oligopeptide transport; C:membrane; F:transmembrane transporter activity; P:transmembrane transport	CM008448.1	199807387	199811662	-	orig_protein_id=gnl|WGS:MLFT|CQW23_14717
23	rna14917	246	526	221	putative quinone-oxidoreductase homolog, chloroplastic	F:GO:0016491; P:GO:0055114	F:oxidoreductase activity; P:oxidation-reduction process	CM008448.1	212645215	212649718	+	orig_protein_id=gnl|WGS:MLFT|CQW23_14918
24	rna14966	41	105	56	glutamate receptor 2.8-like	F:GO:0004970; P:GO:0006811; P:GO:0007165; P:GO:0007268; C:GO:0016020	F:ionotropic glutamate receptor activity; P:ion transport; P:signal transduction; P:chemical synaptic transmission; C:membrane	CM008448.1	215808566	215811840	+	orig_protein_id=gnl|WGS:MLFT|CQW23_14967
25	rna1509	110	263	156	Methylsterol monooxygenase 1-2	F:GO:0005506; P:GO:0008610; F:GO:0016491; P:GO:0055114	F:iron ion binding; P:lipid biosynthetic process; F:oxidoreductase activity; P:oxidation-reduction process	CM008443.1	80492570	80495920	-	orig_protein_id=gnl|WGS:MLFT|CQW23_01510
26	rna15376	63	219	86	ABC transporter A family member 2	F:GO:0005524; C:GO:0016021; F:GO:0042626; P:GO:0055085	F:ATP binding; C:integral component of membrane; F:ATPase activity, coupled to transmembrane movement of substances; P:transmembrane transport	CM008448.1	236105147	236112335	-	orig_protein_id=gnl|WGS:MLFT|CQW23_15377
27	rna15377	86	249	93	ABC transporter A family member 7	F:GO:0005524; C:GO:0016021; F:GO:0042626; P:GO:0055085	F:ATP binding; C:integral component of membrane; F:ATPase activity, coupled to transmembrane movement of substances; P:transmembrane transport	CM008448.1	236116600	236126054	+	orig_protein_id=gnl|WGS:MLFT|CQW23_15378
28	rna15574	6	31	27	protein DOWNY MILDEW RESISTANCE 6-like	F:GO:0016491; P:GO:0055114	F:oxidoreductase activity; P:oxidation-reduction process	CM008448.1	241865327	241870437	+	orig_protein_id=gnl|WGS:MLFT|CQW23_15575
29	rna16016	163	340	208	ABC transporter F family member 1-like	F:GO:0005524; F:GO:0016887	F:ATP binding; F:ATPase activity	CM008448.1	250343755	250348715	-	orig_protein_id=gnl|WGS:MLFT|CQW23_16017
30	rna16208	289	645	439	probably inactive leucine-rich repeat receptor-like protein kinase At5g48380	F:GO:0004672; F:GO:0005515; F:GO:0005524; P:GO:0006468	F:protein kinase activity; F:protein binding; F:ATP binding; P:protein phosphorylation	CM008449.1	1870688	1872717	+	orig_protein_id=gnl|WGS:MLFT|CQW23_16209
31	rna16231	252	621	285	Pathogenesis-related protein PR-1	C:GO:0005576	C:extracellular region	CM008449.1	2589884	2590483	-	orig_protein_id=gnl|WGS:MLFT|CQW23_16232
32	rna16665	1040	2263	778	cellulose synthase-like protein G2	P:GO:0005982; P:GO:0005985; P:GO:0006011; C:GO:0016020; F:GO:0016760; P:GO:0030244	P:starch metabolic process; P:sucrose metabolic process; P:UDP-glucose metabolic process; C:membrane; F:cellulose synthase (UDP-forming) activity; P:cellulose biosynthetic process	CM008449.1	51937040	51946445	-	orig_protein_id=gnl|WGS:MLFT|CQW23_16666
33	rna16667	142	290	150	hyoscyamine 6-dioxygenase-like	F:GO:0016491; P:GO:0055114	F:oxidoreductase activity; P:oxidation-reduction process	CM008449.1	53451084	53454568	+	orig_protein_id=gnl|WGS:MLFT|CQW23_16668
34	rna16707	16	50	21	Phospholipase A2-alpha	F:GO:0004623; F:GO:0005509; P:GO:0009395; P:GO:0016042; P:GO:0050482	F:phospholipase A2 activity; F:calcium ion binding; P:phospholipid catabolic process; P:lipid catabolic process; P:arachidonic acid secretion	CM008449.1	70901277	70911421	-	orig_protein_id=gnl|WGS:MLFT|CQW23_16708
35	rna16899	204	662	158	Pentatricopeptide repeat-containing protein	F:GO:0003723; F:GO:0004519; P:GO:0009451; C:GO:0043231; P:GO:0090305	F:RNA binding; F:endonuclease activity; P:RNA modification; C:intracellular membrane-bounded organelle; P:nucleic acid phosphodiester bond hydrolysis	CM008449.1	128955397	128960373	+	orig_protein_id=gnl|WGS:MLFT|CQW23_16900
36	rna17296	115	503	70	universal stress protein PHOS32-like	P:GO:0006950	P:response to stress	CM008449.1	214252755	214258743	+	orig_protein_id=gnl|WGS:MLFT|CQW23_17297
37	rna17778	178	384	241	Dynein light chain LC6, flagellar outer arm	P:GO:0007017; C:GO:0030286	P:microtubule-based process; C:dynein complex	CM008449.1	239828483	239830671	+	orig_protein_id=gnl|WGS:MLFT|CQW23_17779
38	rna17826	76	220	81	protein SPA1-RELATED 4-like isoform X1	F:GO:0004672; F:GO:0005515; F:GO:0005524; P:GO:0006468	F:protein kinase activity; F:protein binding; F:ATP binding; P:protein phosphorylation	CM008449.1	240942443	240953920	+	orig_protein_id=gnl|WGS:MLFT|CQW23_17827
39	rna17827	266	611	299	beta-glucuronosyltransferase GlcAT14A-like	F:GO:0008375; C:GO:0016020	F:acetylglucosaminyltransferase activity; C:membrane	CM008449.1	241005199	241007424	-	orig_protein_id=gnl|WGS:MLFT|CQW23_17828
40	rna17945	8	75	20	Fatty acid desaturase 4-like 1%2C chloroplastic	P:GO:0000209; C:GO:0005783; P:GO:0030433; F:GO:0031625; F:GO:0061630	P:protein polyubiquitination; C:endoplasmic reticulum; P:ubiquitin-dependent ERAD pathway; F:ubiquitin protein ligase binding; F:ubiquitin protein ligase activity	CM008449.1	244909697	244910662	+	orig_protein_id=gnl|WGS:MLFT|CQW23_17946
41	rna18030	472	1021	676	ABC transporter C family member 3	F:GO:0005524; C:GO:0016021; F:GO:0042626; P:GO:0055085	F:ATP binding; C:integral component of membrane; F:ATPase activity, coupled to transmembrane movement of substances; P:transmembrane transport	CM008449.1	246514129	246519602	+	orig_protein_id=gnl|WGS:MLFT|CQW23_18031
42	rna18277	107	311	157	G-type lectin S-receptor-like serine/threonine-protein kinase	F:GO:0004674; F:GO:0005524; P:GO:0006468; P:GO:0009069; P:GO:0048544	F:protein serine/threonine kinase activity; F:ATP binding; P:protein phosphorylation; P:serine family amino acid metabolic process; P:recognition of pollen	CM008449.1	252473177	252476842	+	orig_protein_id=gnl|WGS:MLFT|CQW23_18278
43	rna18279	44	107	46	G-type lectin S-receptor-like serine/threonine-protein kinase	F:GO:0004674; F:GO:0005524; P:GO:0006468; P:GO:0009069; P:GO:0048544	F:protein serine/threonine kinase activity; F:ATP binding; P:protein phosphorylation; P:serine family amino acid metabolic process; P:recognition of pollen	CM008449.1	252485218	252489134	+	orig_protein_id=gnl|WGS:MLFT|CQW23_18280
44	rna18338	20	108	53	NAC domain-containing protein	F:GO:0003677; P:GO:0006355	F:DNA binding; P:regulation of transcription, DNA-templated	CM008449.1	254703450	254708790	+	orig_protein_id=gnl|WGS:MLFT|CQW23_18339
45	rna18456	18	74	16	SPX domain-containing membrane protein	C:GO:0016021; P:GO:0055085	C:integral component of membrane; P:transmembrane transport	CM008450.1	3440060	3447781	+	orig_protein_id=gnl|WGS:MLFT|CQW23_18457
46	rna18610	11	44	19	Protein NRT1/ PTR FAMILY 7.3	C:GO:0016020; F:GO:0022857; P:GO:0055085	C:membrane; F:transmembrane transporter activity; P:transmembrane transport	CM008450.1	13330645	13333282	+	orig_protein_id=gnl|WGS:MLFT|CQW23_18611
47	rna18838	30	85	43	putative quinone-oxidoreductase homolog, chloroplastic	F:GO:0016491; P:GO:0055114	F:oxidoreductase activity; P:oxidation-reduction process	CM008450.1	27030696	27037271	+	orig_protein_id=gnl|WGS:MLFT|CQW23_18839
48	rna19577	45	138	127	probable WRKY transcription factor 40	F:GO:0003700; C:GO:0005667; P:GO:0006355; P:GO:0006355; F:GO:0043565	F:DNA binding transcription factor activity; C:transcription factor complex; P:regulation of transcription, DNA-templated; P:regulation of transcription, DNA-templated; F:sequence-specific DNA binding	CM008450.1	173315806	173318457	-	orig_protein_id=gnl|WGS:MLFT|CQW23_19578
49	rna19682	37	173	49	Ferric reduction oxidase 5	F:GO:0016491; P:GO:0055114	F:oxidoreductase activity; P:oxidation-reduction process	CM008450.1	181243762	181246928	-	orig_protein_id=gnl|WGS:MLFT|CQW23_19683
50	rna19872	133	292	93	putative inactive leucine-rich repeat receptor-like protein kinase	F:GO:0004672; F:GO:0005515; F:GO:0005524; P:GO:0006468	F:protein kinase activity; F:protein binding; F:ATP binding; P:protein phosphorylation	CM008450.1	185068648	185072525	-	orig_protein_id=gnl|WGS:MLFT|CQW23_19873
51	rna20079	404	871	421	Acyltransferase-like protein%2C chloroplastic	F:GO:0016747	F:transferase activity, transferring acyl groups other than amino-acyl groups	CM008450.1	189045460	189059294	-	orig_protein_id=gnl|WGS:MLFT|CQW23_20080
52	rna203	331	692	302	glutaredoxin domain-containing cysteine-rich protein 1	P:GO:0006118; F:GO:0009055; F:GO:0015035; P:GO:0045454	P:obsolete electron transport; F:electron transfer activity; F:protein disulfide oxidoreductase activity; P:cell redox homeostasis	CM008443.1	3752497	3754555	-	orig_protein_id=gnl|WGS:MLFT|CQW23_00204
53	rna20326	165	506	137	ferric reduction oxidase 6-like	F:GO:0016491; P:GO:0055114	F:oxidoreductase activity; P:oxidation-reduction process	CM008450.1	195742353	195745830	-	orig_protein_id=gnl|WGS:MLFT|CQW23_20327
54	rna20595	228	1242	227	hypothetical protein CQW23_20596	NA	NA	CM008450.1	201265317	201266933	-	orig_protein_id=gnl|WGS:MLFT|CQW23_20596
55	rna20875	387	1135	484	2-hydroxyisoflavanone dehydratase-like	P:GO:0008152; F:GO:0016787	P:metabolic process; F:hydrolase activity	CM008450.1	207850314	207851270	+	orig_protein_id=gnl|WGS:MLFT|CQW23_20876
56	rna20877	153	411	189	probable carboxylesterase 12	P:GO:0008152; F:GO:0016787	P:metabolic process; F:hydrolase activity	CM008450.1	207921957	207923003	-	orig_protein_id=gnl|WGS:MLFT|CQW23_20878
57	rna20904	122	471	147	ABSCISIC ACID-INSENSITIVE 5-like protein 7	F:GO:0003700; C:GO:0005667; P:GO:0006355; P:GO:0006355	F:DNA binding transcription factor activity; C:transcription factor complex; P:regulation of transcription, DNA-templated; P:regulation of transcription, DNA-templated	CM008450.1	208318211	208320261	+	orig_protein_id=gnl|WGS:MLFT|CQW23_20905
58	rna21075	629	1343	776	hypothetical protein CQW23_21076	C:GO:0005623; P:GO:0006875; C:GO:0016020; C:GO:0016021	C:cell; P:cellular metal ion homeostasis; C:membrane; C:integral component of membrane	CM008451.1	2154261	2172904	-	orig_protein_id=gnl|WGS:MLFT|CQW23_21076
59	rna21135	72	181	110	uncharacterized membrane protein YMR155W-like	C:GO:0016021; P:GO:0055085	C:integral component of membrane; P:transmembrane transport	CM008451.1	3588997	3590985	+	orig_protein_id=gnl|WGS:MLFT|CQW23_21136
60	rna2114	101	250	85	putative galactinol--sucrose galactosyltransferase 4	F:GO:0003824	F:catalytic activity	CM008443.1	188316778	188320072	+	orig_protein_id=gnl|WGS:MLFT|CQW23_02115
61	rna21185	1596	4468	3505	putative glutathione S-transferase	F:GO:0005515	F:protein binding	CM008451.1	8224100	8225265	-	orig_protein_id=gnl|WGS:MLFT|CQW23_21186
62	rna2138	246	567	268	2-hydroxyisoflavanone dehydratase-like	P:GO:0008152; F:GO:0016787	P:metabolic process; F:hydrolase activity	CM008443.1	190257019	190258086	+	orig_protein_id=gnl|WGS:MLFT|CQW23_02139
63	rna21694	85	174	135	Ethylene-responsive transcription factor-like protein	F:GO:0003677; F:GO:0003700; C:GO:0005667; P:GO:0006355; P:GO:0006355; P:GO:0007275	F:DNA binding; F:DNA binding transcription factor activity; C:transcription factor complex; P:regulation of transcription, DNA-templated; P:regulation of transcription, DNA-templated; P:multicellular organism development	CM008451.1	91136119	91141630	-	orig_protein_id=gnl|WGS:MLFT|CQW23_21695
64	rna21839	80	178	82	Protein SPA1-RELATED 3	F:GO:0004672; F:GO:0005515; F:GO:0005524; P:GO:0006468	F:protein kinase activity; F:protein binding; F:ATP binding; P:protein phosphorylation	CM008451.1	122421156	122434921	+	orig_protein_id=gnl|WGS:MLFT|CQW23_21840
65	rna21997	23	143	32	Flavonol synthase/flavanone 3-hydroxylase	P:GO:0055114	P:oxidation-reduction process	CM008451.1	148696299	148723713	-	orig_protein_id=gnl|WGS:MLFT|CQW23_21998
66	rna22021	44	208	81	Aquaporin PIP2-1	F:GO:0015267; C:GO:0016020; P:GO:0055085	F:channel activity; C:membrane; P:transmembrane transport	CM008451.1	149715720	149716786	-	orig_protein_id=gnl|WGS:MLFT|CQW23_22022
67	rna22022	517	2597	1020	Aquaporin PIP2-1	F:GO:0015267; C:GO:0016020; P:GO:0055085	F:channel activity; C:membrane; P:transmembrane transport	CM008451.1	149745406	149746451	-	orig_protein_id=gnl|WGS:MLFT|CQW23_22023
68	rna22023	550	3089	1449	Aquaporin PIP2-1	F:GO:0015267; C:GO:0016020; P:GO:0055085	F:channel activity; C:membrane; P:transmembrane transport	CM008451.1	149756051	149757093	+	orig_protein_id=gnl|WGS:MLFT|CQW23_22024
69	rna22405	213	563	164	hypothetical protein CQW23_22406	F:GO:0003677; P:GO:0006368; F:GO:0008270; P:GO:0016570; C:GO:0016593	F:DNA binding; P:transcription elongation from RNA polymerase II promoter; F:zinc ion binding; P:histone modification; C:Cdc73/Paf1 complex	CM008451.1	172396340	172400179	+	orig_protein_id=gnl|WGS:MLFT|CQW23_22406
70	rna22468	75	542	81	Early light-induced protein%2C chloroplastic	C:GO:0009507; C:GO:0009535; C:GO:0016020; C:GO:0016021; P:GO:0055085	C:chloroplast; C:chloroplast thylakoid membrane; C:membrane; C:integral component of membrane; P:transmembrane transport	CM008451.1	175157883	175159652	-	orig_protein_id=gnl|WGS:MLFT|CQW23_22469
71	rna22695	262	583	374	hypothetical protein CQW23_22696	F:GO:0016491; P:GO:0055114	F:oxidoreductase activity; P:oxidation-reduction process	CM008451.1	184396793	184408993	+	orig_protein_id=gnl|WGS:MLFT|CQW23_22696
72	rna22761	574	1523	497	putative aarf domain-containing protein kinase, chloroplastic	F:GO:0004672; F:GO:0005524; P:GO:0006468	F:protein kinase activity; F:ATP binding; P:protein phosphorylation	CM008451.1	186527070	186537849	+	orig_protein_id=gnl|WGS:MLFT|CQW23_22762
73	rna22768	468	1916	251	Chalcone synthase 1B	P:GO:0009058; F:GO:0016747	P:biosynthetic process; F:transferase activity, transferring acyl groups other than amino-acyl groups	CM008451.1	186737561	186739293	-	orig_protein_id=gnl|WGS:MLFT|CQW23_22769
74	rna23098	42	129	59	G-type lectin S-receptor-like serine/threonine-protein kinase	F:GO:0004674; F:GO:0005524; P:GO:0006468; P:GO:0009069; P:GO:0048544	F:protein serine/threonine kinase activity; F:ATP binding; P:protein phosphorylation; P:serine family amino acid metabolic process; P:recognition of pollen	CM008452.1	573855	577154	+	orig_protein_id=gnl|WGS:MLFT|CQW23_23099
75	rna23592	29	83	24	bromodomain-containing protein 8-like isoform X5	F:GO:0003677; F:GO:0005515	F:DNA binding; F:protein binding	CM008452.1	41974979	41986124	+	orig_protein_id=gnl|WGS:MLFT|CQW23_23593
76	rna23726	19	113	19	Non-specific lipid-transfer protein 1	P:GO:0006869; F:GO:0008289	P:lipid transport; F:lipid binding	CM008452.1	81365486	81373714	+	orig_protein_id=gnl|WGS:MLFT|CQW23_23727
77	rna24080	223	858	271	O-methyltransferase	F:GO:0008171	F:O-methyltransferase activity	CM008452.1	173442101	173464084	-	orig_protein_id=gnl|WGS:MLFT|CQW23_24081
78	rna24281	75	259	72	heme-binding-like protein At3g10130, chloroplastic	NA	NA	CM008452.1	190781894	190782502	+	orig_protein_id=gnl|WGS:MLFT|CQW23_24282
79	rna24776	304	692	503	zinc transporter 4, chloroplastic	F:GO:0005385; C:GO:0016021; P:GO:0071577	F:zinc ion transmembrane transporter activity; C:integral component of membrane; P:zinc ion transmembrane transport	CM008452.1	223202501	223204946	-
80	rna2487	29	78	24	Pyruvate%2C phosphate dikinase%2C chloroplastic	F:GO:0005524; P:GO:0006090; P:GO:0015976; F:GO:0016301; P:GO:0016310; F:GO:0050242	F:ATP binding; P:pyruvate metabolic process; P:carbon utilization; F:kinase activity; P:phosphorylation; F:pyruvate, phosphate dikinase activity	CM008443.1	229330331	229336812	+	orig_protein_id=gnl|WGS:MLFT|CQW23_02488
81	rna24899	529	1168	607	Cytochrome 98A2	F:GO:0005506; F:GO:0016705; F:GO:0020037; P:GO:0055114	F:iron ion binding; F:oxidoreductase activity, acting on paired donors, with incorporation or reduction of molecular oxygen; F:heme binding; P:oxidation-reduction process	CM008452.1	225614676	225619103	-	orig_protein_id=gnl|WGS:MLFT|CQW23_24900
82	rna24910	791	1854	634	Mitochondrial carnitine/acylcarnitine carrier-like protein	F:GO:0000064; C:GO:0005743; P:GO:0006839; C:GO:0016020; C:GO:0016021; P:GO:0055085; P:GO:1903352	F:L-ornithine transmembrane transporter activity; C:mitochondrial inner membrane; P:mitochondrial transport; C:membrane; C:integral component of membrane; P:transmembrane transport; P:L-ornithine transmembrane transport	CM008452.1	226048793	226050273	-	orig_protein_id=gnl|WGS:MLFT|CQW23_24911
83	rna25201	9	46	16	Glycerophosphodiester phosphodiesterase protein kinase domain-containing GDPDL2	F:GO:0000166; F:GO:0004672; F:GO:0004674; F:GO:0005524; P:GO:0006468; C:GO:0016020; C:GO:0016021; F:GO:0016301; P:GO:0016310	F:nucleotide binding; F:protein kinase activity; F:protein serine/threonine kinase activity; F:ATP binding; P:protein phosphorylation; C:membrane; C:integral component of membrane; F:kinase activity; P:phosphorylation	CM008453.1	3601688	3602426	-	orig_protein_id=gnl|WGS:MLFT|CQW23_25202
84	rna25204	21	72	37	putative receptor-like protein kinase	F:GO:0004672; F:GO:0005524; P:GO:0006468	F:protein kinase activity; F:ATP binding; P:protein phosphorylation	CM008453.1	3619317	3624223	-	orig_protein_id=gnl|WGS:MLFT|CQW23_25205
85	rna25346	3	27	4	hypothetical protein CQW23_25347, partial	NA	NA	CM008453.1	11415719	11416809	-
86	rna25732	627	1726	1025	AAA-ATPase At3g28580-like	F:GO:0005524	F:ATP binding	CM008453.1	36692099	36693724	-	orig_protein_id=gnl|WGS:MLFT|CQW23_25733
87	rna26330	2357	6131	2287	putative alanine aminotransferase%2C mitochondrial	F:GO:0003824; P:GO:0009058; F:GO:0030170	F:catalytic activity; P:biosynthetic process; F:pyridoxal phosphate binding	CM008453.1	169496030	169509146	+	orig_protein_id=gnl|WGS:MLFT|CQW23_26331
88	rna26542	226	571	319	transcription factor EMB1444-like isoform X1	F:GO:0046983	F:protein dimerization activity	CM008453.1	233348053	233353566	-	orig_protein_id=gnl|WGS:MLFT|CQW23_26543
89	rna26942	306	903	425	cytokinin riboside 5'-monophosphate phosphoribohydrolase LOG1	C:GO:0005634; C:GO:0005829; P:GO:0009691; F:GO:0016787	C:nucleus; C:cytosol; P:cytokinin biosynthetic process; F:hydrolase activity	CM008453.1	256452934	256459060	+	orig_protein_id=gnl|WGS:MLFT|CQW23_26943
90	rna27238	60	274	113	pollen-specific leucine-rich repeat extensin-like protein 1	P:GO:0030001; F:GO:0046872	P:metal ion transport; F:metal ion binding	CM008454.1	2751892	2774692	+	orig_protein_id=gnl|WGS:MLFT|CQW23_27239
91	rna27497	194	494	333	aspartic proteinase PCS1-like	F:GO:0004190; P:GO:0006508	F:aspartic-type endopeptidase activity; P:proteolysis	CM008454.1	8654967	8656256	+	orig_protein_id=gnl|WGS:MLFT|CQW23_27498
92	rna27998	84	200	60	very-long-chain enoyl-CoA reductase-like	C:GO:0005737; P:GO:0006629; C:GO:0016021; F:GO:0016627	C:cytoplasm; P:lipid metabolic process; C:integral component of membrane; F:oxidoreductase activity, acting on the CH-CH group of donors	CM008454.1	39989978	39995779	+	orig_protein_id=gnl|WGS:MLFT|CQW23_27999
93	rna28368	12	62	15	Ammonium transporter 1 member 2	F:GO:0008519; P:GO:0015696; C:GO:0016020	F:ammonium transmembrane transporter activity; P:ammonium transport; C:membrane	CM008454.1	111987263	111988168	-	orig_protein_id=gnl|WGS:MLFT|CQW23_28369
94	rna28750	176	408	194	Amino acid permease 1	P:GO:0003333; C:GO:0005886; F:GO:0015171; F:GO:0015172; F:GO:0015175; P:GO:0015804; P:GO:0015810; P:GO:0015827; C:GO:0016020; C:GO:0016021	P:amino acid transmembrane transport; C:plasma membrane; F:amino acid transmembrane transporter activity; F:acidic amino acid transmembrane transporter activity; F:neutral amino acid transmembrane transporter activity; P:neutral amino acid transport; P:aspartate transmembrane transport; P:tryptophan transport; C:membrane; C:integral component of membrane	CM008454.1	204861353	204869639	-	orig_protein_id=gnl|WGS:MLFT|CQW23_28751
95	rna28866	300	630	402	arabinosyltransferase RRA3-like	C:GO:0000139; F:GO:0003824; C:GO:0005794; C:GO:0016020; C:GO:0016021; F:GO:0016740; F:GO:0016757; P:GO:0042546; P:GO:0071555	C:Golgi membrane; F:catalytic activity; C:Golgi apparatus; C:membrane; C:integral component of membrane; F:transferase activity; F:transferase activity, transferring glycosyl groups; P:cell wall biogenesis; P:cell wall organization	CM008454.1	214019108	214021783	+	orig_protein_id=gnl|WGS:MLFT|CQW23_28867
96	rna291	108	244	40	Protein HOTHEAD	F:GO:0016614; F:GO:0050660; P:GO:0055114	F:oxidoreductase activity, acting on CH-OH group of donors; F:flavin adenine dinucleotide binding; P:oxidation-reduction process	CM008443.1	5351392	5356229	-	orig_protein_id=gnl|WGS:MLFT|CQW23_00292
97	rna29379	7	38	4	Chalcone synthase G	P:GO:0009058; F:GO:0016747	P:biosynthetic process; F:transferase activity, transferring acyl groups other than amino-acyl groups	CM008454.1	232634238	232635344	-	orig_protein_id=gnl|WGS:MLFT|CQW23_29380
98	rna29447	6595	20368	7545	Serine--glyoxylate aminotransferase	F:GO:0003824	F:catalytic activity	CM008454.1	234142505	234146403	+	orig_protein_id=gnl|WGS:MLFT|CQW23_29448
99	rna29956	9	56	25	High affinity nitrate transporter 2.7	C:GO:0016021; P:GO:0055085	C:integral component of membrane; P:transmembrane transport	MLFT02000114.1	382089	387478	+	orig_protein_id=gnl|WGS:MLFT|CQW23_30975
100	rna30069	85	267	32	cellulose synthase-like protein H1	P:GO:0005982; P:GO:0005985; P:GO:0006011; C:GO:0016020; F:GO:0016760; P:GO:0030244	P:starch metabolic process; P:sucrose metabolic process; P:UDP-glucose metabolic process; C:membrane; F:cellulose synthase (UDP-forming) activity; P:cellulose biosynthetic process	MLFT02000125.1	618766	628167	-	orig_protein_id=gnl|WGS:MLFT|CQW23_31076
101	rna30658	26	64	32	PXMP2/4 family protein 4-like	C:GO:0016021	C:integral component of membrane	MLFT02000181.1	397708	402658	-	orig_protein_id=gnl|WGS:MLFT|CQW23_31613
102	rna31209	193	392	168	Geraniol 8-hydroxylase	F:GO:0005506; F:GO:0016705; F:GO:0020037; P:GO:0055114	F:iron ion binding; F:oxidoreductase activity, acting on paired donors, with incorporation or reduction of molecular oxygen; F:heme binding; P:oxidation-reduction process	MLFT02000240.1	233204	235837	-	orig_protein_id=gnl|WGS:MLFT|CQW23_32124
103	rna31330	148	380	194	CO(2)-response secreted protease	F:GO:0004252; P:GO:0006508	F:serine-type endopeptidase activity; P:proteolysis	MLFT02000255.1	122707	126829	-	orig_protein_id=gnl|WGS:MLFT|CQW23_32234
104	rna31360	38	132	44	photosynthetic NDH subunit of subcomplex B 3, chloroplastic	P:GO:0006118; F:GO:0009055; F:GO:0051536	P:obsolete electron transport; F:electron transfer activity; F:iron-sulfur cluster binding	MLFT02000258.1	306642	310070	-	orig_protein_id=gnl|WGS:MLFT|CQW23_32264
105	rna31506	88	200	119	rust resistance kinase Lr10-like	F:GO:0004672; F:GO:0005524; P:GO:0006468; F:GO:0030247	F:protein kinase activity; F:ATP binding; P:protein phosphorylation; F:polysaccharide binding	MLFT02000280.1	74219	76099	+	orig_protein_id=gnl|WGS:MLFT|CQW23_32399
106	rna31509	32	87	56	rust resistance kinase Lr10-like	F:GO:0004672; F:GO:0005524; P:GO:0006468	F:protein kinase activity; F:ATP binding; P:protein phosphorylation	MLFT02000280.1	87330	88322	-	orig_protein_id=gnl|WGS:MLFT|CQW23_32402
107	rna31960	1081	3735	1009	GDP-L-galactose phosphorylase 1	F:GO:0080048	F:GDP-D-glucose phosphorylase activity	MLFT02000384.1	2343	5441	+
108	rna32002	336	781	636	ferruginol synthase-like	F:GO:0005506; F:GO:0016705; F:GO:0020037; P:GO:0055114	F:iron ion binding; F:oxidoreductase activity, acting on paired donors, with incorporation or reduction of molecular oxygen; F:heme binding; P:oxidation-reduction process	MLFT02000394.1	209113	211209	+	orig_protein_id=gnl|WGS:MLFT|CQW23_32867
109	rna32262	381	1184	587	probable LRR receptor-like serine/threonine-protein kinase At3g47570	F:GO:0004672; F:GO:0005515; F:GO:0005524; P:GO:0006468	F:protein kinase activity; F:protein binding; F:ATP binding; P:protein phosphorylation	MLFT02000472.1	76450	80756	-	orig_protein_id=gnl|WGS:MLFT|CQW23_33092
110	rna32965	37	95	71	CBL-interacting serine/threonine-protein kinase 11	F:GO:0004672; F:GO:0005524; P:GO:0006468; P:GO:0007165	F:protein kinase activity; F:ATP binding; P:protein phosphorylation; P:signal transduction	MLFT02000713.1	88330	89649	+	orig_protein_id=gnl|WGS:MLFT|CQW23_33778
111	rna3308	42	165	33	ADP-ribosylation factor-like protein 8A	F:GO:0005525; C:GO:0005622; P:GO:0007264	F:GTP binding; C:intracellular; P:small GTPase mediated signal transduction	CM008444.1	36382446	36385710	+	orig_protein_id=gnl|WGS:MLFT|CQW23_03309
112	rna33092	102	229	104	LEAF RUST 10 DISEASE-RESISTANCE LOCUS RECEPTOR-LIKE PROTEIN KINASE-like 1.1 isoform X1	F:GO:0004672; F:GO:0005524; P:GO:0006468	F:protein kinase activity; F:ATP binding; P:protein phosphorylation	MLFT02000771.1	68326	70719	-	orig_protein_id=gnl|WGS:MLFT|CQW23_33905
113	rna33906	175	383	327	ABC transporter G family member 27	F:GO:0005524; C:GO:0016020; F:GO:0016887	F:ATP binding; C:membrane; F:ATPase activity	MLFT02000018.1	947102	957181	+	orig_protein_id=gnl|WGS:MLFT|CQW23_29665
114	rna34155	76	197	120	1-aminocyclopropane-1-carboxylate oxidase -like protein	F:GO:0016491; P:GO:0055114	F:oxidoreductase activity; P:oxidation-reduction process	MLFT02001727.1	11359	20953	+	orig_protein_id=gnl|WGS:MLFT|CQW23_34900
115	rna34664	19	87	60	protein FREE1-like	F:GO:0046872	F:metal ion binding	MLFT02002834.1	255	6345	-	orig_protein_id=gnl|WGS:MLFT|CQW23_35217
116	rna34791	56	171	105	Alpha-amylase isozyme 2A	F:GO:0004556; F:GO:0005509; P:GO:0005982; P:GO:0005985	F:alpha-amylase activity; F:calcium ion binding; P:starch metabolic process; P:sucrose metabolic process	MLFT02000035.1	1507047	1508737	+	orig_protein_id=gnl|WGS:MLFT|CQW23_29959
117	rna35097	217	714	336	hypothetical protein CQW23_30100	NA	NA	MLFT02000043.1	913855	914493	-	orig_protein_id=gnl|WGS:MLFT|CQW23_30100
118	rna35482	22	76	45	ABC transporter G family member 11	F:GO:0005524; C:GO:0016020; F:GO:0016887	F:ATP binding; C:membrane; F:ATPase activity	MLFT02000060.1	952390	955207	+	orig_protein_id=gnl|WGS:MLFT|CQW23_30408
119	rna393	106	263	95	Deoxyribodipyrimidine photo-lyase	F:GO:0003904; P:GO:0006281	F:deoxyribodipyrimidine photo-lyase activity; P:DNA repair	CM008443.1	7629855	7635473	-	orig_protein_id=gnl|WGS:MLFT|CQW23_00394
120	rna4049	134	361	260	AAA-ATPase At3g28580-like	F:GO:0005524	F:ATP binding	CM008444.1	121503246	121504814	-	orig_protein_id=gnl|WGS:MLFT|CQW23_04050
121	rna4145	12	50	14	probable purine permease 9	F:GO:0005215; P:GO:0006810; C:GO:0016021	F:transporter activity; P:transport; C:integral component of membrane	CM008444.1	125024769	125027396	+	orig_protein_id=gnl|WGS:MLFT|CQW23_04146
122	rna4362	492	1163	779	Phospholipase A1-II 1	F:GO:0008970; P:GO:0009395; P:GO:0046486	F:phosphatidylcholine 1-acylhydrolase activity; P:phospholipid catabolic process; P:glycerolipid metabolic process	CM008444.1	130967907	130969281	-	orig_protein_id=gnl|WGS:MLFT|CQW23_04363
123	rna4427	580	1730	1161	Stem-specific protein TSJT1	NA	NA	CM008444.1	132829459	132831087	+	orig_protein_id=gnl|WGS:MLFT|CQW23_04428
124	rna4492	224	450	227	dnaJ homolog subfamily B member 13-like	P:GO:0006457; F:GO:0051082	P:protein folding; F:unfolded protein binding	CM008444.1	134649464	134652121	+	orig_protein_id=gnl|WGS:MLFT|CQW23_04493
125	rna4588	40	159	68	protein MOTHER of FT and TFL1-like	NA	NA	CM008444.1	136791469	136792861	-	orig_protein_id=gnl|WGS:MLFT|CQW23_04589
126	rna4691	10	45	11	pathogen-related protein-like	NA	NA	CM008444.1	139325578	139332018	-	orig_protein_id=gnl|WGS:MLFT|CQW23_04692
127	rna4866	1154	5384	1157	Catalase	F:GO:0004096; P:GO:0006568; P:GO:0006804; P:GO:0006979; P:GO:0015947; F:GO:0020037; P:GO:0055114	F:catalase activity; P:tryptophan metabolic process; P:obsolete peroxidase reaction; P:response to oxidative stress; P:methane metabolic process; F:heme binding; P:oxidation-reduction process	CM008444.1	142220532	142234204	-	orig_protein_id=gnl|WGS:MLFT|CQW23_04867
128	rna5137	38	99	26	protein PLASTID MOVEMENT IMPAIRED 2	C:GO:0005829; P:GO:0009903; P:GO:0009904	C:cytosol; P:chloroplast avoidance movement; P:chloroplast accumulation movement	CM008444.1	147516035	147517963	-	orig_protein_id=gnl|WGS:MLFT|CQW23_05138
129	rna5198	72	151	115	hypothetical protein CQW23_05199	NA	NA	CM008444.1	148546015	148548354	+	orig_protein_id=gnl|WGS:MLFT|CQW23_05199
130	rna5456	90	193	74	COBRA-like protein 1	P:GO:0010215; P:GO:0016049; C:GO:0031225	P:cellulose microfibril organization; P:cell growth; C:anchored component of membrane	CM008444.1	154255554	154260221	+	orig_protein_id=gnl|WGS:MLFT|CQW23_05457
131	rna5519	46	112	85	putative 2-oxoglutarate-dependent dioxygenase	F:GO:0016491; P:GO:0055114	F:oxidoreductase activity; P:oxidation-reduction process	CM008444.1	155331502	155339421	-	orig_protein_id=gnl|WGS:MLFT|CQW23_05520
132	rna5789	106	342	99	cinnamoyl-CoA reductase-like SNL6 isoform X1	F:GO:0003854; P:GO:0006694; P:GO:0008207; P:GO:0008209; P:GO:0008210; P:GO:0055114	F:3-beta-hydroxy-delta5-steroid dehydrogenase activity; P:steroid biosynthetic process; P:C21-steroid hormone metabolic process; P:androgen metabolic process; P:estrogen metabolic process; P:oxidation-reduction process	CM008444.1	165477160	165479140	+	orig_protein_id=gnl|WGS:MLFT|CQW23_05790
133	rna5850	33	121	17	protein WVD2-like 7 isoform X2	NA	NA	CM008444.1	167125281	167128809	+	orig_protein_id=gnl|WGS:MLFT|CQW23_05851
134	rna5921	6	78	24	cyclic dof factor 3-like	F:GO:0003677; P:GO:0006355	F:DNA binding; P:regulation of transcription, DNA-templated	CM008444.1	168461443	168464186	+	orig_protein_id=gnl|WGS:MLFT|CQW23_05922
135	rna622	13	57	21	NAC domain-containing protein 45	F:GO:0003677; P:GO:0006355	F:DNA binding; P:regulation of transcription, DNA-templated	CM008443.1	17020984	17022704	-	orig_protein_id=gnl|WGS:MLFT|CQW23_00623
136	rna6822	979	2101	942	CBL-interacting protein kinase 5	F:GO:0004672; F:GO:0005524; P:GO:0006468; P:GO:0007165	F:protein kinase activity; F:ATP binding; P:protein phosphorylation; P:signal transduction	CM008445.1	65306526	65307824	+	orig_protein_id=gnl|WGS:MLFT|CQW23_06823
137	rna7672	18	58	27	probable membrane-associated kinase regulator 6	F:GO:0016301; P:GO:0016310	F:kinase activity; P:phosphorylation	CM008445.1	229308609	229309274	+
138	rna7834	449	1168	486	Zinc finger protein CONSTANS-LIKE 5	F:GO:0005515	F:protein binding	CM008445.1	242447096	242450693	+	orig_protein_id=gnl|WGS:MLFT|CQW23_07835
139	rna7913	286	969	341	putative 4-coumarate--CoA ligase 2	F:GO:0003824; P:GO:0008152	F:catalytic activity; P:metabolic process	CM008445.1	245930888	245939648	+	orig_protein_id=gnl|WGS:MLFT|CQW23_07914
140	rna7931	40	101	43	(6-4)DNA photolyase	F:GO:0003904; F:GO:0016829	F:deoxyribodipyrimidine photo-lyase activity; F:lyase activity	CM008445.1	246515050	246520601	-	orig_protein_id=gnl|WGS:MLFT|CQW23_07932
141	rna8249	38	124	53	Cytochrome P450 71A6	F:GO:0005506; F:GO:0016705; F:GO:0020037; P:GO:0055114	F:iron ion binding; F:oxidoreductase activity, acting on paired donors, with incorporation or reduction of molecular oxygen; F:heme binding; P:oxidation-reduction process	CM008445.1	256334685	256336376	-	orig_protein_id=gnl|WGS:MLFT|CQW23_08250
142	rna8250	161	538	255	Cytochrome P450 71A6	F:GO:0005506; F:GO:0016705; F:GO:0020037; P:GO:0055114	F:iron ion binding; F:oxidoreductase activity, acting on paired donors, with incorporation or reduction of molecular oxygen; F:heme binding; P:oxidation-reduction process	CM008445.1	256352330	256354021	-	orig_protein_id=gnl|WGS:MLFT|CQW23_08251
143	rna8663	40	109	59	probable LRR receptor-like serine/threonine-protein kinase At3g47570	F:GO:0004672; F:GO:0005515; F:GO:0005524; P:GO:0006468	F:protein kinase activity; F:protein binding; F:ATP binding; P:protein phosphorylation	CM008445.1	282948699	282952264	+	orig_protein_id=gnl|WGS:MLFT|CQW23_08664
144	rna9149	18	49	48	Sphingosine kinase 1	F:GO:0003951; P:GO:0006769; P:GO:0046497	F:NAD+ kinase activity; P:nicotinamide metabolic process; P:nicotinate nucleotide metabolic process	CM008446.1	5285094	5291165	+	orig_protein_id=gnl|WGS:MLFT|CQW23_09150
145	rna9383	15	61	37	probable leucine-rich repeat receptor-like protein kinase At1g35710	C:GO:0016020; C:GO:0016021; F:GO:0016740	C:membrane; C:integral component of membrane; F:transferase activity	CM008446.1	12707641	12708636	-	orig_protein_id=gnl|WGS:MLFT|CQW23_09384
146	rna9482	165	662	177	Phytoene synthase%2C chloroplastic	F:GO:0004310; P:GO:0006696; P:GO:0016114; F:GO:0051996	F:farnesyl-diphosphate farnesyltransferase activity; P:ergosterol biosynthetic process; P:terpenoid biosynthetic process; F:squalene synthase activity	CM008446.1	19447109	19449954	+	orig_protein_id=gnl|WGS:MLFT|CQW23_09483

## Sheet: only DOWN SW vs control
	Differentially expressed genes (DEGs) that are only significantly down-regulated in the comparison between SW-treated and control plants, rather than in the comparison between NL-treated and control plants
	ID	control-average FPKM	SW treated-average FPKM	NL treated-averageFPKM	Gene annotation	chromosome	start	end	direction	NCBI_ID	GO.IDs	GO.Names
1	rna1002	1914	231	994	protein BREVIS RADIX-like	CM008443.1	40902507	40907363	+	orig_protein_id=gnl|WGS:MLFT|CQW23_01003	NA	NA
2	rna10256	3492	561	2413	ASR2 protein	CM008446.1	172772383	172773373	-	orig_protein_id=gnl|WGS:MLFT|CQW23_10257	P:GO:0006950	P:response to stress
3	rna10318	9013	4152	23158	Peroxidase 12	CM008446.1	178731079	178734897	-	orig_protein_id=gnl|WGS:MLFT|CQW23_10319	C:GO:0005576; P:GO:0006950; P:GO:0009056; F:GO:0016491; F:GO:0043167; P:GO:0051186	C:extracellular region; P:response to stress; P:catabolic process; F:oxidoreductase activity; F:ion binding; P:cofactor metabolic process
4	rna10592	577	243	751	protein LURP-one-related 10-like	CM008446.1	200510556	200511435	+	orig_protein_id=gnl|WGS:MLFT|CQW23_10593	C:GO:0016021	C:integral component of membrane
5	rna10651	30125	13142	21718	Tubulin alpha chain	CM008446.1	203463963	203466781	+	orig_protein_id=gnl|WGS:MLFT|CQW23_10652	F:GO:0003924; F:GO:0005200; F:GO:0005525; C:GO:0005737; C:GO:0005874; P:GO:0007010; P:GO:0007017	F:GTPase activity; F:structural constituent of cytoskeleton; F:GTP binding; C:cytoplasm; C:microtubule; P:cytoskeleton organization; P:microtubule-based process
6	rna10734	179	40	111	Mixed-linked glucan synthase	CM008446.1	207030779	207031111	-	orig_protein_id=gnl|WGS:MLFT|CQW23_10735	P:GO:0006508; F:GO:0008233	P:proteolysis; F:peptidase activity
7	rna10813	142	42	60	Patatin-like protein 2	CM008446.1	209087421	209091939	+	orig_protein_id=gnl|WGS:MLFT|CQW23_10814	F:GO:0004620; C:GO:0005737; C:GO:0016020; P:GO:0016042; F:GO:0047372	F:phospholipase activity; C:cytoplasm; C:membrane; P:lipid catabolic process; F:acylglycerol lipase activity
8	rna10847	863	235	562	Allene oxide synthase, chloroplastic	CM008446.1	209779117	209780676	+	orig_protein_id=gnl|WGS:MLFT|CQW23_10848	F:GO:0004497; F:GO:0005506; P:GO:0006952; C:GO:0009535; P:GO:0009695; C:GO:0009941; P:GO:0016125; F:GO:0016705; F:GO:0020037; P:GO:0031408; F:GO:0047987; P:GO:0055114	F:monooxygenase activity; F:iron ion binding; P:defense response; C:chloroplast thylakoid membrane; P:jasmonic acid biosynthetic process; C:chloroplast envelope; P:sterol metabolic process; F:oxidoreductase activity, acting on paired donors, with incorporation or reduction of molecular oxygen; F:heme binding; P:oxylipin biosynthetic process; F:hydroperoxide dehydratase activity; P:oxidation-reduc…
9	rna10848	863	235	562	Allene oxide synthase, chloroplastic	CM008446.1	209806958	209808517	+	orig_protein_id=gnl|WGS:MLFT|CQW23_10849	F:GO:0004497; F:GO:0005506; P:GO:0006952; C:GO:0009535; P:GO:0009695; C:GO:0009941; P:GO:0016125; F:GO:0016705; F:GO:0020037; P:GO:0031408; F:GO:0047987; P:GO:0055114	F:monooxygenase activity; F:iron ion binding; P:defense response; C:chloroplast thylakoid membrane; P:jasmonic acid biosynthetic process; C:chloroplast envelope; P:sterol metabolic process; F:oxidoreductase activity, acting on paired donors, with incorporation or reduction of molecular oxygen; F:heme binding; P:oxylipin biosynthetic process; F:hydroperoxide dehydratase activity; P:oxidation-reduc…
10	rna10855	42	11	19	Cytochrome 82A3	CM008446.1	209928640	209941055	-	orig_protein_id=gnl|WGS:MLFT|CQW23_10856	F:GO:0003676; F:GO:0004497; F:GO:0005506; C:GO:0016021; F:GO:0016705; F:GO:0020037; P:GO:0055114	F:nucleic acid binding; F:monooxygenase activity; F:iron ion binding; C:integral component of membrane; F:oxidoreductase activity, acting on paired donors, with incorporation or reduction of molecular oxygen; F:heme binding; P:oxidation-reduction process
11	rna10857	343	145	194	Cytochrome 82A3	CM008446.1	209986293	209988560	-	orig_protein_id=gnl|WGS:MLFT|CQW23_10858	F:GO:0003676; F:GO:0004497; F:GO:0005506; C:GO:0016021; F:GO:0016705; F:GO:0020037; P:GO:0055114	F:nucleic acid binding; F:monooxygenase activity; F:iron ion binding; C:integral component of membrane; F:oxidoreductase activity, acting on paired donors, with incorporation or reduction of molecular oxygen; F:heme binding; P:oxidation-reduction process
12	rna10900	66	28	94	transcription factor MYB44-like	CM008446.1	211011044	211011838	-	orig_protein_id=gnl|WGS:MLFT|CQW23_10901	F:GO:0000981; F:GO:0001135; C:GO:0005634; P:GO:0006357; P:GO:0030154; F:GO:0043565; F:GO:0044212	F:DNA-binding transcription factor activity, RNA polymerase II-specific; F:RNA polymerase II transcription regulator recruiting activity; C:nucleus; P:regulation of transcription by RNA polymerase II; P:cell differentiation; F:sequence-specific DNA binding; F:transcription regulatory region DNA binding
13	rna1103	5012	2506	5607	14 kDa proline-rich protein DC2.15-like	CM008443.1	48608389	48608799	-	orig_protein_id=gnl|WGS:MLFT|CQW23_01104	C:GO:0009535; F:GO:0019904	C:chloroplast thylakoid membrane; F:protein domain specific binding
14	rna11055	212	98	246	protein canopy homolog 1 isoform X1	CM008446.1	213932847	213937524	-	orig_protein_id=gnl|WGS:MLFT|CQW23_11056	C:GO:0005783; C:GO:0016021	C:endoplasmic reticulum; C:integral component of membrane
15	rna11100	9361	4139	7321	endoplasmin homolog	CM008446.1	214836548	214842395	+	orig_protein_id=gnl|WGS:MLFT|CQW23_11101	F:GO:0005524; C:GO:0005634; C:GO:0005739; C:GO:0005774; C:GO:0005783; C:GO:0005886; P:GO:0006457; P:GO:0009306; P:GO:0009409; P:GO:0009414; C:GO:0009506; C:GO:0009507; P:GO:0009651; P:GO:0009934; P:GO:0010075; F:GO:0016887; P:GO:0034976; P:GO:0046686; C:GO:0048046; F:GO:0051082	F:ATP binding; C:nucleus; C:mitochondrion; C:vacuolar membrane; C:endoplasmic reticulum; C:plasma membrane; P:protein folding; P:protein secretion; P:response to cold; P:response to water deprivation; C:plasmodesma; C:chloroplast; P:response to salt stress; P:regulation of meristem structural organization; P:regulation of meristem growth; F:ATPase activity; P:response to endoplasmic reticulum str…
16	rna11108	13997	5971	9121	tubulin beta-1 chain	CM008446.1	214997702	215000339	+	orig_protein_id=gnl|WGS:MLFT|CQW23_11109	F:GO:0003924; F:GO:0005200; F:GO:0005525; C:GO:0005737; C:GO:0005874; P:GO:0007010; P:GO:0007017; F:GO:0016757	F:GTPase activity; F:structural constituent of cytoskeleton; F:GTP binding; C:cytoplasm; C:microtubule; P:cytoskeleton organization; P:microtubule-based process; F:transferase activity, transferring glycosyl groups
17	rna11158	199	91	164	cytochrome P450 81E8-like	CM008446.1	216401464	216408123	+	orig_protein_id=gnl|WGS:MLFT|CQW23_11159	F:GO:0005506; C:GO:0016021; F:GO:0016709; F:GO:0020037; P:GO:0042343; P:GO:0044550; F:GO:0046983; P:GO:0055114; P:GO:0098542	F:iron ion binding; C:integral component of membrane; F:oxidoreductase activity, acting on paired donors, with incorporation or reduction of molecular oxygen, NAD(P)H as one donor, and incorporation of one atom of oxygen; F:heme binding; P:indole glucosinolate metabolic process; P:secondary metabolite biosynthetic process; F:protein dimerization activity; P:oxidation-reduction process; P:defense …
18	rna11297	191	89	231	dnaJ homolog subfamily B member 6 isoform X1	CM008447.1	1148224	1150094	+	orig_protein_id=gnl|WGS:MLFT|CQW23_11298	NA	NA
19	rna11433	105	42	53	hypothetical protein CQW23_11434	CM008447.1	3967555	3971093	+	orig_protein_id=gnl|WGS:MLFT|CQW23_11434	NA	NA
20	rna11464	125	45	97	protein mard1	CM008447.1	4478451	4479711	-	orig_protein_id=gnl|WGS:MLFT|CQW23_11465	NA	NA
21	rna11476	2077	981	1404	linoleate 13S-lipoxygenase 3-1, chloroplastic	CM008447.1	4664034	4668396	-	orig_protein_id=gnl|WGS:MLFT|CQW23_11477	C:GO:0009534; C:GO:0009570; P:GO:0009695; F:GO:0016165; P:GO:0031408; F:GO:0046872; P:GO:0055114	C:chloroplast thylakoid; C:chloroplast stroma; P:jasmonic acid biosynthetic process; F:linoleate 13S-lipoxygenase activity; P:oxylipin biosynthetic process; F:metal ion binding; P:oxidation-reduction process
22	rna11633	2548	981	2546	beta-glucosidase 44-like	CM008447.1	7680925	7684976	-	orig_protein_id=gnl|WGS:MLFT|CQW23_11634	P:GO:0005975; F:GO:0008422; F:GO:0102483; P:GO:1901657	P:carbohydrate metabolic process; F:beta-glucosidase activity; F:scopolin beta-glucosidase activity; P:glycosyl compound metabolic process
23	rna11728	369	182	411	NAP1-related protein 2	CM008447.1	9316101	9321237	+	orig_protein_id=gnl|WGS:MLFT|CQW23_11729	C:GO:0005634; P:GO:0006334	C:nucleus; P:nucleosome assembly
24	rna11771	236	99	504	cucumber peeling cupredoxin-like	CM008447.1	10654050	10654746	+	orig_protein_id=gnl|WGS:MLFT|CQW23_11772	F:GO:0009055; P:GO:0022900; C:GO:0046658	F:electron transfer activity; P:electron transport chain; C:anchored component of plasma membrane
25	rna12024	2692	1136	1485	(-)-isopiperitenol/(-)-carveol dehydrogenase, mitochondrial-like	CM008447.1	17183833	17184633	-	orig_protein_id=gnl|WGS:MLFT|CQW23_12025	F:GO:0016491; P:GO:0055114	F:oxidoreductase activity; P:oxidation-reduction process
26	rna12145	140	49	88	hypothetical protein CQW23_12146	CM008447.1	28775776	28776153	+	orig_protein_id=gnl|WGS:MLFT|CQW23_12146	C:GO:0016020; C:GO:0016021	C:membrane; C:integral component of membrane
27	rna12501	7952	3223	4457	Photosystem II reaction center X protein	CM008447.1	155075965	155076330	-	orig_protein_id=gnl|WGS:MLFT|CQW23_12502	C:GO:0009523; P:GO:0015979; C:GO:0016021	C:photosystem II; P:photosynthesis; C:integral component of membrane
28	rna12587	2113	948	2607	Ubiquitin-associated and SH3 domain-containing protein	CM008447.1	169584254	169589666	+	orig_protein_id=gnl|WGS:MLFT|CQW23_12588	NA	NA
29	rna12810	102	50	68	dehydration-responsive element-binding protein 2A-like	CM008447.1	202239097	202240242	-	orig_protein_id=gnl|WGS:MLFT|CQW23_12811	F:GO:0003677; F:GO:0003700; C:GO:0005634; P:GO:0006355	F:DNA binding; F:DNA-binding transcription factor activity; C:nucleus; P:regulation of transcription, DNA-templated
30	rna12992	92	19	67	protein ACCELERATED CELL DEATH 6-like	CM008447.1	211794931	211797208	+	orig_protein_id=gnl|WGS:MLFT|CQW23_12993	C:GO:0016021; F:GO:0016874; P:GO:0031347; P:GO:2000031	C:integral component of membrane; F:ligase activity; P:regulation of defense response; P:regulation of salicylic acid mediated signaling pathway
31	rna12997	30	2	14	protein ACCELERATED CELL DEATH 6-like	CM008447.1	211871857	211872270	-	orig_protein_id=gnl|WGS:MLFT|CQW23_12998	C:GO:0016021; P:GO:0031347; P:GO:2000031	C:integral component of membrane; P:regulation of defense response; P:regulation of salicylic acid mediated signaling pathway
32	rna13508	1781	671	1427	dnaJ protein ERDJ3B-like	CM008448.1	113757	119781	+	orig_protein_id=gnl|WGS:MLFT|CQW23_13509	P:GO:0006457; F:GO:0051082	P:protein folding; F:unfolded protein binding
33	rna13906	42857	16802	32999	protein disulfide-isomerase-like	CM008448.1	25479836	25484557	+	orig_protein_id=gnl|WGS:MLFT|CQW23_13907	F:GO:0003756; C:GO:0005623; P:GO:0045454	F:protein disulfide isomerase activity; C:cell; P:cell redox homeostasis
34	rna13991	611	145	322	transcription factor PCL1	CM008448.1	34933822	34934736	-	orig_protein_id=gnl|WGS:MLFT|CQW23_13992	F:GO:0003677; C:GO:0005634; P:GO:0006355	F:DNA binding; C:nucleus; P:regulation of transcription, DNA-templated
35	rna14149	223	99	143	BAG family molecular chaperone regulator 1	CM008448.1	89856118	89858275	+	orig_protein_id=gnl|WGS:MLFT|CQW23_14150	F:GO:0051087	F:chaperone binding
36	rna14234	787	290	694	Tubulin beta-8 chain	CM008448.1	113124582	113127540	+	orig_protein_id=gnl|WGS:MLFT|CQW23_14235	F:GO:0003924; F:GO:0005200; F:GO:0005525; C:GO:0005737; C:GO:0005874; P:GO:0007010; P:GO:0007017	F:GTPase activity; F:structural constituent of cytoskeleton; F:GTP binding; C:cytoplasm; C:microtubule; P:cytoskeleton organization; P:microtubule-based process
37	rna14282	10875	2580	9620	beta-carotene hydroxylase 2, chloroplastic-like	CM008448.1	124625031	124627106	-	orig_protein_id=gnl|WGS:MLFT|CQW23_14283	F:GO:0005506; C:GO:0016021; P:GO:0016117; F:GO:0016491; F:GO:0016787; C:GO:0031969; P:GO:0055114	F:iron ion binding; C:integral component of membrane; P:carotenoid biosynthetic process; F:oxidoreductase activity; F:hydrolase activity; C:chloroplast membrane; P:oxidation-reduction process
38	rna14478	339	127	273	hypothetical protein CQW23_14479	CM008448.1	168872362	168873075	+	orig_protein_id=gnl|WGS:MLFT|CQW23_14479	NA	NA
39	rna14516	246	65	180	Monothiol glutaredoxin-S3	CM008448.1	175305716	175306027	-	orig_protein_id=gnl|WGS:MLFT|CQW23_14517	F:GO:0004791; C:GO:0005623; F:GO:0009055; F:GO:0015035; P:GO:0022900; P:GO:0045454; P:GO:0098869	F:thioredoxin-disulfide reductase activity; C:cell; F:electron transfer activity; F:protein disulfide oxidoreductase activity; P:electron transport chain; P:cell redox homeostasis; P:cellular oxidant detoxification
40	rna14602	4427	1728	2467	Protein disulfide-isomerase	CM008448.1	187695998	187701445	+	orig_protein_id=gnl|WGS:MLFT|CQW23_14603	F:GO:0003756; C:GO:0005783; P:GO:0006457; P:GO:0034976; P:GO:0045454	F:protein disulfide isomerase activity; C:endoplasmic reticulum; P:protein folding; P:response to endoplasmic reticulum stress; P:cell redox homeostasis
41	rna15002	181	29	82	Transmembrane 9 superfamily member 3	CM008448.1	217197232	217207281	+	orig_protein_id=gnl|WGS:MLFT|CQW23_15003	NA	NA
42	rna15133	104	25	93	Protein transport protein Sec61 subunit gamma-1	CM008448.1	222362929	222363233	-	orig_protein_id=gnl|WGS:MLFT|CQW23_15134	C:GO:0005622; P:GO:0006605; F:GO:0015450; C:GO:0016021; P:GO:0071806	C:intracellular; P:protein targeting; F:P-P-bond-hydrolysis-driven protein transmembrane transporter activity; C:integral component of membrane; P:protein transmembrane transport
43	rna15251	10985	5126	6436	Photosystem I reaction center subunit VI, chloroplastic	CM008448.1	229114665	229116147	+	orig_protein_id=gnl|WGS:MLFT|CQW23_15252	C:GO:0009538; P:GO:0015979	C:photosystem I reaction center; P:photosynthesis
44	rna15410	1025	406	684	hypothetical protein CQW23_15411	CM008448.1	236819451	236820196	-	orig_protein_id=gnl|WGS:MLFT|CQW23_15411	C:GO:0016021	C:integral component of membrane
45	rna15411	518	218	338	hypothetical protein CQW23_15412	CM008448.1	236830179	236830945	-	orig_protein_id=gnl|WGS:MLFT|CQW23_15412	C:GO:0016021	C:integral component of membrane
46	rna15512	440	177	204	BTB/POZ and TAZ domain-containing protein 1-like	CM008448.1	239645830	239649421	-	orig_protein_id=gnl|WGS:MLFT|CQW23_15513	F:GO:0003712; F:GO:0004402; C:GO:0005634; C:GO:0005737; P:GO:0006355; F:GO:0008270; P:GO:0016573; C:GO:0019005; P:GO:0030162; F:GO:0031625; P:GO:0043161	F:transcription coregulator activity; F:histone acetyltransferase activity; C:nucleus; C:cytoplasm; P:regulation of transcription, DNA-templated; F:zinc ion binding; P:histone acetylation; C:SCF ubiquitin ligase complex; P:regulation of proteolysis; F:ubiquitin protein ligase binding; P:proteasome-mediated ubiquitin-dependent protein catabolic process
47	rna15582	41	12	29	Polygalacturonase inhibitor	CM008448.1	241946272	241947384	+	orig_protein_id=gnl|WGS:MLFT|CQW23_15583	NA	NA
48	rna15784	910	452	992	putative ER lumen protein-retaining receptor C28H8.4	CM008448.1	246044923	246048142	+	orig_protein_id=gnl|WGS:MLFT|CQW23_15785	C:GO:0005783; P:GO:0006621; C:GO:0016021; F:GO:0046923	C:endoplasmic reticulum; P:protein retention in ER lumen; C:integral component of membrane; F:ER retention sequence binding
49	rna15829	390	187	284	GDSL esterase/lipase At4g28780-like	CM008448.1	246663279	246667010	-	orig_protein_id=gnl|WGS:MLFT|CQW23_15830	C:GO:0016021; F:GO:0016788	C:integral component of membrane; F:hydrolase activity, acting on ester bonds
50	rna15831	17981	6572	10356	Photosystem I reaction center subunit IV B, chloroplastic	CM008448.1	246715457	246717246	+	orig_protein_id=gnl|WGS:MLFT|CQW23_15832	C:GO:0009538; P:GO:0015979	C:photosystem I reaction center; P:photosynthesis
51	rna15880	640	240	422	17.7 kDa class I heat shock protein-like	CM008448.1	247719441	247719905	+	orig_protein_id=gnl|WGS:MLFT|CQW23_15881	NA	NA
52	rna1606	129	62	108	non-specific phospholipase C2	CM008443.1	85503461	85527067	-	orig_protein_id=gnl|WGS:MLFT|CQW23_01607	P:GO:0008152; C:GO:0016021; F:GO:0016788	P:metabolic process; C:integral component of membrane; F:hydrolase activity, acting on ester bonds
53	rna16268	8144	1966	6407	tetraspanin-8-like	CM008449.1	3721547	3724625	+	orig_protein_id=gnl|WGS:MLFT|CQW23_16269	P:GO:0006811; C:GO:0016021	P:ion transport; C:integral component of membrane
54	rna16372	259	97	151	Polygalacturonase inhibitor	CM008449.1	8917611	8918615	+	orig_protein_id=gnl|WGS:MLFT|CQW23_16373	NA	NA
55	rna16432	139	68	100	DNA replication licensing factor MCM5	CM008449.1	12561010	12566636	+	orig_protein_id=gnl|WGS:MLFT|CQW23_16433	C:GO:0000347; F:GO:0003688; F:GO:0004386; F:GO:0005524; C:GO:0005737; P:GO:0006270; C:GO:0042555	C:THO complex; F:DNA replication origin binding; F:helicase activity; F:ATP binding; C:cytoplasm; P:DNA replication initiation; C:MCM complex
56	rna165	4769	1505	2750	Luminal-binding protein	CM008443.1	2853077	2856908	-	orig_protein_id=gnl|WGS:MLFT|CQW23_00166	F:GO:0005524; C:GO:0005788	F:ATP binding; C:endoplasmic reticulum lumen
57	rna1680	137	21	70	beta-glucosidase BoGH3B-like	CM008443.1	97403577	97405765	+	orig_protein_id=gnl|WGS:MLFT|CQW23_01681	C:GO:0005886; F:GO:0008422; P:GO:0009251	C:plasma membrane; F:beta-glucosidase activity; P:glucan catabolic process
58	rna16889	44779	14880	22785	auxin-binding protein ABP19a-like	CM008449.1	125577236	125577871	+	orig_protein_id=gnl|WGS:MLFT|CQW23_16890	F:GO:0004784; C:GO:0005576; C:GO:0005618; P:GO:0019430; F:GO:0030145; F:GO:0045735; P:GO:0055114	F:superoxide dismutase activity; C:extracellular region; C:cell wall; P:removal of superoxide radicals; F:manganese ion binding; F:nutrient reservoir activity; P:oxidation-reduction process
59	rna17171	2479	1168	2451	protein disulfide isomerase-like 2-3	CM008449.1	198347366	198355798	+	orig_protein_id=gnl|WGS:MLFT|CQW23_17172	F:GO:0003756; C:GO:0005788; P:GO:0006457; P:GO:0034976; P:GO:0045454	F:protein disulfide isomerase activity; C:endoplasmic reticulum lumen; P:protein folding; P:response to endoplasmic reticulum stress; P:cell redox homeostasis
60	rna17249	11330	3790	7835	Isocitrate lyase	CM008449.1	210663081	210665138	-	orig_protein_id=gnl|WGS:MLFT|CQW23_17250	F:GO:0004451; P:GO:0006097; P:GO:0006099; C:GO:0009514; F:GO:0046872	F:isocitrate lyase activity; P:glyoxylate cycle; P:tricarboxylic acid cycle; C:glyoxysome; F:metal ion binding
61	rna17407	32	9	22	Protein trichome birefringence-like 43	CM008449.1	221930183	221935050	+	orig_protein_id=gnl|WGS:MLFT|CQW23_17408	C:GO:0005794; F:GO:0016413; P:GO:0071554	C:Golgi apparatus; F:O-acetyltransferase activity; P:cell wall organization or biogenesis
62	rna17409	448	185	357	PREDICTED: uncharacterized protein LOC107855037	CM008449.1	222071411	222074071	+	orig_protein_id=gnl|WGS:MLFT|CQW23_17410	NA	NA
63	rna17624	58	15	24	G-type lectin S-receptor-like serine/threonine-protein kinase SD2-5	CM008449.1	233235170	233235622	+	orig_protein_id=gnl|WGS:MLFT|CQW23_17625	F:GO:0004674; F:GO:0005524; P:GO:0006468; C:GO:0016021; F:GO:0030246; P:GO:0048544	F:protein serine/threonine kinase activity; F:ATP binding; P:protein phosphorylation; C:integral component of membrane; F:carbohydrate binding; P:recognition of pollen
64	rna17649	1107	327	588	probable inactive nicotinamidase At3g16190	CM008449.1	235023782	235027486	-	orig_protein_id=gnl|WGS:MLFT|CQW23_17650	P:GO:0008152; F:GO:0016787	P:metabolic process; F:hydrolase activity
65	rna17671	179	84	196	G-type lectin S-receptor-like serine/threonine-protein kinase SD2-5	CM008449.1	235905195	235908348	-	orig_protein_id=gnl|WGS:MLFT|CQW23_17672	F:GO:0004674; F:GO:0005524; P:GO:0006468; C:GO:0016021; F:GO:0030246; P:GO:0048544	F:protein serine/threonine kinase activity; F:ATP binding; P:protein phosphorylation; C:integral component of membrane; F:carbohydrate binding; P:recognition of pollen
66	rna17672	185	19	225	G-type lectin S-receptor-like serine/threonine-protein kinase SD2-5	CM008449.1	235911682	235913031	-	orig_protein_id=gnl|WGS:MLFT|CQW23_17673	F:GO:0004674; F:GO:0005524; P:GO:0006468; C:GO:0016021; F:GO:0030246; P:GO:0048544	F:protein serine/threonine kinase activity; F:ATP binding; P:protein phosphorylation; C:integral component of membrane; F:carbohydrate binding; P:recognition of pollen
67	rna17676	3309	1118	2353	putative small heat shock protein	CM008449.1	235999952	236002545	+	orig_protein_id=gnl|WGS:MLFT|CQW23_17677	NA	NA
68	rna17709	897	302	695	Endoplasmic reticulum oxidoreductin-1	CM008449.1	237632375	237637878	-	orig_protein_id=gnl|WGS:MLFT|CQW23_17710	F:GO:0003756; C:GO:0005789; P:GO:0006464; F:GO:0015035; C:GO:0016021; F:GO:0016671; P:GO:0034975; P:GO:0051604; P:GO:0055114	F:protein disulfide isomerase activity; C:endoplasmic reticulum membrane; P:cellular protein modification process; F:protein disulfide oxidoreductase activity; C:integral component of membrane; F:oxidoreductase activity, acting on a sulfur group of donors, disulfide as acceptor; P:protein folding in endoplasmic reticulum; P:protein maturation; P:oxidation-reduction process
69	rna17925	113	55	125	heterodimeric geranylgeranyl pyrophosphate synthase small subunit, chloroplastic-like	CM008449.1	244693108	244694082	+	orig_protein_id=gnl|WGS:MLFT|CQW23_17926	P:GO:0008299; F:GO:0016740	P:isoprenoid biosynthetic process; F:transferase activity
70	rna18024	794	391	403	zinc transporter 11	CM008449.1	246471464	246474193	+	orig_protein_id=gnl|WGS:MLFT|CQW23_18025	F:GO:0005385; C:GO:0016021; P:GO:0071577	F:zinc ion transmembrane transporter activity; C:integral component of membrane; P:zinc ion transmembrane transport
71	rna18250	1550	161	3448	epidermis-specific secreted glycoprotein EP1-like	CM008449.1	251471230	251472123	+	orig_protein_id=gnl|WGS:MLFT|CQW23_18251	F:GO:0030246	F:carbohydrate binding
72	rna18259	13729	5628	9895	Ethylene-responsive proteinase inhibitor 1	CM008449.1	251718174	251719317	+	orig_protein_id=gnl|WGS:MLFT|CQW23_18260	F:GO:0004867; C:GO:0005576; F:GO:0008233; P:GO:0009611; P:GO:0010951	F:serine-type endopeptidase inhibitor activity; C:extracellular region; F:peptidase activity; P:response to wounding; P:negative regulation of endopeptidase activity
73	rna1834	639	215	965	basic 7S globulin-like	CM008443.1	139276238	139279011	+	orig_protein_id=gnl|WGS:MLFT|CQW23_01835	F:GO:0004190; P:GO:0006508; C:GO:0016021; P:GO:0030163	F:aspartic-type endopeptidase activity; P:proteolysis; C:integral component of membrane; P:protein catabolic process
74	rna1835	186	56	197	basic 7S globulin-like	CM008443.1	139718854	139721206	+	orig_protein_id=gnl|WGS:MLFT|CQW23_01836	F:GO:0004190; P:GO:0006508; C:GO:0016021; P:GO:0030163	F:aspartic-type endopeptidase activity; P:proteolysis; C:integral component of membrane; P:protein catabolic process
75	rna18808	29	4	32	cytokinin dehydrogenase 3-like	CM008450.1	24077615	24085931	-	orig_protein_id=gnl|WGS:MLFT|CQW23_18809	P:GO:0009690; C:GO:0016021; F:GO:0019139; P:GO:0055114; F:GO:0071949	P:cytokinin metabolic process; C:integral component of membrane; F:cytokinin dehydrogenase activity; P:oxidation-reduction process; F:FAD binding
76	rna19213	50	17	70	phospholipase A1-Igamma1, chloroplastic-like	CM008450.1	85837282	85838766	+	orig_protein_id=gnl|WGS:MLFT|CQW23_19214	P:GO:0006629; F:GO:0016787	P:lipid metabolic process; F:hydrolase activity
77	rna19470	2338	926	3042	peroxisomal fatty acid beta-oxidation multifunctional protein AIM1-like	CM008450.1	145013935	145032837	-	orig_protein_id=gnl|WGS:MLFT|CQW23_19471	F:GO:0003857; C:GO:0005777; P:GO:0006635	F:3-hydroxyacyl-CoA dehydrogenase activity; C:peroxisome; P:fatty acid beta-oxidation
78	rna19814	289	112	190	transcription factor MYC2-like isoform X1	CM008450.1	183762971	183764356	+	orig_protein_id=gnl|WGS:MLFT|CQW23_19815	F:GO:0046983	F:protein dimerization activity
79	rna19821	1894	762	1855	NAD(P)H:quinone oxidoreductase	CM008450.1	183960487	183961769	-	orig_protein_id=gnl|WGS:MLFT|CQW23_19822	F:GO:0003955; C:GO:0005829; F:GO:0010181; F:GO:0052873; F:GO:0016491	F:NAD(P)H dehydrogenase (quinone) activity; C:cytosol; F:FMN binding; F:FMN reductase (NADPH) activity; F:oxidoreductase activity
80	rna20187	171	72	128	GDSL esterase/lipase At5g03980-like	CM008450.1	192898347	192900064	+	orig_protein_id=gnl|WGS:MLFT|CQW23_20188	C:GO:0016021; F:GO:0016788	C:integral component of membrane; F:hydrolase activity, acting on ester bonds
81	rna20247	224	65	116	tafazzin	CM008450.1	194042817	194045826	-	orig_protein_id=gnl|WGS:MLFT|CQW23_20248	P:GO:0006644; C:GO:0008290; F:GO:0008374; C:GO:0031224; P:GO:0051016	P:phospholipid metabolic process; C:F-actin capping protein complex; F:O-acyltransferase activity; C:intrinsic component of membrane; P:barbed-end actin filament capping
82	rna20421	232	99	215	metallothiol transferase FosB-like	CM008450.1	197581710	197583008	+	orig_protein_id=gnl|WGS:MLFT|CQW23_20422	F:GO:0016740	F:transferase activity
83	rna20427	21	3	19	metallothiol transferase FosB-like	CM008450.1	197700812	197701998	-	orig_protein_id=gnl|WGS:MLFT|CQW23_20428	F:GO:0016740	F:transferase activity
84	rna20545	594	219	352	DNA-directed RNA polymerase subunit beta	CM008450.1	200048008	200050561	-	orig_protein_id=gnl|WGS:MLFT|CQW23_20546	F:GO:0003899; C:GO:0016021; P:GO:0032774	F:DNA-directed 5'-3' RNA polymerase activity; C:integral component of membrane; P:RNA biosynthetic process
85	rna20662	473	152	228	probable flavin-containing monooxygenase 1	CM008450.1	203190326	203199872	-	orig_protein_id=gnl|WGS:MLFT|CQW23_20663	F:GO:0004499; C:GO:0016021; F:GO:0050660; F:GO:0050661; P:GO:0055114	F:N,N-dimethylaniline monooxygenase activity; C:integral component of membrane; F:flavin adenine dinucleotide binding; F:NADP binding; P:oxidation-reduction process
86	rna20713	230	99	174	Snakin-2	CM008450.1	204239921	204241243	-	orig_protein_id=gnl|WGS:MLFT|CQW23_20714	C:GO:0005576; C:GO:0005618; P:GO:0006952	C:extracellular region; C:cell wall; P:defense response
87	rna20743	2811	818	2681	protein NUCLEAR FUSION DEFECTIVE 4-like	CM008450.1	204675856	204679747	-	orig_protein_id=gnl|WGS:MLFT|CQW23_20744	C:GO:0016021	C:integral component of membrane
88	rna20943	547	262	402	protein EARLY FLOWERING 4-like	CM008450.1	209462491	209481752	-	orig_protein_id=gnl|WGS:MLFT|CQW23_20944	C:GO:0016021; P:GO:0042753	C:integral component of membrane; P:positive regulation of circadian rhythm
89	rna20968	355	147	244	9-divinyl ether synthase-like	CM008450.1	210173661	210175891	-	orig_protein_id=gnl|WGS:MLFT|CQW23_20969	F:GO:0004497; F:GO:0005506; P:GO:0016125; F:GO:0016705; F:GO:0020037; F:GO:0047987; P:GO:0055114	F:monooxygenase activity; F:iron ion binding; P:sterol metabolic process; F:oxidoreductase activity, acting on paired donors, with incorporation or reduction of molecular oxygen; F:heme binding; F:hydroperoxide dehydratase activity; P:oxidation-reduction process
90	rna21005	171	69	108	Glucosamine 6-phosphate N-acetyltransferase	CM008451.1	677746	678216	-	orig_protein_id=gnl|WGS:MLFT|CQW23_21006	F:GO:0004343; P:GO:0006048	F:glucosamine 6-phosphate N-acetyltransferase activity; P:UDP-N-acetylglucosamine biosynthetic process
91	rna22035	1461	499	945	dnaJ protein P58IPK homolog	CM008451.1	150103386	150111381	-	orig_protein_id=gnl|WGS:MLFT|CQW23_22036	C:GO:0005788; C:GO:0005886; C:GO:0016021; F:GO:0030599; P:GO:0044794	C:endoplasmic reticulum lumen; C:plasma membrane; C:integral component of membrane; F:pectinesterase activity; P:positive regulation by host of viral process
92	rna22065	197	71	227	putative uncharacterized transmembrane protein DDB_G0290641	CM008451.1	153085945	153086505	-	orig_protein_id=gnl|WGS:MLFT|CQW23_22066	F:GO:0003746; P:GO:0006414	F:translation elongation factor activity; P:translational elongation
93	rna2218	22818	10208	15506	Calvin cycle protein CP12-2, chloroplastic	CM008443.1	196853713	196854084	+	orig_protein_id=gnl|WGS:MLFT|CQW23_02219	NA	NA
94	rna22318	39	11	68	ethylene-responsive transcription factor ERF071-like	CM008451.1	168975612	168976651	+	orig_protein_id=gnl|WGS:MLFT|CQW23_22319	F:GO:0003677; F:GO:0003700; C:GO:0005634; P:GO:0006355; P:GO:0007165	F:DNA binding; F:DNA-binding transcription factor activity; C:nucleus; P:regulation of transcription, DNA-templated; P:signal transduction
95	rna22342	1409	494	954	2-hydroxyisoflavanone dehydratase-like	CM008451.1	169801406	169806101	-	orig_protein_id=gnl|WGS:MLFT|CQW23_22343	C:GO:0000786; F:GO:0003677; C:GO:0005634; C:GO:0005829; P:GO:0009056; F:GO:0046982; F:GO:0052689	C:nucleosome; F:DNA binding; C:nucleus; C:cytosol; P:catabolic process; F:protein heterodimerization activity; F:carboxylic ester hydrolase activity
96	rna22419	1314	572	1882	Glutathione S-transferase U9	CM008451.1	173161110	173162333	+	orig_protein_id=gnl|WGS:MLFT|CQW23_22420	F:GO:0004364; C:GO:0005737; P:GO:0006749; P:GO:0009407	F:glutathione transferase activity; C:cytoplasm; P:glutathione metabolic process; P:toxin catabolic process
97	rna22670	2869	1109	2787	Pleiotropic drug resistance protein 1	CM008451.1	183370282	183378947	+	orig_protein_id=gnl|WGS:MLFT|CQW23_22671	F:GO:0005524; C:GO:0005886; C:GO:0016021; F:GO:0042626; P:GO:0055085	F:ATP binding; C:plasma membrane; C:integral component of membrane; F:ATPase activity, coupled to transmembrane movement of substances; P:transmembrane transport
98	rna22766	161	42	70	salicylate carboxymethyltransferase-like	CM008451.1	186708129	186711514	-	orig_protein_id=gnl|WGS:MLFT|CQW23_22767	F:GO:0008168; P:GO:0032259	F:methyltransferase activity; P:methylation
99	rna2282	77	28	61	monothiol glutaredoxin-S2	CM008443.1	205975555	205975866	-	orig_protein_id=gnl|WGS:MLFT|CQW23_02283	P:GO:0000122; F:GO:0004791; C:GO:0005623; F:GO:0009055; F:GO:0015035; P:GO:0022900; P:GO:0045454; P:GO:0098869	P:negative regulation of transcription by RNA polymerase II; F:thioredoxin-disulfide reductase activity; C:cell; F:electron transfer activity; F:protein disulfide oxidoreductase activity; P:electron transport chain; P:cell redox homeostasis; P:cellular oxidant detoxification
100	rna22931	10708	5289	10126	Light-regulated protein	CM008451.1	191906328	191908766	-	orig_protein_id=gnl|WGS:MLFT|CQW23_22932	C:GO:0009535	C:chloroplast thylakoid membrane
101	rna22951	1018	197	416	xyloglucan endotransglucosylase/hydrolase 2-like	CM008451.1	192912826	192914904	+	orig_protein_id=gnl|WGS:MLFT|CQW23_22952	F:GO:0004553; C:GO:0005618; P:GO:0010411; C:GO:0016021; F:GO:0016762; P:GO:0042546; C:GO:0048046; P:GO:0071555	F:hydrolase activity, hydrolyzing O-glycosyl compounds; C:cell wall; P:xyloglucan metabolic process; C:integral component of membrane; F:xyloglucan:xyloglucosyl transferase activity; P:cell wall biogenesis; C:apoplast; P:cell wall organization
102	rna22961	234	93	143	hypothetical protein CQW23_22962	CM008451.1	193224310	193225746	+	orig_protein_id=gnl|WGS:MLFT|CQW23_22962	NA	NA
103	rna2301	150	71	163	probable inactive receptor kinase At1g48480	CM008443.1	209488852	209497082	+	orig_protein_id=gnl|WGS:MLFT|CQW23_02302	F:GO:0004672; F:GO:0005524; P:GO:0006468; C:GO:0016021	F:protein kinase activity; F:ATP binding; P:protein phosphorylation; C:integral component of membrane
104	rna23019	221	98	302	transcription factor bHLH128-like isoform X1	CM008451.1	195759248	195775984	-	orig_protein_id=gnl|WGS:MLFT|CQW23_23020	F:GO:0001046; F:GO:0001228; C:GO:0005634; P:GO:0045944; F:GO:0046983	F:core promoter sequence-specific DNA binding; F:DNA-binding transcription activator activity, RNA polymerase II-specific; C:nucleus; P:positive regulation of transcription by RNA polymerase II; F:protein dimerization activity
105	rna2313	1149	477	1141	GTP-binding protein SAR1A-like	CM008443.1	210649607	210654770	-	orig_protein_id=gnl|WGS:MLFT|CQW23_02314	F:GO:0005525; C:GO:0005783; C:GO:0005794; P:GO:0006886; P:GO:0016192	F:GTP binding; C:endoplasmic reticulum; C:Golgi apparatus; P:intracellular protein transport; P:vesicle-mediated transport
106	rna23236	10323	1032	2581	protochlorophyllide reductase-like	CM008452.1	3290361	3294981	-	orig_protein_id=gnl|WGS:MLFT|CQW23_23237	C:GO:0009507; P:GO:0015979; P:GO:0015995; F:GO:0016630; P:GO:0055114	C:chloroplast; P:photosynthesis; P:chlorophyll biosynthetic process; F:protochlorophyllide reductase activity; P:oxidation-reduction process
107	rna2335	620	106	487	basic 7S globulin-like	CM008443.1	214934836	214936077	+	orig_protein_id=gnl|WGS:MLFT|CQW23_02336	F:GO:0004190; P:GO:0006508; P:GO:0030163	F:aspartic-type endopeptidase activity; P:proteolysis; P:protein catabolic process
108	rna23406	2892	653	1679	jasmonic acid-amido synthetase JAR1-like	CM008452.1	13281803	13287900	+	orig_protein_id=gnl|WGS:MLFT|CQW23_23407	NA	NA
109	rna23410	304	147	239	delta(8)-fatty-acid desaturase-like	CM008452.1	14321388	14322707	-	orig_protein_id=gnl|WGS:MLFT|CQW23_23411	P:GO:0006629; C:GO:0016021; F:GO:0016491; P:GO:0055114	P:lipid metabolic process; C:integral component of membrane; F:oxidoreductase activity; P:oxidation-reduction process
110	rna23527	232	77	147	plasma membrane-associated cation-binding protein 1-like isoform X1	CM008452.1	28757144	28759288	-	orig_protein_id=gnl|WGS:MLFT|CQW23_23528	C:GO:0046658; P:GO:0051716	C:anchored component of plasma membrane; P:cellular response to stimulus
111	rna23680	61	24	112	abscisic acid receptor PYL4-like	CM008452.1	69603478	69604110	+	orig_protein_id=gnl|WGS:MLFT|CQW23_23681	NA	NA
112	rna24112	9578	4141	7525	subtilisin-like protease SBT1.9	CM008452.1	174984251	174986566	-	orig_protein_id=gnl|WGS:MLFT|CQW23_24113	F:GO:0004252; P:GO:0006508	F:serine-type endopeptidase activity; P:proteolysis
113	rna24198	65	28	38	F-box protein SKIP24	CM008452.1	184036905	184039631	+	orig_protein_id=gnl|WGS:MLFT|CQW23_24199	NA	NA
114	rna24350	239	108	194	FK506-binding protein 5-like	CM008452.1	196489953	196490603	-	orig_protein_id=gnl|WGS:MLFT|CQW23_24351	NA	NA
115	rna24487	584	261	634	subtilisin-like protease SBT1.9	CM008452.1	210419830	210422133	-	orig_protein_id=gnl|WGS:MLFT|CQW23_24488	F:GO:0004252; P:GO:0006508	F:serine-type endopeptidase activity; P:proteolysis
116	rna24488	28	4	14	subtilisin-like protease SBT1.9	CM008452.1	210465173	210465718	-	orig_protein_id=gnl|WGS:MLFT|CQW23_24489	F:GO:0004252; P:GO:0006508	F:serine-type endopeptidase activity; P:proteolysis
117	rna24595	253	52	108	protein YLS9-like	CM008452.1	217673085	217673768	+	orig_protein_id=gnl|WGS:MLFT|CQW23_24596	C:GO:0016021	C:integral component of membrane
118	rna25099	31	1	11	chaperone protein DnaJ-like	CM008453.1	866556	868288	+	orig_protein_id=gnl|WGS:MLFT|CQW23_25100	NA	NA
119	rna25171	3053	1198	1692	zinc finger protein CONSTANS-LIKE 16-like	CM008453.1	2830524	2832914	+	orig_protein_id=gnl|WGS:MLFT|CQW23_25172	C:GO:0005634; F:GO:0008270	C:nucleus; F:zinc ion binding
120	rna25312	145	40	147	U-box domain-containing protein 18-like	CM008453.1	9353100	9355151	+	orig_protein_id=gnl|WGS:MLFT|CQW23_25313	F:GO:0004842; C:GO:0005634; C:GO:0005737; P:GO:0016567	F:ubiquitin-protein transferase activity; C:nucleus; C:cytoplasm; P:protein ubiquitination
121	rna25318	248	107	240	Protein SLOW WALKER 1	CM008453.1	9683383	9684981	+	orig_protein_id=gnl|WGS:MLFT|CQW23_25319	C:GO:0005730; P:GO:0006364; P:GO:0009561	C:nucleolus; P:rRNA processing; P:megagametogenesis
122	rna25419	416	88	223	cytochrome P450 86A1	CM008453.1	15336668	15352109	-	orig_protein_id=gnl|WGS:MLFT|CQW23_25420	F:GO:0004497; F:GO:0005506; F:GO:0016705; F:GO:0020037; P:GO:0055114	F:monooxygenase activity; F:iron ion binding; F:oxidoreductase activity, acting on paired donors, with incorporation or reduction of molecular oxygen; F:heme binding; P:oxidation-reduction process
123	rna25424	169	72	94	---NA---	CM008453.1	15558818	15565855	-	orig_protein_id=gnl|WGS:MLFT|CQW23_25425	NA	NA
124	rna25472	472	233	526	probable 6-phosphogluconolactonase 1	CM008453.1	18325870	18328175	-	orig_protein_id=gnl|WGS:MLFT|CQW23_25473	C:GO:0005737; P:GO:0005975; P:GO:0009051; F:GO:0017057	C:cytoplasm; P:carbohydrate metabolic process; P:pentose-phosphate shunt, oxidative branch; F:6-phosphogluconolactonase activity
125	rna25575	475	117	391	serine carboxypeptidase-like	CM008453.1	26212217	26215821	-	orig_protein_id=gnl|WGS:MLFT|CQW23_25576	F:GO:0004185; C:GO:0005773; P:GO:0051603	F:serine-type carboxypeptidase activity; C:vacuole; P:proteolysis involved in cellular protein catabolic process
126	rna25632	356	137	321	Wall-associated receptor kinase-like 20	CM008453.1	29856504	29867647	+	orig_protein_id=gnl|WGS:MLFT|CQW23_25633	F:GO:0004674; F:GO:0005524; C:GO:0005886; P:GO:0006468; P:GO:0007166; C:GO:0016021; F:GO:0030247	F:protein serine/threonine kinase activity; F:ATP binding; C:plasma membrane; P:protein phosphorylation; P:cell surface receptor signaling pathway; C:integral component of membrane; F:polysaccharide binding
127	rna25769	1170	483	983	UDP-galactose/UDP-glucose transporter 3	CM008453.1	41617017	41622539	+	orig_protein_id=gnl|WGS:MLFT|CQW23_25770	P:GO:0008643; C:GO:0016021; P:GO:0055085	P:carbohydrate transport; C:integral component of membrane; P:transmembrane transport
128	rna25935	161	55	124	MLP-like protein 423	CM008453.1	66500798	66502567	+	orig_protein_id=gnl|WGS:MLFT|CQW23_25936	P:GO:0006952; P:GO:0009607; C:GO:0016020	P:defense response; P:response to biotic stimulus; C:membrane
129	rna26205	1254	557	1016	signal peptide peptidase-like	CM008453.1	149922952	149934186	-	orig_protein_id=gnl|WGS:MLFT|CQW23_26206	F:GO:0004190; C:GO:0005765; P:GO:0006508; C:GO:0030660; C:GO:0071458; C:GO:0071556	F:aspartic-type endopeptidase activity; C:lysosomal membrane; P:proteolysis; C:Golgi-associated vesicle membrane; C:integral component of cytoplasmic side of endoplasmic reticulum membrane; C:integral component of lumenal side of endoplasmic reticulum membrane
130	rna26395	53	18	67	protein kinase 2B, chloroplastic-like	CM008453.1	191176504	191179087	-	orig_protein_id=gnl|WGS:MLFT|CQW23_26396	F:GO:0004674; F:GO:0005524; P:GO:0006468	F:protein serine/threonine kinase activity; F:ATP binding; P:protein phosphorylation
131	rna26438	1070	479	1129	translocation protein SEC62 isoform X1	CM008453.1	206735428	206745678	+	orig_protein_id=gnl|WGS:MLFT|CQW23_26439	P:GO:0015031; C:GO:0030176	P:protein transport; C:integral component of endoplasmic reticulum membrane
132	rna26880	26	6	20	RING-H2 finger protein ATL57-like	CM008453.1	255528165	255530305	+	orig_protein_id=gnl|WGS:MLFT|CQW23_26881	P:GO:0044267	P:cellular protein metabolic process
133	rna2705	135	62	71	transcription repressor OFP15-like	CM008443.1	241898564	241899481	-	orig_protein_id=gnl|WGS:MLFT|CQW23_02706	P:GO:0045892	P:negative regulation of transcription, DNA-templated
134	rna2766	101	47	198	glutamate decarboxylase 4	CM008443.1	243229315	243234023	+	orig_protein_id=gnl|WGS:MLFT|CQW23_02767	F:GO:0004351; P:GO:0006536; F:GO:0030170	F:glutamate decarboxylase activity; P:glutamate metabolic process; F:pyridoxal phosphate binding
135	rna27728	171	77	120	F-box protein At3g07870-like	CM008454.1	18506268	18510418	-	orig_protein_id=gnl|WGS:MLFT|CQW23_27729	F:GO:0004842; C:GO:0016021; F:GO:0016746; P:GO:0031146	F:ubiquitin-protein transferase activity; C:integral component of membrane; F:transferase activity, transferring acyl groups; P:SCF-dependent proteasomal ubiquitin-dependent protein catabolic process
136	rna27753	224	40	224	protein DMR6-LIKE OXYGENASE 2-like	CM008454.1	19462784	19465989	+	orig_protein_id=gnl|WGS:MLFT|CQW23_27754	F:GO:0016491; F:GO:0046872; P:GO:0055114	F:oxidoreductase activity; F:metal ion binding; P:oxidation-reduction process
137	rna27991	210	82	177	basic leucine zipper 6	CM008454.1	39578025	39581968	+	orig_protein_id=gnl|WGS:MLFT|CQW23_27992	F:GO:0003700; P:GO:0006355	F:DNA-binding transcription factor activity; P:regulation of transcription, DNA-templated
138	rna28006	132	55	70	homeobox-DDT domain protein RLT3	CM008454.1	40308113	40325682	+	orig_protein_id=gnl|WGS:MLFT|CQW23_28007	F:GO:0003677	F:DNA binding
139	rna2811	3466	1391	2199	Adagio protein 3	CM008443.1	243888984	243894257	+	orig_protein_id=gnl|WGS:MLFT|CQW23_02812	NA	NA
140	rna28282	1444	416	1128	(-)-camphene/tricyclene synthase, chloroplastic-like	CM008454.1	81539672	81543909	-	orig_protein_id=gnl|WGS:MLFT|CQW23_28283	F:GO:0000287; P:GO:0008152; F:GO:0010333	F:magnesium ion binding; P:metabolic process; F:terpene synthase activity
141	rna28288	214	85	360	cytochrome P450 CYP736A12-like	CM008454.1	82585154	82587320	+	orig_protein_id=gnl|WGS:MLFT|CQW23_28289	F:GO:0005506; C:GO:0016021; F:GO:0016709; F:GO:0020037; P:GO:0044550; P:GO:0055114	F:iron ion binding; C:integral component of membrane; F:oxidoreductase activity, acting on paired donors, with incorporation or reduction of molecular oxygen, NAD(P)H as one donor, and incorporation of one atom of oxygen; F:heme binding; P:secondary metabolite biosynthetic process; P:oxidation-reduction process
142	rna2853	624	256	516	Glutamine--fructose-6-phosphate aminotransferase [isomerizing] 2	CM008443.1	245989531	246000072	+	orig_protein_id=gnl|WGS:MLFT|CQW23_02854	F:GO:0004360; P:GO:0006002; P:GO:0006047; P:GO:0006487; C:GO:0016021; F:GO:0097367	F:glutamine-fructose-6-phosphate transaminase (isomerizing) activity; P:fructose 6-phosphate metabolic process; P:UDP-N-acetylglucosamine metabolic process; P:protein N-linked glycosylation; C:integral component of membrane; F:carbohydrate derivative binding
143	rna2865	1194	564	1544	subtilisin-like protease SBT1.9	CM008443.1	246738838	246741168	-	orig_protein_id=gnl|WGS:MLFT|CQW23_02866	F:GO:0004252; P:GO:0006508	F:serine-type endopeptidase activity; P:proteolysis
144	rna2867	3297	1062	1964	subtilisin-like protease SBT1.9	CM008443.1	246953354	246955705	-	orig_protein_id=gnl|WGS:MLFT|CQW23_02868	F:GO:0004252; P:GO:0006508	F:serine-type endopeptidase activity; P:proteolysis
145	rna29015	136	48	110	B-box zinc finger protein 21-like	CM008454.1	221791346	221793350	-	orig_protein_id=gnl|WGS:MLFT|CQW23_29016	C:GO:0005634; P:GO:0006355; F:GO:0008270; P:GO:0009640	C:nucleus; P:regulation of transcription, DNA-templated; F:zinc ion binding; P:photomorphogenesis
146	rna29465	1438	690	1446	probable protein phosphatase 2C 40	CM008454.1	234381527	234384033	+	orig_protein_id=gnl|WGS:MLFT|CQW23_29466	F:GO:0004722; P:GO:0006470	F:protein serine/threonine phosphatase activity; P:protein dephosphorylation
147	rna29862	60931	28417	30867	Chlorophyll a-b binding protein CP26, chloroplastic	MLFT02000103.1	517006	518934	-	orig_protein_id=gnl|WGS:MLFT|CQW23_30896	C:GO:0009522; C:GO:0009523; C:GO:0009535; P:GO:0009765; C:GO:0016021; F:GO:0016168; P:GO:0018298	C:photosystem I; C:photosystem II; C:chloroplast thylakoid membrane; P:photosynthesis, light harvesting; C:integral component of membrane; F:chlorophyll binding; P:protein-chromophore linkage
148	rna30051	2572	804	1029	acyl-lipid (9-3)-desaturase-like	MLFT02000120.1	504267	505610	+	orig_protein_id=gnl|WGS:MLFT|CQW23_31062	F:GO:0003677; P:GO:0006629; C:GO:0016021; F:GO:0016491; P:GO:0055114	F:DNA binding; P:lipid metabolic process; C:integral component of membrane; F:oxidoreductase activity; P:oxidation-reduction process
149	rna30105	16928	6310	11609	calnexin homolog 1-like	MLFT02000129.1	416190	419499	-	orig_protein_id=gnl|WGS:MLFT|CQW23_31108	F:GO:0005509; C:GO:0005783; P:GO:0006457; C:GO:0016021; F:GO:0051082	F:calcium ion binding; C:endoplasmic reticulum; P:protein folding; C:integral component of membrane; F:unfolded protein binding
150	rna30344	571	169	401	dnaJ homolog subfamily B member 3	MLFT02000155.1	97016	98264	+	orig_protein_id=gnl|WGS:MLFT|CQW23_31323	NA	NA
151	rna30652	228	83	229	LOB domain-containing protein 37-like	MLFT02000181.1	342628	343399	+	orig_protein_id=gnl|WGS:MLFT|CQW23_31607	NA	NA
152	rna30715	272	129	149	L-ascorbate oxidase homolog	MLFT02000194.1	36540	39943	-	orig_protein_id=gnl|WGS:MLFT|CQW23_31657	F:GO:0005507; F:GO:0008447; C:GO:0009505; C:GO:0009506; C:GO:0016021; F:GO:0016722; P:GO:0055114	F:copper ion binding; F:L-ascorbate oxidase activity; C:plant-type cell wall; C:plasmodesma; C:integral component of membrane; F:oxidoreductase activity, oxidizing metal ions; P:oxidation-reduction process
153	rna31158	188	15	163	F-box protein At2g27310	MLFT02000234.1	25740	26768	+	orig_protein_id=gnl|WGS:MLFT|CQW23_32079	C:GO:0016021	C:integral component of membrane
154	rna31556	343	131	292	alkane hydroxylase MAH1-like	MLFT02000289.1	52469	53998	-	orig_protein_id=gnl|WGS:MLFT|CQW23_32448	F:GO:0004497; F:GO:0005506; C:GO:0016021; F:GO:0016705; F:GO:0020037; P:GO:0055114	F:monooxygenase activity; F:iron ion binding; C:integral component of membrane; F:oxidoreductase activity, acting on paired donors, with incorporation or reduction of molecular oxygen; F:heme binding; P:oxidation-reduction process
155	rna3173	30	6	52	probable polyol transporter 6	CM008444.1	8317128	8319427	-	orig_protein_id=gnl|WGS:MLFT|CQW23_03174	F:GO:0005351; F:GO:0005355; C:GO:0016021; P:GO:0046323; P:GO:1902600	F:carbohydrate:proton symporter activity; F:glucose transmembrane transporter activity; C:integral component of membrane; P:glucose import; P:proton transmembrane transport
156	rna31948	154	38	291	miraculin-like	MLFT02000381.1	37226	37987	-	orig_protein_id=gnl|WGS:MLFT|CQW23_32814	F:GO:0004866; P:GO:0010951; C:GO:0016021	F:endopeptidase inhibitor activity; P:negative regulation of endopeptidase activity; C:integral component of membrane
157	rna32427	379	126	369	alkane hydroxylase MAH1-like	MLFT02000525.1	54108	55655	-	orig_protein_id=gnl|WGS:MLFT|CQW23_33250	F:GO:0004497; F:GO:0005506; C:GO:0016021; F:GO:0016705; F:GO:0020037; P:GO:0055114	F:monooxygenase activity; F:iron ion binding; C:integral component of membrane; F:oxidoreductase activity, acting on paired donors, with incorporation or reduction of molecular oxygen; F:heme binding; P:oxidation-reduction process
158	rna33090	61	22	74	LEAF RUST 10 DISEASE-RESISTANCE LOCUS RECEPTOR-LIKE PROTEIN KINASE-like 1.1 isoform X1	MLFT02000771.1	59512	61803	-	orig_protein_id=gnl|WGS:MLFT|CQW23_33903	F:GO:0004672; F:GO:0005524; P:GO:0006468; C:GO:0016021	F:protein kinase activity; F:ATP binding; P:protein phosphorylation; C:integral component of membrane
159	rna33390	1425	621	1659	probable polyamine oxidase 4	MLFT02000960.1	22421	26602	-	orig_protein_id=gnl|WGS:MLFT|CQW23_34203	C:GO:0016021; F:GO:0016491; P:GO:0055114	C:integral component of membrane; F:oxidoreductase activity; P:oxidation-reduction process
160	rna33615	55	12	47	F-box protein PP2-A13-like	MLFT02001128.1	32535	34086	+	orig_protein_id=gnl|WGS:MLFT|CQW23_34428	NA	NA
161	rna34881	2235	836	1510	phospholipase A1-II 1-like	MLFT02000036.1	7725	9073	-	orig_protein_id=gnl|WGS:MLFT|CQW23_29976	P:GO:0006629; F:GO:0008970	P:lipid metabolic process; F:phospholipase A1 activity
162	rna35113	81	38	105	expansin-A4-like	MLFT02000043.1	1301689	1304483	-	orig_protein_id=gnl|WGS:MLFT|CQW23_30116	C:GO:0005576; C:GO:0005618; P:GO:0009664; C:GO:0016021	C:extracellular region; C:cell wall; P:plant-type cell wall organization; C:integral component of membrane
163	rna35370	1659	797	1955	alcohol-forming fatty acyl-CoA reductase-like	MLFT02000057.1	713242	719638	-	orig_protein_id=gnl|WGS:MLFT|CQW23_30302	P:GO:0006629; P:GO:0010345; P:GO:0035336; C:GO:0043231; P:GO:0055114; F:GO:0080019; F:GO:0102965	P:lipid metabolic process; P:suberin biosynthetic process; P:long-chain fatty-acyl-CoA metabolic process; C:intracellular membrane-bounded organelle; P:oxidation-reduction process; F:fatty-acyl-CoA reductase (alcohol-forming) activity; F:alcohol-forming fatty acyl-CoA reductase activity
164	rna35444	547	186	1624	(-)-camphene/tricyclene synthase, chloroplastic-like	MLFT02000060.1	13082	17568	-	orig_protein_id=gnl|WGS:MLFT|CQW23_30370	F:GO:0000287; P:GO:0008152; F:GO:0010333	F:magnesium ion binding; P:metabolic process; F:terpene synthase activity
165	rna35470	42	11	60	calmodulin-like	MLFT02000060.1	558585	559970	-	orig_protein_id=gnl|WGS:MLFT|CQW23_30396	F:GO:0005509	F:calcium ion binding
166	rna35748	134	49	78	Protein NUCLEAR FUSION DEFECTIVE 2	MLFT02000080.1	395870	396283	-	orig_protein_id=gnl|WGS:MLFT|CQW23_30579	F:GO:0003725; F:GO:0004525; C:GO:0005773; P:GO:0006396; P:GO:0010197; P:GO:0090502	F:double-stranded RNA binding; F:ribonuclease III activity; C:vacuole; P:RNA processing; P:polar nucleus fusion; P:RNA phosphodiester bond hydrolysis, endonucleolytic
167	rna3785	976	487	670	cathepsin B-like	CM008444.1	99833126	99836233	+	orig_protein_id=gnl|WGS:MLFT|CQW23_03786	F:GO:0004197; C:GO:0005615; C:GO:0005764; C:GO:0016021; P:GO:0050790; P:GO:0051603	F:cysteine-type endopeptidase activity; C:extracellular space; C:lysosome; C:integral component of membrane; P:regulation of catalytic activity; P:proteolysis involved in cellular protein catabolic process
168	rna3993	32889	15222	20263	photosystem I reaction center subunit III, chloroplastic-like	CM008444.1	117640958	117642321	+	orig_protein_id=gnl|WGS:MLFT|CQW23_03994	C:GO:0009535; C:GO:0009538; C:GO:0009941; C:GO:0010287; P:GO:0015979; C:GO:0016021	C:chloroplast thylakoid membrane; C:photosystem I reaction center; C:chloroplast envelope; C:plastoglobule; P:photosynthesis; C:integral component of membrane
169	rna4159	12195	816	1737	Chlorophyll a-b binding protein 3C, chloroplastic	CM008444.1	125266607	125267404	-	orig_protein_id=gnl|WGS:MLFT|CQW23_04160	C:GO:0009522; C:GO:0009523; C:GO:0009535; P:GO:0009765; C:GO:0016021; F:GO:0016168; P:GO:0018298	C:photosystem I; C:photosystem II; C:chloroplast thylakoid membrane; P:photosynthesis, light harvesting; C:integral component of membrane; F:chlorophyll binding; P:protein-chromophore linkage
170	rna4215	73	10	62	Two-component response regulator ARR9	CM008444.1	126816106	126816742	+	orig_protein_id=gnl|WGS:MLFT|CQW23_04216	P:GO:0000160; C:GO:0005622; C:GO:0016020	P:phosphorelay signal transduction system; C:intracellular; C:membrane
171	rna4289	379	150	249	phospholipase A1-II 1-like	CM008444.1	129045120	129046417	+	orig_protein_id=gnl|WGS:MLFT|CQW23_04290	P:GO:0006629; F:GO:0008970	P:lipid metabolic process; F:phospholipase A1 activity
172	rna4291	379	150	249	phospholipase A1-II 1-like	CM008444.1	129076404	129077701	+	orig_protein_id=gnl|WGS:MLFT|CQW23_04292	P:GO:0006629; F:GO:0008970	P:lipid metabolic process; F:phospholipase A1 activity
173	rna4349	6481	2888	5097	protein transport protein Sec61 subunit alpha-like	CM008444.1	130466467	130469551	+	orig_protein_id=gnl|WGS:MLFT|CQW23_04350	P:GO:0015031; C:GO:0016021	P:protein transport; C:integral component of membrane
174	rna4472	3879	1022	3345	auxin-repressed 12.5 kDa protein-like	CM008444.1	133928164	133929272	-	orig_protein_id=gnl|WGS:MLFT|CQW23_04473	NA	NA
175	rna4670	253	117	201	putative receptor-like protein kinase At4g00960	CM008444.1	138868767	138872930	+	orig_protein_id=gnl|WGS:MLFT|CQW23_04671	F:GO:0004674; F:GO:0005524; C:GO:0005886; P:GO:0006468; C:GO:0016021	F:protein serine/threonine kinase activity; F:ATP binding; C:plasma membrane; P:protein phosphorylation; C:integral component of membrane
176	rna4681	83177	38278	52324	oxygen-evolving enhancer protein 3-2, chloroplastic	CM008444.1	139069444	139071080	+	orig_protein_id=gnl|WGS:MLFT|CQW23_04682	F:GO:0005509; C:GO:0009654; P:GO:0015979; C:GO:0019898	F:calcium ion binding; C:photosystem II oxygen evolving complex; P:photosynthesis; C:extrinsic component of membrane
177	rna4703	1146	522	960	apyrase-like	CM008444.1	139548154	139551394	-	orig_protein_id=gnl|WGS:MLFT|CQW23_04704	F:GO:0005524; C:GO:0016021; F:GO:0102485; F:GO:0102486; F:GO:0102487; F:GO:0102488; F:GO:0102489; F:GO:0102490; F:GO:0102491	F:ATP binding; C:integral component of membrane; F:dATP phosphohydrolase activity; F:dCTP phosphohydrolase activity; F:dUTP phosphohydrolase activity; F:dTTP phosphohydrolase activity; F:GTP phosphohydrolase activity; F:8-oxo-dGTP phosphohydrolase activity; F:dGTP phosphohydrolase activity
178	rna4836	1515	560	1410	chaperonin-like RBCX protein 1, chloroplastic	CM008444.1	141785520	141787402	-	orig_protein_id=gnl|WGS:MLFT|CQW23_04837	C:GO:0016021	C:integral component of membrane
179	rna5015	173	80	98	cytochrome P450 84A1-like	CM008444.1	145141492	145145400	-	orig_protein_id=gnl|WGS:MLFT|CQW23_05016	F:GO:0004497; F:GO:0005506; C:GO:0016021; F:GO:0016705; F:GO:0020037; P:GO:0055114	F:monooxygenase activity; F:iron ion binding; C:integral component of membrane; F:oxidoreductase activity, acting on paired donors, with incorporation or reduction of molecular oxygen; F:heme binding; P:oxidation-reduction process
180	rna5131	135	36	95	Tubby-like F-box protein	CM008444.1	147381174	147381782	-	orig_protein_id=gnl|WGS:MLFT|CQW23_05132	NA	NA
181	rna5146	38	11	45	protein NtpR-like	CM008444.1	147794724	147795688	+	orig_protein_id=gnl|WGS:MLFT|CQW23_05147	P:GO:0006541; F:GO:0016740; F:GO:0016787	P:glutamine metabolic process; F:transferase activity; F:hydrolase activity
182	rna5160	1497	431	2132	receptor-like protein 12	CM008444.1	147883327	147884757	-	orig_protein_id=gnl|WGS:MLFT|CQW23_05161	F:GO:0016301; P:GO:0016310; F:GO:0032440	F:kinase activity; P:phosphorylation; F:2-alkenal reductase [NAD(P)] activity;
183	rna5190	113	53	95	hypothetical protein CQW23_05191	CM008444.1	148313040	148313732	-	orig_protein_id=gnl|WGS:MLFT|CQW23_05191	C:GO:0005737; F:GO:0008757; C:GO:0016021; P:GO:0032259	C:cytoplasm; F:S-adenosylmethionine-dependent methyltransferase activity; C:integral component of membrane; P:methylation
184	rna5225	43	8	20	probable indole-3-acetic acid-amido synthetase GH3.1	CM008444.1	149031314	149033653	+	orig_protein_id=gnl|WGS:MLFT|CQW23_05226	NA	NA
185	rna5248	394	151	211	formamidase-like isoform X2	CM008444.1	149547243	149551888	+	orig_protein_id=gnl|WGS:MLFT|CQW23_05249	F:GO:0016811	F:hydrolase activity, acting on carbon-nitrogen (but not peptide) bonds, in linear amides
186	rna5318	59	19	33	tubulin alpha-3 chain-like	CM008444.1	151159228	151168776	+	orig_protein_id=gnl|WGS:MLFT|CQW23_05319	F:GO:0003924; F:GO:0005200; F:GO:0005525; C:GO:0005737; C:GO:0005874; P:GO:0007010; P:GO:0007017; P:GO:0090378	F:GTPase activity; F:structural constituent of cytoskeleton; F:GTP binding; C:cytoplasm; C:microtubule; P:cytoskeleton organization; P:microtubule-based process; P:seed trichome elongation
187	rna5501	5302	1710	5158	polyphenol oxidase B, chloroplastic	CM008444.1	154975717	154977579	-	orig_protein_id=gnl|WGS:MLFT|CQW23_05502	F:GO:0004097; C:GO:0009543; P:GO:0046148; F:GO:0046872; P:GO:0055114	F:catechol oxidase activity; C:chloroplast thylakoid lumen; P:pigment biosynthetic process; F:metal ion binding; P:oxidation-reduction process
188	rna5646	41	11	32	hypothetical protein CQW23_05647	CM008444.1	157720697	157721149	+	orig_protein_id=gnl|WGS:MLFT|CQW23_05647	NA	NA
189	rna5686	515	238	679	lysine histidine transporter 1-like	CM008444.1	158137618	158140719	-	orig_protein_id=gnl|WGS:MLFT|CQW23_05687	P:GO:0003333; C:GO:0005886; F:GO:0015171; C:GO:0016021	P:amino acid transmembrane transport; C:plasma membrane; F:amino acid transmembrane transporter activity; C:integral component of membrane
190	rna5738	265	115	149	U-box domain-containing protein 40	CM008444.1	159121327	159122754	+	orig_protein_id=gnl|WGS:MLFT|CQW23_05739	F:GO:0004842; C:GO:0005634; C:GO:0005737; P:GO:0016567	F:ubiquitin-protein transferase activity; C:nucleus; C:cytoplasm; P:protein ubiquitination
191	rna5764	27	6	23	serine/threonine-protein kinase At5g01020-like	CM008444.1	161196088	161198253	+	orig_protein_id=gnl|WGS:MLFT|CQW23_05765	F:GO:0004675; F:GO:0005515; F:GO:0005524; C:GO:0005886; P:GO:0006468; P:GO:0007178	F:transmembrane receptor protein serine/threonine kinase activity; F:protein binding; F:ATP binding; C:plasma membrane; P:protein phosphorylation; P:transmembrane receptor protein serine/threonine kinase signaling pathway
192	rna5811	59467	28426	32572	Oxygen-evolving enhancer protein 1, chloroplastic	CM008444.1	165978810	165980435	-	orig_protein_id=gnl|WGS:MLFT|CQW23_05812	C:GO:0009535; C:GO:0009654; P:GO:0010207; F:GO:0010242; P:GO:0042549; P:GO:0055114	C:chloroplast thylakoid membrane; C:photosystem II oxygen evolving complex; P:photosystem II assembly; F:oxygen evolving activity; P:photosystem II stabilization; P:oxidation-reduction process
193	rna6011	120	42	65	zinc finger protein CONSTANS-LIKE 12-like isoform X1	CM008445.1	4925133	4928458	+	orig_protein_id=gnl|WGS:MLFT|CQW23_06012	C:GO:0005634	C:nucleus
194	rna619	144	72	78	protein LOL1 isoform X1	CM008443.1	16894993	16899694	-	orig_protein_id=gnl|WGS:MLFT|CQW23_00620	NA	NA
195	rna6233	395	140	236	stem-specific protein TSJT1-like	CM008445.1	38450748	38453982	+	orig_protein_id=gnl|WGS:MLFT|CQW23_06234	C:GO:0005634; C:GO:0005829; C:GO:0005886; C:GO:0009506	C:nucleus; C:cytosol; C:plasma membrane; C:plasmodesma
196	rna6283	9221	676	1753	chlorophyll a-b binding protein 36, chloroplastic-like	CM008445.1	44536028	44539825	-	orig_protein_id=gnl|WGS:MLFT|CQW23_06284	P:GO:0009416; C:GO:0009522; C:GO:0009523; C:GO:0009535; P:GO:0009768; C:GO:0009941; C:GO:0010287; C:GO:0016021; F:GO:0016168; P:GO:0018298; F:GO:0031409; F:GO:0046872	P:response to light stimulus; C:photosystem I; C:photosystem II; C:chloroplast thylakoid membrane; P:photosynthesis, light harvesting in photosystem I; C:chloroplast envelope; C:plastoglobule; C:integral component of membrane; F:chlorophyll binding; P:protein-chromophore linkage; F:pigment binding; F:metal ion binding
197	rna6585	297	145	324	probable protein arginine N-methyltransferase 1.2	CM008445.1	59393634	59398616	-	orig_protein_id=gnl|WGS:MLFT|CQW23_06586	C:GO:0005829; P:GO:0006355; F:GO:0008469; P:GO:0019919; P:GO:0034969; F:GO:0035242	C:cytosol; P:regulation of transcription, DNA-templated; F:histone-arginine N-methyltransferase activity; P:peptidyl-arginine methylation, to asymmetrical-dimethyl arginine; P:histone arginine methylation; F:protein-arginine omega-N asymmetric methyltransferase activity
198	rna6647	8939	4253	5391	Photosystem II reaction center X protein	CM008445.1	60944967	60945347	-	orig_protein_id=gnl|WGS:MLFT|CQW23_06648	C:GO:0009523; P:GO:0015979; C:GO:0016021	C:photosystem II; P:photosynthesis; C:integral component of membrane
199	rna6680	285	112	229	hypothetical protein CQW23_06681	CM008445.1	61641147	61641410	-	orig_protein_id=gnl|WGS:MLFT|CQW23_06681	NA	NA
200	rna678	86	18	49	kirola-like	CM008443.1	19832014	19836418	+	orig_protein_id=gnl|WGS:MLFT|CQW23_00679	P:GO:0006952; P:GO:0009607	P:defense response; P:response to biotic stimulus
201	rna6915	104	24	64	hypothetical protein CQW23_06916	CM008445.1	70116453	70120810	+	orig_protein_id=gnl|WGS:MLFT|CQW23_06916	C:GO:0016020; C:GO:0016021	C:membrane; C:integral component of membrane
202	rna7238	216	103	207	probable folate-biopterin transporter 4	CM008445.1	152975512	152983614	-	orig_protein_id=gnl|WGS:MLFT|CQW23_07239	C:GO:0016021	C:integral component of membrane
203	rna7587	754	325	991	hypothetical protein CQW23_07588	CM008445.1	219792036	219793296	+	orig_protein_id=gnl|WGS:MLFT|CQW23_07588	NA	NA
204	rna7741	441	163	1423	21 kDa protein-like	CM008445.1	235680270	235680872	+	orig_protein_id=gnl|WGS:MLFT|CQW23_07742	F:GO:0004857; P:GO:0043086	F:enzyme inhibitor activity; P:negative regulation of catalytic activity
205	rna7744	94	23	57	21 kDa protein-like	CM008445.1	236028095	236028706	+	orig_protein_id=gnl|WGS:MLFT|CQW23_07745	F:GO:0004857; P:GO:0043086	F:enzyme inhibitor activity; P:negative regulation of catalytic activity
206	rna7776	208	87	233	ubiquitin-conjugating enzyme E2 10	CM008445.1	239354228	239357697	-	orig_protein_id=gnl|WGS:MLFT|CQW23_07777	F:GO:0004839; F:GO:0005524; P:GO:0016567; F:GO:0016746; P:GO:0016925	F:ubiquitin activating enzyme activity; F:ATP binding; P:protein ubiquitination; F:transferase activity, transferring acyl groups; P:protein sumoylation
207	rna7840	743	335	715	rust resistance kinase Lr10-like	CM008445.1	242780434	242783061	-	orig_protein_id=gnl|WGS:MLFT|CQW23_07841	F:GO:0004672; F:GO:0005524; P:GO:0006468; C:GO:0016021; F:GO:0030247	F:protein kinase activity; F:ATP binding; P:protein phosphorylation; C:integral component of membrane; F:polysaccharide binding
208	rna7841	136	44	158	LEAF RUST 10 DISEASE-RESISTANCE LOCUS RECEPTOR-LIKE PROTEIN KINASE-like 2.1	CM008445.1	242784065	242785283	+	orig_protein_id=gnl|WGS:MLFT|CQW23_07842	C:GO:0016021; F:GO:0016301; P:GO:0016310; F:GO:0030247	C:integral component of membrane; F:kinase activity; P:phosphorylation; F:polysaccharide binding
209	rna7863	50	15	38	auxin-responsive protein saur32	CM008445.1	244115464	244115859	-	orig_protein_id=gnl|WGS:MLFT|CQW23_07864	P:GO:0009733	P:response to auxin
210	rna7900	15682	5450	10121	luminal-binding protein 5	CM008445.1	245659826	245663180	-	orig_protein_id=gnl|WGS:MLFT|CQW23_07901	F:GO:0005524; C:GO:0005788; C:GO:0016021; F:GO:0032440; P:GO:0055114	F:ATP binding; C:endoplasmic reticulum lumen; C:integral component of membrane; F:2-alkenal reductase [NAD(P)] activity; P:oxidation-reduction process
211	rna7964	193	89	107	ornithine decarboxylase-like	CM008445.1	247177262	247178464	+	orig_protein_id=gnl|WGS:MLFT|CQW23_07965	F:GO:0004586; C:GO:0005737; P:GO:0033387	F:ornithine decarboxylase activity; C:cytoplasm; P:putrescine biosynthetic process from ornithine
212	rna8019	237	118	134	protein YLS9	CM008445.1	250045972	250046706	-	orig_protein_id=gnl|WGS:MLFT|CQW23_08020	P:GO:0006952; C:GO:0009506; C:GO:0016021; C:GO:0046658	P:defense response; C:plasmodesma; C:integral component of membrane; C:anchored component of plasma membrane
213	rna8032	23	1	18	Small heat shock protein, chloroplastic	CM008445.1	250598159	250599047	-	orig_protein_id=gnl|WGS:MLFT|CQW23_08033	C:GO:0000427; P:GO:0006355; P:GO:0009408; P:GO:0009644; P:GO:0009658; P:GO:0042542; C:GO:0042644; F:GO:0043621; C:GO:0101031	C:plastid-encoded plastid RNA polymerase complex; P:regulation of transcription, DNA-templated; P:response to heat; P:response to high light intensity; P:chloroplast organization; P:response to hydrogen peroxide; C:chloroplast nucleoid; F:protein self-association; C:chaperone complex
214	rna8224	1384	185	1100	BTB/POZ and TAZ domain-containing protein 1-like	CM008445.1	255426689	255429503	+	orig_protein_id=gnl|WGS:MLFT|CQW23_08225	F:GO:0003712; F:GO:0004402; C:GO:0005634; C:GO:0005737; P:GO:0006355; F:GO:0008270; P:GO:0016573; C:GO:0019005; P:GO:0030162; F:GO:0031625; P:GO:0043161	F:transcription coregulator activity; F:histone acetyltransferase activity; C:nucleus; C:cytoplasm; P:regulation of transcription, DNA-templated; F:zinc ion binding; P:histone acetylation; C:SCF ubiquitin ligase complex; P:regulation of proteolysis; F:ubiquitin protein ligase binding; P:proteasome-mediated ubiquitin-dependent protein catabolic process
215	rna8361	20046	5772	11863	Proteinase inhibitor type-2	CM008445.1	259406314	259407368	+	orig_protein_id=gnl|WGS:MLFT|CQW23_08362	F:GO:0004867; P:GO:0010951	F:serine-type endopeptidase inhibitor activity; P:negative regulation of endopeptidase activity
216	rna8726	109	45	235	caffeoylshikimate esterase-like	CM008445.1	288014478	288019135	+	orig_protein_id=gnl|WGS:MLFT|CQW23_08727	P:GO:0006629; C:GO:0016020; F:GO:0016298	P:lipid metabolic process; C:membrane; F:lipase activity
217	rna8945	2585	1244	2219	beta-glucosidase BoGH3B-like	CM008445.1	294750708	294764532	-	orig_protein_id=gnl|WGS:MLFT|CQW23_08946	F:GO:0004553; P:GO:0005975	F:hydrolase activity, hydrolyzing O-glycosyl compounds; P:carbohydrate metabolic process
218	rna9309	64939	5814	13983	Chlorophyll a-b binding protein 3C, chloroplastic	CM008446.1	9707026	9707829	+	orig_protein_id=gnl|WGS:MLFT|CQW23_09310	C:GO:0009522; C:GO:0009523; C:GO:0009535; P:GO:0009765; C:GO:0016021; F:GO:0016168; P:GO:0018298; F:GO:0046872	C:photosystem I; C:photosystem II; C:chloroplast thylakoid membrane; P:photosynthesis, light harvesting; C:integral component of membrane; F:chlorophyll binding; P:protein-chromophore linkage; F:metal ion binding
219	rna9501	274	122	486	probable L-type lectin-domain containing receptor kinase S.5	CM008446.1	19968342	19975246	-	orig_protein_id=gnl|WGS:MLFT|CQW23_09502	F:GO:0004672; F:GO:0005524; P:GO:0006468; C:GO:0016021; F:GO:0030246	F:protein kinase activity; F:ATP binding; P:protein phosphorylation; C:integral component of membrane; F:carbohydrate binding
220	rna9520	183	87	203	lactoylglutathione lyase-like	CM008446.1	22229276	22231075	-	orig_protein_id=gnl|WGS:MLFT|CQW23_09521	F:GO:0004462; F:GO:0046872	F:lactoylglutathione lyase activity; F:metal ion binding
221	rna9603	97	29	60	hypothetical protein CQW23_09604	CM008446.1	35167106	35168150	-	orig_protein_id=gnl|WGS:MLFT|CQW23_09604	C:GO:0016021	C:integral component of membrane
222	rna9757	108	39	117	acidic mammalian chitinase-like	CM008446.1	47898308	47900169	-	orig_protein_id=gnl|WGS:MLFT|CQW23_09758	F:GO:0004568; C:GO:0005576; P:GO:0005975; P:GO:0006032; F:GO:0008061	F:chitinase activity; C:extracellular region; P:carbohydrate metabolic process; P:chitin catabolic process; F:chitin binding
