# Supplementary material for: The ability to manipulate ROS metabolism in pepper may affect aphid virulence
Source: Hortic Res. 2020 Jan 1;7:6. doi: 10.1038/s41438-019-0231-6 (PMC6938493; doi:10.1038/s41438-019-0231-6)
Supplement: Supplementary file 5 — Table S5 [file 41438_2019_231_MOESM5_ESM.xlsx]

## Sheet: Pepper genes only respond to NL
	ID	control-average FPKM	SW treated-average FPKM	NL treated-averageFPKM	Up or down regulation in NL-treated plants compared with control	annotation	GO IDs	GO names	chromosome	start	end	direction	NCBI_ID
1	rna10299	706	520	1477	Up	endochitinase EP3	P:GO:0005975; P:GO:0009056; F:GO:0016798; F:GO:0030234; F:GO:0043167; P:GO:0071554	P:carbohydrate metabolic process; P:catabolic process; F:hydrolase activity, acting on glycosyl bonds; F:enzyme regulator activity; F:ion binding; P:cell wall organization or biogenesis	CM008446.1	175766216	175767192	-	orig_protein_id=gnl|WGS:MLFT|CQW23_10300
2	rna10318	9013	4152	23158	Up	peroxidase 12	C:GO:0005576; P:GO:0006950; P:GO:0009056; F:GO:0016491; F:GO:0043167; P:GO:0051186	C:extracellular region; P:response to stress; P:catabolic process; F:oxidoreductase activity; F:ion binding; P:cofactor metabolic process	CM008446.1	178731079	178734897	-	orig_protein_id=gnl|WGS:MLFT|CQW23_10319
3	rna10320	1003	526	2596	Up	partical peroxidase 12	C:GO:0005576; P:GO:0006950; P:GO:0009056; F:GO:0016491; F:GO:0043167; P:GO:0051186	C:extracellular region; P:response to stress; P:catabolic process; F:oxidoreductase activity; F:ion binding; P:cofactor metabolic process	CM008446.1	178921248	178921631	-	orig_protein_id=gnl|WGS:MLFT|CQW23_10321
4	rna10853	667	640	1733	Up	Cytochrome 82A3	C:GO:0005575; F:GO:0016491; F:GO:0043167	C:cellular_component; F:oxidoreductase activity; F:ion binding	CM008446.1	209902966	209916337	-	orig_protein_id=gnl|WGS:MLFT|CQW23_10854
5	rna11771	236	99	504	Up	cucumber peeling cupredoxin	F:GO:0009055; P:GO:0022900; C:GO:0046658	F:electron transfer activity; P:electron transport chain; C:anchored component of plasma membrane	CM008447.1	10654050	10654746	+	orig_protein_id=gnl|WGS:MLFT|CQW23_11772
6	rna11860	132	195	394	Up	Glucan endo-1,3-beta-glucosidase, basic vacuolar isoform	C:GO:0005773; C:GO:0005886; P:GO:0005975; P:GO:0006950; F:GO:0016798	C:vacuole; C:plasma membrane; P:carbohydrate metabolic process; P:response to stress; F:hydrolase activity, acting on glycosyl bonds	CM008447.1	12868013	12869962	-	orig_protein_id=gnl|WGS:MLFT|CQW23_11861
7	rna12089	17	17	74	Up	U-box domain-containing protein 21	F:GO:0003674; P:GO:0006464	F:molecular_function; P:cellular protein modification process	CM008447.1	22008763	22010097	+	orig_protein_id=gnl|WGS:MLFT|CQW23_12090
8	rna12745	44	40	150	Up	ABC transporter G family member 11	C:GO:0005886; F:GO:0016887; F:GO:0022857; F:GO:0043167	C:plasma membrane; F:ATPase activity; F:transmembrane transporter activity; F:ion binding	CM008447.1	195631420	195635411	+	orig_protein_id=gnl|WGS:MLFT|CQW23_12746
9	rna14224	141	89	314	Up	AAA-ATPase At2g46620	F:GO:0043167	F:ion binding	CM008448.1	110954776	110956299	-	orig_protein_id=gnl|WGS:MLFT|CQW23_14225
10	rna15242	1570	1342	4540	Up	probable linoleate 9S-lipoxygenase 5	C:GO:0005737; P:GO:0006629; P:GO:0009058; F:GO:0016491; F:GO:0043167; P:GO:0044281	C:cytoplasm; P:lipid metabolic process; P:biosynthetic process; F:oxidoreductase activity; F:ion binding; P:small molecule metabolic process	CM008448.1	228938542	228942447	+	orig_protein_id=gnl|WGS:MLFT|CQW23_15243
11	rna16643	66	64	164	Up	blue copper protein-like	F:GO:0009055	F:electron transfer activity	CM008449.1	46791386	46793564	+
12	rna17124	528	391	1250	Up	cytochrome b561 and DOMON domain-containing protein At5g47530	C:GO:0005575; P:GO:0008150	C:cellular_component; P:biological_process	CM008449.1	192909478	192911790	-	orig_protein_id=gnl|WGS:MLFT|CQW23_17125
13	rna18250	1550	161	3448	Up	epidermis-specific secreted glycoprotein EP1	F:GO:0003674	F:molecular_function	CM008449.1	251471230	251472123	+	orig_protein_id=gnl|WGS:MLFT|CQW23_18251
14	rna18291	295	253	622	Up	scarecrow-like protein 21	F:GO:0003677; F:GO:0003700; C:GO:0005634; P:GO:0009058; C:GO:0032991; P:GO:0034641	F:DNA binding; F:DNA-binding transcription factor activity; C:nucleus; P:biosynthetic process; C:protein-containing complex; P:cellular nitrogen compound metabolic process	CM008449.1	252745361	252747109	-	orig_protein_id=gnl|WGS:MLFT|CQW23_18292
15	rna18464	51	29	174	Up	subtilisin-like protease SBT1.7	F:GO:0008233	F:peptidase activity	CM008450.1	3508440	3510713	-	orig_protein_id=gnl|WGS:MLFT|CQW23_18465
16	rna19402	99	75	328	Up	carotenoid 9,10(9',10')-cleavage dioxygenase 1	F:GO:0016491; F:GO:0043167	F:oxidoreductase activity; F:ion binding	CM008450.1	140692936	140697034	-	orig_protein_id=gnl|WGS:MLFT|CQW23_19403
17	rna19466	243	176	660	Up	tyramine N-feruloyltransferase 4/11	P:GO:0006520; C:GO:0009536; F:GO:0016746	P:cellular amino acid metabolic process; C:plastid; F:transferase activity, transferring acyl groups	CM008450.1	144566776	144567513	-	orig_protein_id=gnl|WGS:MLFT|CQW23_19467
18	rna19820	157	191	463	Up	NAD(P)H:quinone oxidoreductase	C:GO:0005829; P:GO:0006629; P:GO:0009058; F:GO:0016491; F:GO:0043167	C:cytosol; P:lipid metabolic process; P:biosynthetic process; F:oxidoreductase activity; F:ion binding	CM008450.1	183948421	183950819	-	orig_protein_id=gnl|WGS:MLFT|CQW23_19821
19	rna21402	52	44	164	Up	delta(12)-fatty-acid desaturase FAD2	C:GO:0005575; P:GO:0006629; F:GO:0016491	C:cellular_component; P:lipid metabolic process; F:oxidoreductase activity	CM008451.1	31375727	31376848	+	orig_protein_id=gnl|WGS:MLFT|CQW23_21403
20	rna21511	69	55	215	Up	arogenate dehydrogenase 2, chloroplastic	P:GO:0006520; P:GO:0009058; C:GO:0009536; F:GO:0016491; P:GO:0034641	P:cellular amino acid metabolic process; P:biosynthetic process; C:plastid; F:oxidoreductase activity; P:cellular nitrogen compound metabolic process	CM008451.1	43540766	43541974	+	orig_protein_id=gnl|WGS:MLFT|CQW23_21512
21	rna21927	5	3	33	Up	probable glutathione S-transferase	C:GO:0005737; P:GO:0006790; P:GO:0009056; F:GO:0016765; P:GO:0019748; P:GO:0034641; P:GO:0051186	C:cytoplasm; P:sulfur compound metabolic process; P:catabolic process; F:transferase activity, transferring alkyl or aryl (other than methyl) groups; P:secondary metabolic process; P:cellular nitrogen compound metabolic process; P:cofactor metabolic process	CM008451.1	142872784	142873767	-	orig_protein_id=gnl|WGS:MLFT|CQW23_21928
22	rna22146	167	101	380	Up	sugar transporter ERD6-like 7	C:GO:0005773; C:GO:0009536; F:GO:0022857	C:vacuole; C:plastid; F:transmembrane transporter activity	CM008451.1	157628659	157633207	-	orig_protein_id=gnl|WGS:MLFT|CQW23_22147
23	rna22704	47	49	143	Up	probable disease resistance RPP8-like protein 2	C:GO:0005575; F:GO:0043167	C:cellular_component; F:ion binding	CM008451.1	184509220	184514961	-	orig_protein_id=gnl|WGS:MLFT|CQW23_22705
24	rna24520	1176	1350	2963	Up	Cytochrome 76A2	C:GO:0005575; P:GO:0009058; F:GO:0016491; P:GO:0019748; F:GO:0043167	C:cellular_component; P:biosynthetic process; F:oxidoreductase activity; P:secondary metabolic process; F:ion binding	CM008452.1	213769662	213771551	+	orig_protein_id=gnl|WGS:MLFT|CQW23_24521
25	rna25969	68	69	155	Up	aldehyde dehydrogenase family 2 member B7, mitochondrial	P:GO:0005975; P:GO:0006091; P:GO:0006520; P:GO:0006629; P:GO:0009058; F:GO:0016491; P:GO:0034655; P:GO:0051186	P:carbohydrate metabolic process; P:generation of precursor metabolites and energy; P:cellular amino acid metabolic process; P:lipid metabolic process; P:biosynthetic process; F:oxidoreductase activity; P:nucleobase-containing compound catabolic process; P:cofactor metabolic process	CM008453.1	69123667	69128869	-	orig_protein_id=gnl|WGS:MLFT|CQW23_25970
26	rna27174	6	10	67	Up	5-epiaristolochene synthase	C:GO:0005737; P:GO:0006629; P:GO:0006950; P:GO:0009058; F:GO:0016829; F:GO:0043167	C:cytoplasm; P:lipid metabolic process; P:response to stress; P:biosynthetic process; F:lyase activity; F:ion binding	CM008454.1	1531017	1546933	+	orig_protein_id=gnl|WGS:MLFT|CQW23_27175
27	rna28453	64	57	180	Up	L-ascorbate oxidase	C:GO:0005576; P:GO:0005975; F:GO:0016491; F:GO:0043167; P:GO:0044281; P:GO:0051186	C:extracellular region; P:carbohydrate metabolic process; F:oxidoreductase activity; F:ion binding; P:small molecule metabolic process; P:cofactor metabolic process	CM008454.1	138117749	138125098	-	orig_protein_id=gnl|WGS:MLFT|CQW23_28454
28	rna28754	17	19	84	Up	zinc finger protein ZAT10	F:GO:0003674; C:GO:0005634	F:molecular_function; C:nucleus	CM008454.1	206062277	206062963	+	orig_protein_id=gnl|WGS:MLFT|CQW23_28755
29	rna28819	604	757	1588	Up	3-oxoacyl-[acyl-carrier-protein] reductase FabG	F:GO:0016491	F:oxidoreductase activity	CM008454.1	210355464	210357688	+	orig_protein_id=gnl|WGS:MLFT|CQW23_28820
30	rna29042	66	65	219	Up	protein DMR6-LIKE OXYGENASE 2	F:GO:0016491; F:GO:0043167	F:oxidoreductase activity; F:ion binding	CM008454.1	223798384	223806158	-	orig_protein_id=gnl|WGS:MLFT|CQW23_29043
31	rna29474	175	142	394	Up	hypothetical protein CQW23_29475	C:GO:0005575	C:cellular_component	CM008454.1	234536327	234540951	-	orig_protein_id=gnl|WGS:MLFT|CQW23_29475
32	rna29538	136	199	465	Up	Omega-6 fatty acid desaturase, endoplasmic reticulum	C:GO:0005575; P:GO:0006629; F:GO:0016491	C:cellular_component; P:lipid metabolic process; F:oxidoreductase activity	CM008454.1	235605216	235606373	+	orig_protein_id=gnl|WGS:MLFT|CQW23_29539
33	rna29543	1241	1572	3277	Up	3-oxoacyl-[acyl-carrier-protein] reductase FabG	F:GO:0016491	F:oxidoreductase activity	CM008454.1	235683866	235685039	+	orig_protein_id=gnl|WGS:MLFT|CQW23_29544
34	rna30717	230	133	606	Up	lysine histidine transporter-like 8	C:GO:0005575; F:GO:0022857	C:cellular_component; F:transmembrane transporter activity	MLFT02000194.1	45522	48522	-	orig_protein_id=gnl|WGS:MLFT|CQW23_31659
35	rna32015	35	40	137	Up	Caffeoyl-CoA O-methyltransferase	F:GO:0008168; P:GO:0009058; P:GO:0019748; F:GO:0043167	F:methyltransferase activity; P:biosynthetic process; P:secondary metabolic process; F:ion binding	MLFT02000397.1	205161	206194	+	orig_protein_id=gnl|WGS:MLFT|CQW23_32880
36	rna335	38	17	123	Up	Ethylene-responsive proteinase inhibitor 1	C:GO:0005576; P:GO:0006950; F:GO:0008233; F:GO:0030234	C:extracellular region; P:response to stress; F:peptidase activity; F:enzyme regulator activity	CM008443.1	6331042	6331907	-	orig_protein_id=gnl|WGS:MLFT|CQW23_00336
37	rna34704	78	121	279	Up	Omega-6 fatty acid desaturase, endoplasmic reticulum	C:GO:0005575; P:GO:0006629; F:GO:0016491	C:cellular_component; P:lipid metabolic process; F:oxidoreductase activity	MLFT02002948.1	5151	6308	-	orig_protein_id=gnl|WGS:MLFT|CQW23_35257
38	rna35170	29	12	80	Up	histidine decarboxylase	F:GO:0016829; F:GO:0043167; P:GO:0044281	F:lyase activity; F:ion binding; P:small molecule metabolic process	MLFT02000047.1	710881	713955	+	orig_protein_id=gnl|WGS:MLFT|CQW23_30145
39	rna35444	547	186	1624	Up	(-)-camphene/tricyclene synthase, chloroplastic	P:GO:0008150; F:GO:0016829; F:GO:0043167	P:biological_process; F:lyase activity; F:ion binding	MLFT02000060.1	13082	17568	-	orig_protein_id=gnl|WGS:MLFT|CQW23_30370
40	rna35657	11	13	54	Up	5-epiaristolochene synthase	C:GO:0005737; P:GO:0006629; P:GO:0006950; P:GO:0009058; F:GO:0016829; F:GO:0043167	C:cytoplasm; P:lipid metabolic process; P:response to stress; P:biosynthetic process; F:lyase activity; F:ion binding	MLFT02000071.1	24859	27292	+	orig_protein_id=gnl|WGS:MLFT|CQW23_30506
41	rna3577	69	50	265	Up	Pathogenesis-related protein STH-21	P:GO:0006950	P:response to stress	CM008444.1	78200299	78201200	-	orig_protein_id=gnl|WGS:MLFT|CQW23_03578
42	rna3629	118	60	342	Up	Patatin-like protein 2	F:GO:0003674; C:GO:0005737; P:GO:0006629; P:GO:0009056	F:molecular_function; C:cytoplasm; P:lipid metabolic process; P:catabolic process	CM008444.1	83265472	83268093	+	orig_protein_id=gnl|WGS:MLFT|CQW23_03630
43	rna3951	373	490	1291	Up	probable glutathione S-transferase parA	P:GO:0006790; P:GO:0007165; F:GO:0016765; P:GO:0034641; P:GO:0051186	P:sulfur compound metabolic process; P:signal transduction; F:transferase activity, transferring alkyl or aryl (other than methyl) groups; P:cellular nitrogen compound metabolic process; P:cofactor metabolic process	CM008444.1	114252937	114253958	+	orig_protein_id=gnl|WGS:MLFT|CQW23_03952
44	rna412	615	750	1661	Up	osmotin-like protein	C:GO:0005773; P:GO:0006950	C:vacuole; P:response to stress	CM008443.1	8043316	8044059	+	orig_protein_id=gnl|WGS:MLFT|CQW23_00413
45	rna431	5	7	49	Up	14 kDa proline-rich protein DC2.15	NA	NA	CM008443.1	10485496	10485918	+	orig_protein_id=gnl|WGS:MLFT|CQW23_00432
46	rna4354	35	27	139	Up	pathogenesis-related genes transcriptional activator PTI5	F:GO:0003677; F:GO:0003700; C:GO:0005634; P:GO:0006950; P:GO:0009058; C:GO:0032991; P:GO:0034641	F:DNA binding; F:DNA-binding transcription factor activity; C:nucleus; P:response to stress; P:biosynthetic process; C:protein-containing complex; P:cellular nitrogen compound metabolic process	CM008444.1	130604075	130604617	-	orig_protein_id=gnl|WGS:MLFT|CQW23_04355
47	rna5965	113	134	475	Up	Peroxidase N1	C:GO:0005576; C:GO:0005618; P:GO:0006950; P:GO:0009056; F:GO:0016491; F:GO:0043167; P:GO:0051186; P:GO:0071554	C:extracellular region; C:cell wall; P:response to stress; P:catabolic process; F:oxidoreductase activity; F:ion binding; P:cofactor metabolic process; P:cell wall organization or biogenesis	CM008445.1	99805	101373	+	orig_protein_id=gnl|WGS:MLFT|CQW23_05966
48	rna6953	6	10	40	Up	transcription factor WER	F:GO:0003677; F:GO:0003700; C:GO:0005634; F:GO:0008134; P:GO:0009058; P:GO:0030154; P:GO:0034641	F:DNA binding; F:DNA-binding transcription factor activity; C:nucleus; F:transcription factor binding; P:biosynthetic process; P:cell differentiation; P:cellular nitrogen compound metabolic process	CM008445.1	74790322	74791367	-	orig_protein_id=gnl|WGS:MLFT|CQW23_06954
49	rna764	234	206	657	Up	hypothetical protein	P:GO:0000003; C:GO:0005576	P:reproduction; C:extracellular region	CM008443.1	22973395	22976029	+	orig_protein_id=gnl|WGS:MLFT|CQW23_00765
50	rna7741	441	163	1423	Up	21 kDa protein	F:GO:0030234	F:enzyme regulator activity	CM008445.1	235680270	235680872	+	orig_protein_id=gnl|WGS:MLFT|CQW23_07742
51	rna8690	1	1	25	Up	Peroxidase 5	C:GO:0005576; P:GO:0006950; P:GO:0009056; F:GO:0016491; F:GO:0043167; P:GO:0051186	C:extracellular region; P:response to stress; P:catabolic process; F:oxidoreductase activity; F:ion binding; P:cofactor metabolic process	CM008445.1	284490210	284491301	+	orig_protein_id=gnl|WGS:MLFT|CQW23_08691
52	rna11104	241	238	114	Down	chaperone protein dnaJ 11, chloroplastic	NA	NA	CM008446.1	214908735	214909214	-	orig_protein_id=gnl|WGS:MLFT|CQW23_11105
53	rna11857	3276	2313	794	Down	Geranylgeranyl diphosphate reductase, chloroplastic	P:GO:0008033; C:GO:0009535; C:GO:0009941; P:GO:0010189; P:GO:0015979; P:GO:0015995; P:GO:0033385; P:GO:0033521; F:GO:0045550; P:GO:0055114; F:GO:0071949; F:GO:0102067	P:tRNA processing; C:chloroplast thylakoid membrane; C:chloroplast envelope; P:vitamin E biosynthetic process; P:photosynthesis; P:chlorophyll biosynthetic process; P:geranylgeranyl diphosphate metabolic process; P:phytyl diphosphate biosynthetic process; F:geranylgeranyl reductase activity; P:oxidation-reduction process; F:FAD binding; F:geranylgeranyl diphosphate reductase activity	CM008447.1	12848846	12850240	+	orig_protein_id=gnl|WGS:MLFT|CQW23_11858
54	rna14689	279	216	97	Down	chlorophyllide a oxygenase, chloroplastic	F:GO:0005506; F:GO:0010277; F:GO:0051537; P:GO:0055114	F:iron ion binding; F:chlorophyllide a oxygenase [overall] activity; F:2 iron, 2 sulfur cluster binding; P:oxidation-reduction process	CM008448.1	197744688	197749028	-	orig_protein_id=gnl|WGS:MLFT|CQW23_14690
55	rna16367	810	1121	348	Down	NADP-dependent glyceraldehyde-3-phosphate dehydrogenase	C:GO:0005737; F:GO:0008886; P:GO:0055114	C:cytoplasm; F:glyceraldehyde-3-phosphate dehydrogenase (NADP+) (non-phosphorylating) activity; P:oxidation-reduction process	CM008449.1	8765281	8771452	-	orig_protein_id=gnl|WGS:MLFT|CQW23_16368
56	rna195	189	198	86	Down	Cellulose synthase-like protein G3	F:GO:0000977; C:GO:0005794; C:GO:0005886; P:GO:0009833; C:GO:0016021; F:GO:0016760; P:GO:0030244; P:GO:0071555	F:RNA polymerase II regulatory region sequence-specific DNA binding; C:Golgi apparatus; C:plasma membrane; P:plant-type primary cell wall biogenesis; C:integral component of membrane; F:cellulose synthase (UDP-forming) activity; P:cellulose biosynthetic process; P:cell wall organization	CM008443.1	3597413	3603848	-	orig_protein_id=gnl|WGS:MLFT|CQW23_00196
57	rna20618	581	694	286	Down	probable LRR receptor-like serine/threonine-protein kinase At4g37250	F:GO:0004672; F:GO:0005515; F:GO:0005524; P:GO:0006468; C:GO:0016021	F:protein kinase activity; F:protein binding; F:ATP binding; P:protein phosphorylation; C:integral component of membrane	CM008450.1	201845115	201848508	+	orig_protein_id=gnl|WGS:MLFT|CQW23_20619
58	rna22917	68	51	18	Down	cytochrome P450 83B1	F:GO:0005506; C:GO:0016021; F:GO:0016709; F:GO:0020037; P:GO:0044550; P:GO:0055114	F:iron ion binding; C:integral component of membrane; F:oxidoreductase activity, acting on paired donors, with incorporation or reduction of molecular oxygen, NAD(P)H as one donor, and incorporation of one atom of oxygen; F:heme binding; P:secondary metabolite biosynthetic process; P:oxidation-reduction process	CM008451.1	191481409	191485834	+	orig_protein_id=gnl|WGS:MLFT|CQW23_22918
59	rna25167	636	774	281	Down	3-ketoacyl-CoA synthase 6	P:GO:0006633; C:GO:0016021; F:GO:0016747	P:fatty acid biosynthetic process; C:integral component of membrane; F:transferase activity, transferring acyl groups other than amino-acyl groups	CM008453.1	2708759	2712552	-	orig_protein_id=gnl|WGS:MLFT|CQW23_25168
60	rna291	108	244	40	Down	Protein HOTHEAD	F:GO:0016491; F:GO:0043167	F:oxidoreductase activity; F:ion binding	CM008443.1	5351392	5356229	-	orig_protein_id=gnl|WGS:MLFT|CQW23_00292
61	rna30679	67	72	22	Down	hypothetical protein	NA	NA	MLFT02000184.1	357282	358438	-	orig_protein_id=gnl|WGS:MLFT|CQW23_31627
62	rna5009	3434	3511	1553	Down	fructose-bisphosphate aldolase 1, chloroplastic	F:GO:0004332; P:GO:0006096	F:fructose-bisphosphate aldolase activity; P:glycolytic process	CM008444.1	145040312	145042567	-	orig_protein_id=gnl|WGS:MLFT|CQW23_05010
63	rna8928	5023	3092	1186	Down	Magnesium-chelatase subunit ChlH, chloroplastic	P:GO:0015995; F:GO:0016851	P:chlorophyll biosynthetic process; F:magnesium chelatase activity	CM008445.1	294597337	294602971	+	orig_protein_id=gnl|WGS:MLFT|CQW23_08929

## Sheet: Pepper genes only respond to SW
	ID	control-average FPKM	SW treated-average FPKM	NL treated-averageFPKM	Up or down regulation in SW-treated plants compared with control	annotation	GO IDs	GO names	chromosome	start	end	direction	NCBI_ID	other1	other2
1	rna10118	331	704	345	Up	cytochrome P450 71A1	F:GO:0005506; F:GO:0016705; F:GO:0020037; P:GO:0055114	F:iron ion binding; F:oxidoreductase activity, acting on paired donors, with incorporation or reduction of molecular oxygen; F:heme binding; P:oxidation-reduction processreduction process	CM008446.1	147323838	147325488	-	orig_protein_id=gnl|WGS:MLFT|CQW23_10119
2	rna10334	107	450	131	Up	uncharacterized oxidoreductase At4g09670	F:GO:0016491	F:oxidoreductase activity	CM008446.1	180481366	180482536	+	orig_protein_id=gnl|WGS:MLFT|CQW23_10335
3	rna10414	1080	2710	980	Up	probable LRR receptor-like serine/threonine-protein kinase At4g08850	F:GO:0004672; F:GO:0005515; F:GO:0005524; P:GO:0006468	F:protein kinase activity; F:protein binding; F:ATP binding; P:protein phosphorylation	CM008446.1	188201878	188204986	-	orig_protein_id=gnl|WGS:MLFT|CQW23_10415
4	rna1051	21	166	22	Up	protein NUCLEAR FUSION DEFECTIVE 4	C:GO:0016020; C:GO:0016021	C:membrane; C:integral component of membrane	CM008443.1	44170674	44177063	+	orig_protein_id=gnl|WGS:MLFT|CQW23_01052
5	rna11915	89	241	72	Up	probable receptor-like protein kinase At5g61350	F:GO:0005515	F:protein binding	CM008447.1	14708753	14716738	-	orig_protein_id=gnl|WGS:MLFT|CQW23_11916
6	rna12083	24	86	26	Up	polygalacturonase At1g48100	F:GO:0004650; P:GO:0005982; P:GO:0005985	F:polygalacturonase activity; P:starch metabolic process; P:sucrose metabolic process	CM008447.1	21552060	21557309	+	orig_protein_id=gnl|WGS:MLFT|CQW23_12084
7	rna12135	37	141	42	Up	cytochrome P450 CYP82D47	F:GO:0005506; F:GO:0016705; F:GO:0020037; P:GO:0055114	F:iron ion binding; F:oxidoreductase activity, acting on paired donors, with incorporation or reduction of molecular oxygen; F:heme binding; P:oxidation-reduction process	CM008447.1	27131075	27133788	+	orig_protein_id=gnl|WGS:MLFT|CQW23_12136
8	rna12705	76	364	64	Up	thiamine pathway transporter THI73	C:GO:0016021; P:GO:0055085	C:integral component of membrane; P:transmembrane transport	CM008447.1	189605649	189609321	+	orig_protein_id=gnl|WGS:MLFT|CQW23_12706
9	rna13621	10	49	7	Up	hypothetical protein	F:GO:0046872	F:metal ion binding	CM008448.1	3309714	3313177	-	orig_protein_id=gnl|WGS:MLFT|CQW23_13622
10	rna14501	192	396	157	Up	ACT domain-containing protein ACR3	NA	NA	CM008448.1	172052218	172056232	-	orig_protein_id=gnl|WGS:MLFT|CQW23_14502
11	rna14626	87	192	60	Up	probable inactive poly [ADP-ribose] polymerase SRO2	F:GO:0003950	F:NAD+ ADP-ribosyltransferase activity	CM008448.1	190238454	190242376	-
12	rna14716	260	776	217	Up	protein NRT1/ PTR FAMILY 6.3	P:GO:0006857; C:GO:0016020; F:GO:0022857; P:GO:0055085	P:oligopeptide transport; C:membrane; F:transmembrane transporter activity; P:transmembrane transport	CM008448.1	199807387	199811662	-	orig_protein_id=gnl|WGS:MLFT|CQW23_14717
13	rna14917	246	526	221	Up	putative quinone-oxidoreductase homolog, chloroplastic	F:GO:0016491; P:GO:0055114	F:oxidoreductase activity; P:oxidation-reduction process	CM008448.1	212645215	212649718	+	orig_protein_id=gnl|WGS:MLFT|CQW23_14918
14	rna15376	63	219	86	Up	ABC transporter A family member 2	F:GO:0005524; C:GO:0016021; F:GO:0042626; P:GO:0055085	F:ATP binding; C:integral component of membrane; F:ATPase activity, coupled to transmembrane movement of substances; P:transmembrane transport	CM008448.1	236105147	236112335	-	orig_protein_id=gnl|WGS:MLFT|CQW23_15377
15	rna15377	86	249	93	Up	ABC transporter A family member 7	F:GO:0005524; C:GO:0016021; F:GO:0042626; P:GO:0055085	F:ATP binding; C:integral component of membrane; F:ATPase activity, coupled to transmembrane movement of substances; P:transmembrane transport	CM008448.1	236116600	236126054	+	orig_protein_id=gnl|WGS:MLFT|CQW23_15378
16	rna16231	252	621	285	Up	Pathogenesis-related protein PR-1	C:GO:0005576	C:extracellular region	CM008449.1	2589884	2590483	-	orig_protein_id=gnl|WGS:MLFT|CQW23_16232
17	rna16665	1040	2263	778	Up	cellulose synthase-like protein G2	P:GO:0005982; P:GO:0005985; P:GO:0006011; C:GO:0016020; F:GO:0016760; P:GO:0030244	P:starch metabolic process; P:sucrose metabolic process; P:UDP-glucose metabolic process; C:membrane; F:cellulose synthase (UDP-forming) activity; P:cellulose biosynthetic process	CM008449.1	51937040	51946445	-	orig_protein_id=gnl|WGS:MLFT|CQW23_16666
18	rna16707	16	50	21	Up	Phospholipase A2-alpha	F:GO:0004623; F:GO:0005509; P:GO:0009395; P:GO:0016042; P:GO:0050482	F:phospholipase A2 activity; F:calcium ion binding; P:phospholipid catabolic process; P:lipid catabolic process; P:arachidonic acid secretion	CM008449.1	70901277	70911421	-	orig_protein_id=gnl|WGS:MLFT|CQW23_16708
19	rna16899	204	662	158	Up	pentatricopeptide repeat-containing protein At5g21222	F:GO:0003723; F:GO:0004519; P:GO:0009451; C:GO:0043231; P:GO:0090305	F:RNA binding; F:endonuclease activity; P:RNA modification; C:intracellular membrane-bounded organelle; P:nucleic acid phosphodiester bond hydrolysis	CM008449.1	128955397	128960373	+	orig_protein_id=gnl|WGS:MLFT|CQW23_16900
20	rna17296	115	503	70	Up	universal stress protein PHOS32-like	P:GO:0006950	P:response to stress	CM008449.1	214252755	214258743	+	orig_protein_id=gnl|WGS:MLFT|CQW23_17297
21	rna17826	76	220	81	Up	protein SPA1-RELATED 4-like isoform X1	F:GO:0004672; F:GO:0005515; F:GO:0005524; P:GO:0006468	F:protein kinase activity; F:protein binding; F:ATP binding; P:protein phosphorylation	CM008449.1	240942443	240953920	+	orig_protein_id=gnl|WGS:MLFT|CQW23_17827
22	rna17827	266	611	299	Up	beta-glucuronosyltransferase GlcAT14A-like	F:GO:0008375; C:GO:0016020	F:acetylglucosaminyltransferase activity; C:membrane	CM008449.1	241005199	241007424	-	orig_protein_id=gnl|WGS:MLFT|CQW23_17828
23	rna17945	8	75	20	Up	fatty acid desaturase 4, chloroplastic-like	P:GO:0000209; C:GO:0005783; P:GO:0030433; F:GO:0031625; F:GO:0061630	P:protein polyubiquitination; C:endoplasmic reticulum; P:ubiquitin-dependent ERAD pathway; F:ubiquitin protein ligase binding; F:ubiquitin protein ligase activity	CM008449.1	244909697	244910662	+	orig_protein_id=gnl|WGS:MLFT|CQW23_17946
24	rna18279	44	107	46	Up	G-type lectin S-receptor-like serine/threonine-protein kinase	F:GO:0004674; F:GO:0005524; P:GO:0006468; P:GO:0009069; P:GO:0048544	F:protein serine/threonine kinase activity; F:ATP binding; P:protein phosphorylation; P:serine family amino acid metabolic process; P:recognition of pollen	CM008449.1	252485218	252489134	+	orig_protein_id=gnl|WGS:MLFT|CQW23_18280
25	rna18456	18	74	16	Up	SPX domain-containing membrane protein	C:GO:0016021; P:GO:0055085	C:integral component of membrane; P:transmembrane transport	CM008450.1	3440060	3447781	+	orig_protein_id=gnl|WGS:MLFT|CQW23_18457
26	rna19682	37	173	49	Up	ferric reduction oxidase 2-like	F:GO:0016491; P:GO:0055114	F:oxidoreductase activity; P:oxidation-reduction process	CM008450.1	181243762	181246928	-	orig_protein_id=gnl|WGS:MLFT|CQW23_19683
27	rna19872	133	292	93	Up	probable inactive leucine-rich repeat receptor-like protein kinase At3g03770	F:GO:0004672; F:GO:0005515; F:GO:0005524; P:GO:0006468	F:protein kinase activity; F:protein binding; F:ATP binding; P:protein phosphorylation	CM008450.1	185068648	185072525	-	orig_protein_id=gnl|WGS:MLFT|CQW23_19873
28	rna20079	404	871	421	Up	acyltransferase-like protein At1g54570, chloroplastic isoform X1	F:GO:0016747	F:transferase activity, transferring acyl groups other than amino-acyl groups	CM008450.1	189045460	189059294	-	orig_protein_id=gnl|WGS:MLFT|CQW23_20080
29	rna203	331	692	302	Up	glutaredoxin domain-containing cysteine-rich protein 1	P:GO:0006118; F:GO:0009055; F:GO:0015035; P:GO:0045454	P:obsolete electron transport; F:electron transfer activity; F:protein disulfide oxidoreductase activity; P:cell redox homeostasis	CM008443.1	3752497	3754555	-	orig_protein_id=gnl|WGS:MLFT|CQW23_00204
30	rna20326	165	506	137	Up	hypothetical protein	F:GO:0016491; P:GO:0055114	F:oxidoreductase activity; P:oxidation-reduction process	CM008450.1	195742353	195745830	-	orig_protein_id=gnl|WGS:MLFT|CQW23_20327
31	rna20595	228	1242	227	Up	Epstein-Barr nuclear antigen 2 like	NA	NA	CM008450.1	201265317	201266933	-	orig_protein_id=gnl|WGS:MLFT|CQW23_20596
32	rna20875	387	1135	484	Up	2-hydroxyisoflavanone dehydratase-like	P:GO:0008152; F:GO:0016787	P:metabolic process; F:hydrolase activity	CM008450.1	207850314	207851270	+	orig_protein_id=gnl|WGS:MLFT|CQW23_20876
33	rna20877	153	411	189	Up	probable carboxylesterase 12	P:GO:0008152; F:GO:0016787	P:metabolic process; F:hydrolase activity	CM008450.1	207921957	207923003	-	orig_protein_id=gnl|WGS:MLFT|CQW23_20878
34	rna20904	122	471	147	Up	ABSCISIC ACID-INSENSITIVE 5-like protein 7	F:GO:0003700; C:GO:0005667; P:GO:0006355; P:GO:0006355	F:DNA binding transcription factor activity; C:transcription factor complex; P:regulation of transcription, DNA-templated; P:regulation of transcription, DNA-templated	CM008450.1	208318211	208320261	+	orig_protein_id=gnl|WGS:MLFT|CQW23_20905
35	rna2114	101	250	85	Up	stachyose synthase	F:GO:0003824	F:catalytic activity	CM008443.1	188316778	188320072	+	orig_protein_id=gnl|WGS:MLFT|CQW23_02115
36	rna2138	246	567	268	Up	2-hydroxyisoflavanone dehydratase-like	P:GO:0008152; F:GO:0016787	P:metabolic process; F:hydrolase activity	CM008443.1	190257019	190258086	+	orig_protein_id=gnl|WGS:MLFT|CQW23_02139
37	rna21839	80	178	82	Up	protein SPA1-RELATED 4-like isoform X1	F:GO:0004672; F:GO:0005515; F:GO:0005524; P:GO:0006468	F:protein kinase activity; F:protein binding; F:ATP binding; P:protein phosphorylation	CM008451.1	122421156	122434921	+	orig_protein_id=gnl|WGS:MLFT|CQW23_21840
38	rna21997	23	143	32	Up	flavonol synthase	P:GO:0055114	P:oxidation-reduction process	CM008451.1	148696299	148723713	-	orig_protein_id=gnl|WGS:MLFT|CQW23_21998
39	rna22021	44	208	81	Up	aquaporin PIP2-1-like	F:GO:0015267; C:GO:0016020; P:GO:0055085	F:channel activity; C:membrane; P:transmembrane transport	CM008451.1	149715720	149716786	-	orig_protein_id=gnl|WGS:MLFT|CQW23_22022
40	rna22022	517	2597	1020	Up	aquaporin PIP2-1-like	F:GO:0015267; C:GO:0016020; P:GO:0055085	F:channel activity; C:membrane; P:transmembrane transport	CM008451.1	149745406	149746451	-	orig_protein_id=gnl|WGS:MLFT|CQW23_22023
41	rna22405	213	563	164	Up	hypothetical protein CQW23_22406	F:GO:0003677; P:GO:0006368; F:GO:0008270; P:GO:0016570; C:GO:0016593	F:DNA binding; P:transcription elongation from RNA polymerase II promoter; F:zinc ion binding; P:histone modification; C:Cdc73/Paf1 complex	CM008451.1	172396340	172400179	+	orig_protein_id=gnl|WGS:MLFT|CQW23_22406
42	rna22468	75	542	81	Up	early light-induced protein, chloroplastic-like	C:GO:0009507; C:GO:0009535; C:GO:0016020; C:GO:0016021; P:GO:0055085	C:chloroplast; C:chloroplast thylakoid membrane; C:membrane; C:integral component of membrane; P:transmembrane transport	CM008451.1	175157883	175159652	-	orig_protein_id=gnl|WGS:MLFT|CQW23_22469
43	rna22761	574	1523	497	Up	UbiB domain protein	F:GO:0004672; F:GO:0005524; P:GO:0006468	F:protein kinase activity; F:ATP binding; P:protein phosphorylation	CM008451.1	186527070	186537849	+	orig_protein_id=gnl|WGS:MLFT|CQW23_22762
44	rna22768	468	1916	251	Up	chalcone synthase	P:GO:0009058; F:GO:0016747	P:biosynthetic process; F:transferase activity, transferring acyl groups other than amino-acyl groups	CM008451.1	186737561	186739293	-	orig_protein_id=gnl|WGS:MLFT|CQW23_22769
45	rna23098	42	129	59	Up	G-type lectin S-receptor-like serine/threonine-protein kinase At4g27290 isoform X1	F:GO:0004674; F:GO:0005524; P:GO:0006468; P:GO:0009069; P:GO:0048544	F:protein serine/threonine kinase activity; F:ATP binding; P:protein phosphorylation; P:serine family amino acid metabolic process; P:recognition of pollen	CM008452.1	573855	577154	+	orig_protein_id=gnl|WGS:MLFT|CQW23_23099
46	rna23592	29	83	24	Up	bromodomain-containing protein 8-like isoform X5	F:GO:0003677; F:GO:0005515	F:DNA binding; F:protein binding	CM008452.1	41974979	41986124	+	orig_protein_id=gnl|WGS:MLFT|CQW23_23593
47	rna23726	19	113	19	Up	Heat shock 70 kDa protein	P:GO:0006869; F:GO:0008289	P:lipid transport; F:lipid binding	CM008452.1	81365486	81373714	+	orig_protein_id=gnl|WGS:MLFT|CQW23_23727
48	rna24080	223	858	271	Up	caffeic acid 3-O-methyltransferase	F:GO:0008171	F:O-methyltransferase activity	CM008452.1	173442101	173464084	-	orig_protein_id=gnl|WGS:MLFT|CQW23_24081
49	rna24281	75	259	72	Up	heme-binding-like protein At3g10130, chloroplastic	NA	NA	CM008452.1	190781894	190782502	+	orig_protein_id=gnl|WGS:MLFT|CQW23_24282
50	rna2487	29	78	24	Up	pyruvate, phosphate dikinase, chloroplastic isoform X1	F:GO:0005524; P:GO:0006090; P:GO:0015976; F:GO:0016301; P:GO:0016310; F:GO:0050242	F:ATP binding; P:pyruvate metabolic process; P:carbon utilization; F:kinase activity; P:phosphorylation; F:pyruvate, phosphate dikinase activity	CM008443.1	229330331	229336812	+	orig_protein_id=gnl|WGS:MLFT|CQW23_02488
51	rna24910	791	1854	634	Up	Mitochondrial carnitine/acylcarnitine carrier-like protein	F:GO:0000064; C:GO:0005743; P:GO:0006839; C:GO:0016020; C:GO:0016021; P:GO:0055085; P:GO:1903352	F:L-ornithine transmembrane transporter activity; C:mitochondrial inner membrane; P:mitochondrial transport; C:membrane; C:integral component of membrane; P:transmembrane transport; P:L-ornithine transmembrane transport	CM008452.1	226048793	226050273	-	orig_protein_id=gnl|WGS:MLFT|CQW23_24911
52	rna25346	3	27	4	Up	hypothetical protein CQW23_25347, partial	NA	NA	CM008453.1	11415719	11416809	-
53	rna26330	2357	6131	2287	Up	glutamate--glyoxylate aminotransferase 2	F:GO:0003824; P:GO:0009058; F:GO:0030170	F:catalytic activity; P:biosynthetic process; F:pyridoxal phosphate binding	CM008453.1	169496030	169509146	+	orig_protein_id=gnl|WGS:MLFT|CQW23_26331
54	rna26942	306	903	425	Up	cytokinin riboside 5'-monophosphate phosphoribohydrolase LOG1	C:GO:0005634; C:GO:0005829; P:GO:0009691; F:GO:0016787	C:nucleus; C:cytosol; P:cytokinin biosynthetic process; F:hydrolase activity	CM008453.1	256452934	256459060	+	orig_protein_id=gnl|WGS:MLFT|CQW23_26943
55	rna27238	60	274	113	Up	pollen-specific leucine-rich repeat extensin-like protein 1	P:GO:0030001; F:GO:0046872	P:metal ion transport; F:metal ion binding	CM008454.1	2751892	2774692	+	orig_protein_id=gnl|WGS:MLFT|CQW23_27239
56	rna27998	84	200	60	Up	very-long-chain enoyl-CoA reductase-like	C:GO:0005737; P:GO:0006629; C:GO:0016021; F:GO:0016627	C:cytoplasm; P:lipid metabolic process; C:integral component of membrane; F:oxidoreductase activity, acting on the CH-CH group of donors	CM008454.1	39989978	39995779	+	orig_protein_id=gnl|WGS:MLFT|CQW23_27999
57	rna28368	12	62	15	Up	Ammonium transporter 1 member 2	F:GO:0008519; P:GO:0015696; C:GO:0016020	F:ammonium transmembrane transporter activity; P:ammonium transport; C:membrane	CM008454.1	111987263	111988168	-	orig_protein_id=gnl|WGS:MLFT|CQW23_28369
58	rna28750	176	408	194	Up	amino acid permease 6-like	P:GO:0003333; C:GO:0005886; F:GO:0015171; F:GO:0015172; F:GO:0015175; P:GO:0015804; P:GO:0015810; P:GO:0015827; C:GO:0016020; C:GO:0016021	P:amino acid transmembrane transport; C:plasma membrane; F:amino acid transmembrane transporter activity; F:acidic amino acid transmembrane transporter activity; F:neutral amino acid transmembrane transporter activity; P:neutral amino acid transport; P:aspartate transmembrane transport; P:tryptophan transport; C:membrane; C:integral component of membrane	CM008454.1	204861353	204869639	-	orig_protein_id=gnl|WGS:MLFT|CQW23_28751
59	rna291	108	244	40	Up	Protein HOTHEAD	F:GO:0016614; F:GO:0050660; P:GO:0055114	F:oxidoreductase activity, acting on CH-OH group of donors; F:flavin adenine dinucleotide binding; P:oxidation-reduction process	CM008443.1	5351392	5356229	-	orig_protein_id=gnl|WGS:MLFT|CQW23_00292
60	rna29379	7	38	4	Up	Chalcone synthase 2	P:GO:0009058; F:GO:0016747	P:biosynthetic process; F:transferase activity, transferring acyl groups other than amino-acyl groups	CM008454.1	232634238	232635344	-	orig_protein_id=gnl|WGS:MLFT|CQW23_29380
61	rna29447	6595	20368	7545	Up	Serine--glyoxylate aminotransferase	F:GO:0003824	F:catalytic activity	CM008454.1	234142505	234146403	+	orig_protein_id=gnl|WGS:MLFT|CQW23_29448
62	rna30069	85	267	32	Up	cellulose synthase-like protein H1	P:GO:0005982; P:GO:0005985; P:GO:0006011; C:GO:0016020; F:GO:0016760; P:GO:0030244	P:starch metabolic process; P:sucrose metabolic process; P:UDP-glucose metabolic process; C:membrane; F:cellulose synthase (UDP-forming) activity; P:cellulose biosynthetic process	MLFT02000125.1	618766	628167	-	orig_protein_id=gnl|WGS:MLFT|CQW23_31076
63	rna31209	193	392	168	Up	Geraniol 8-hydroxylase	F:GO:0005506; F:GO:0016705; F:GO:0020037; P:GO:0055114	F:iron ion binding; F:oxidoreductase activity, acting on paired donors, with incorporation or reduction of molecular oxygen; F:heme binding; P:oxidation-reduction process	MLFT02000240.1	233204	235837	-	orig_protein_id=gnl|WGS:MLFT|CQW23_32124
64	rna31360	38	132	44	Up	photosynthetic NDH subunit of subcomplex B 3, chloroplastic	P:GO:0006118; F:GO:0009055; F:GO:0051536	P:obsolete electron transport; F:electron transfer activity; F:iron-sulfur cluster binding	MLFT02000258.1	306642	310070	-	orig_protein_id=gnl|WGS:MLFT|CQW23_32264
65	rna31960	1081	3735	1009	Up	GDP-L-galactose phosphorylase 1-like	F:GO:0080048	F:GDP-D-glucose phosphorylase activity	MLFT02000384.1	2343	5441	+
66	rna32262	381	1184	587	Up	probable LRR receptor-like serine/threonine-protein kinase At3g47570	F:GO:0004672; F:GO:0005515; F:GO:0005524; P:GO:0006468	F:protein kinase activity; F:protein binding; F:ATP binding; P:protein phosphorylation	MLFT02000472.1	76450	80756	-	orig_protein_id=gnl|WGS:MLFT|CQW23_33092
67	rna3308	42	165	33	Up	ADP-ribosylation factor-like protein 8A	F:GO:0005525; C:GO:0005622; P:GO:0007264	F:GTP binding; C:intracellular; P:small GTPase mediated signal transduction	CM008444.1	36382446	36385710	+	orig_protein_id=gnl|WGS:MLFT|CQW23_03309
68	rna33092	102	229	104	Up	LEAF RUST 10 DISEASE-RESISTANCE LOCUS RECEPTOR-LIKE PROTEIN KINASE-like 1.1 isoform X1	F:GO:0004672; F:GO:0005524; P:GO:0006468	F:protein kinase activity; F:ATP binding; P:protein phosphorylation	MLFT02000771.1	68326	70719	-	orig_protein_id=gnl|WGS:MLFT|CQW23_33905
69	rna35097	217	714	336	Up	hypothetical protein CQW23_30100	NA	NA	MLFT02000043.1	913855	914493	-	orig_protein_id=gnl|WGS:MLFT|CQW23_30100
70	rna393	106	263	95	Up	Deoxyribodipyrimidine photo-lyase	F:GO:0003904; P:GO:0006281	F:deoxyribodipyrimidine photo-lyase activity; P:DNA repair	CM008443.1	7629855	7635473	-	orig_protein_id=gnl|WGS:MLFT|CQW23_00394
71	rna4145	12	50	14	Up	probable purine permease 10	F:GO:0005215; P:GO:0006810; C:GO:0016021	F:transporter activity; P:transport; C:integral component of membrane	CM008444.1	125024769	125027396	+	orig_protein_id=gnl|WGS:MLFT|CQW23_04146
72	rna4588	40	159	68	Up	protein MOTHER of FT and TFL1-like	NA	NA	CM008444.1	136791469	136792861	-	orig_protein_id=gnl|WGS:MLFT|CQW23_04589
73	rna4691	10	45	11	Up	pathogen-related protein-like	NA	NA	CM008444.1	139325578	139332018	-	orig_protein_id=gnl|WGS:MLFT|CQW23_04692
74	rna4866	1154	5384	1157	Up	Catalase isozyme 2	F:GO:0004096; P:GO:0006568; P:GO:0006804; P:GO:0006979; P:GO:0015947; F:GO:0020037; P:GO:0055114	F:catalase activity; P:tryptophan metabolic process; P:obsolete peroxidase reaction; P:response to oxidative stress; P:methane metabolic process; F:heme binding; P:oxidation-reduction process	CM008444.1	142220532	142234204	-	orig_protein_id=gnl|WGS:MLFT|CQW23_04867
75	rna5137	38	99	26	Up	protein PLASTID MOVEMENT IMPAIRED 2	C:GO:0005829; P:GO:0009903; P:GO:0009904	C:cytosol; P:chloroplast avoidance movement; P:chloroplast accumulation movement	CM008444.1	147516035	147517963	-	orig_protein_id=gnl|WGS:MLFT|CQW23_05138
76	rna5456	90	193	74	Up	protein COBRA-like	P:GO:0010215; P:GO:0016049; C:GO:0031225	P:cellulose microfibril organization; P:cell growth; C:anchored component of membrane	CM008444.1	154255554	154260221	+	orig_protein_id=gnl|WGS:MLFT|CQW23_05457
77	rna5789	106	342	99	Up	cinnamoyl-CoA reductase-like SNL6 isoform X1	F:GO:0003854; P:GO:0006694; P:GO:0008207; P:GO:0008209; P:GO:0008210; P:GO:0055114	F:3-beta-hydroxy-delta5-steroid dehydrogenase activity; P:steroid biosynthetic process; P:C21-steroid hormone metabolic process; P:androgen metabolic process; P:estrogen metabolic process; P:oxidation-reduction process	CM008444.1	165477160	165479140	+	orig_protein_id=gnl|WGS:MLFT|CQW23_05790
78	rna5850	33	121	17	Up	protein WVD2-like 7 isoform X2	NA	NA	CM008444.1	167125281	167128809	+	orig_protein_id=gnl|WGS:MLFT|CQW23_05851
79	rna5921	6	78	24	Up	cyclic dof factor 3-like	F:GO:0003677; P:GO:0006355	F:DNA binding; P:regulation of transcription, DNA-templated	CM008444.1	168461443	168464186	+	orig_protein_id=gnl|WGS:MLFT|CQW23_05922
80	rna6822	979	2101	942	Up	CBL-interacting serine/threonine-protein kinase 6-like	F:GO:0004672; F:GO:0005524; P:GO:0006468; P:GO:0007165	F:protein kinase activity; F:ATP binding; P:protein phosphorylation; P:signal transduction	CM008445.1	65306526	65307824	+	orig_protein_id=gnl|WGS:MLFT|CQW23_06823
81	rna7834	449	1168	486	Up	zinc finger protein CONSTANS-LIKE 1-like isoform X2	F:GO:0005515	F:protein binding	CM008445.1	242447096	242450693	+	orig_protein_id=gnl|WGS:MLFT|CQW23_07835
82	rna7913	286	969	341	Up	4-coumarate--CoA ligase 2-like	F:GO:0003824; P:GO:0008152	F:catalytic activity; P:metabolic process	CM008445.1	245930888	245939648	+	orig_protein_id=gnl|WGS:MLFT|CQW23_07914
83	rna7931	40	101	43	Up	(6-4)DNA photolyase	F:GO:0003904; F:GO:0016829	F:deoxyribodipyrimidine photo-lyase activity; F:lyase activity	CM008445.1	246515050	246520601	-	orig_protein_id=gnl|WGS:MLFT|CQW23_07932
84	rna8249	38	124	53	Up	cytochrome P450 71A3-like	F:GO:0005506; F:GO:0016705; F:GO:0020037; P:GO:0055114	F:iron ion binding; F:oxidoreductase activity, acting on paired donors, with incorporation or reduction of molecular oxygen; F:heme binding; P:oxidation-reduction process	CM008445.1	256334685	256336376	-	orig_protein_id=gnl|WGS:MLFT|CQW23_08250
85	rna8250	161	538	255	Up	cytochrome P450 71A3-like	F:GO:0005506; F:GO:0016705; F:GO:0020037; P:GO:0055114	F:iron ion binding; F:oxidoreductase activity, acting on paired donors, with incorporation or reduction of molecular oxygen; F:heme binding; P:oxidation-reduction process	CM008445.1	256352330	256354021	-	orig_protein_id=gnl|WGS:MLFT|CQW23_08251
86	rna9482	165	662	177	Up	phytoene synthase	F:GO:0004310; P:GO:0006696; P:GO:0016114; F:GO:0051996	F:farnesyl-diphosphate farnesyltransferase activity; P:ergosterol biosynthetic process; P:terpenoid biosynthetic process; F:squalene synthase activity	CM008446.1	19447109	19449954	+	orig_protein_id=gnl|WGS:MLFT|CQW23_09483
87	rna1002	1914	231	994	Down	protein BREVIS RADIX-like	NA	NA	CM008443.1	40902507	40907363	+	orig_protein_id=gnl|WGS:MLFT|CQW23_01003
88	rna10256	3492	561	2413	Down	ASR2 protein	P:GO:0006950	P:response to stress	CM008446.1	172772383	172773373	-	orig_protein_id=gnl|WGS:MLFT|CQW23_10257
89	rna10318	9013	4152	23158	Down	peroxidase 12	C:GO:0005576; P:GO:0006950; P:GO:0009056; F:GO:0016491; F:GO:0043167; P:GO:0051186	C:extracellular region; P:response to stress; P:catabolic process; F:oxidoreductase activity; F:ion binding; P:cofactor metabolic process	CM008446.1	178731079	178734897	-	orig_protein_id=gnl|WGS:MLFT|CQW23_10319
90	rna10592	577	243	751	Down	protein LURP-one-related 10-like	C:GO:0016021	C:integral component of membrane	CM008446.1	200510556	200511435	+	orig_protein_id=gnl|WGS:MLFT|CQW23_10593
91	rna10734	179	40	111	Down	Mixed-linked glucan synthase	P:GO:0006508; F:GO:0008233	P:proteolysis; F:peptidase activity	CM008446.1	207030779	207031111	-	orig_protein_id=gnl|WGS:MLFT|CQW23_10735
92	rna10847	863	235	562	Down	Allene oxide synthase, chloroplastic	F:GO:0004497; F:GO:0005506; P:GO:0006952; C:GO:0009535; P:GO:0009695; C:GO:0009941; P:GO:0016125; F:GO:0016705; F:GO:0020037; P:GO:0031408; F:GO:0047987; P:GO:0055114	F:monooxygenase activity; F:iron ion binding; P:defense response; C:chloroplast thylakoid membrane; P:jasmonic acid biosynthetic process; C:chloroplast envelope; P:sterol metabolic process; F:oxidoreductase activity, acting on paired donors, with incorporation or reduction of molecular oxygen; F:heme binding; P:oxylipin biosynthetic process; F:hydroperoxide dehydratase activity; P:oxidation-reduc…	CM008446.1	209779117	209780676	+	orig_protein_id=gnl|WGS:MLFT|CQW23_10848
93	rna10848	863	235	562	Down	Allene oxide synthase, chloroplastic	F:GO:0004497; F:GO:0005506; P:GO:0006952; C:GO:0009535; P:GO:0009695; C:GO:0009941; P:GO:0016125; F:GO:0016705; F:GO:0020037; P:GO:0031408; F:GO:0047987; P:GO:0055114	F:monooxygenase activity; F:iron ion binding; P:defense response; C:chloroplast thylakoid membrane; P:jasmonic acid biosynthetic process; C:chloroplast envelope; P:sterol metabolic process; F:oxidoreductase activity, acting on paired donors, with incorporation or reduction of molecular oxygen; F:heme binding; P:oxylipin biosynthetic process; F:hydroperoxide dehydratase activity; P:oxidation-reduc…	CM008446.1	209806958	209808517	+	orig_protein_id=gnl|WGS:MLFT|CQW23_10849
94	rna10900	66	28	94	Down	transcription factor MYB44-like	F:GO:0000981; F:GO:0001135; C:GO:0005634; P:GO:0006357; P:GO:0030154; F:GO:0043565; F:GO:0044212	F:DNA-binding transcription factor activity, RNA polymerase II-specific; F:RNA polymerase II transcription regulator recruiting activity; C:nucleus; P:regulation of transcription by RNA polymerase II; P:cell differentiation; F:sequence-specific DNA binding; F:transcription regulatory region DNA binding	CM008446.1	211011044	211011838	-	orig_protein_id=gnl|WGS:MLFT|CQW23_10901
95	rna1103	5012	2506	5607	Down	14 kDa proline-rich protein DC2.15-like	C:GO:0009535; F:GO:0019904	C:chloroplast thylakoid membrane; F:protein domain specific binding	CM008443.1	48608389	48608799	-	orig_protein_id=gnl|WGS:MLFT|CQW23_01104
96	rna11055	212	98	246	Down	protein seele isoform X1	C:GO:0005783; C:GO:0016021	C:endoplasmic reticulum; C:integral component of membrane	CM008446.1	213932847	213937524	-	orig_protein_id=gnl|WGS:MLFT|CQW23_11056
97	rna11297	191	89	231	Down	dnaJ homolog subfamily B member 6 isoform X1	NA	NA	CM008447.1	1148224	1150094	+	orig_protein_id=gnl|WGS:MLFT|CQW23_11298
98	rna11464	125	45	97	Down	FCS-Like Zinc finger 17-like	NA	NA	CM008447.1	4478451	4479711	-	orig_protein_id=gnl|WGS:MLFT|CQW23_11465
99	rna11633	2548	981	2546	Down	beta-glucosidase 44-like	P:GO:0005975; F:GO:0008422; F:GO:0102483; P:GO:1901657	P:carbohydrate metabolic process; F:beta-glucosidase activity; F:scopolin beta-glucosidase activity; P:glycosyl compound metabolic process	CM008447.1	7680925	7684976	-	orig_protein_id=gnl|WGS:MLFT|CQW23_11634
100	rna11728	369	182	411	Down	NAP1-related protein 2	C:GO:0005634; P:GO:0006334	C:nucleus; P:nucleosome assembly	CM008447.1	9316101	9321237	+	orig_protein_id=gnl|WGS:MLFT|CQW23_11729
101	rna11771	236	99	504	Down	cucumber peeling cupredoxin-like	F:GO:0009055; P:GO:0022900; C:GO:0046658	F:electron transfer activity; P:electron transport chain; C:anchored component of plasma membrane	CM008447.1	10654050	10654746	+	orig_protein_id=gnl|WGS:MLFT|CQW23_11772
102	rna12587	2113	948	2607	Down	Ubiquitin-associated and SH3 domain-containing protein	NA	NA	CM008447.1	169584254	169589666	+	orig_protein_id=gnl|WGS:MLFT|CQW23_12588
103	rna12809	73	31	169	Down	abscisic acid receptor PYL4-like	#N/A	#N/A	CM008447.1	202167085	202167723	-	orig_protein_id=gnl|WGS:MLFT|CQW23_12810
104	rna12992	92	19	67	Down	protein ACCELERATED CELL DEATH 6-like	C:GO:0016021; F:GO:0016874; P:GO:0031347; P:GO:2000031	C:integral component of membrane; F:ligase activity; P:regulation of defense response; P:regulation of salicylic acid mediated signaling pathway	CM008447.1	211794931	211797208	+	orig_protein_id=gnl|WGS:MLFT|CQW23_12993
105	rna13508	1781	671	1427	Down	dnaJ protein ERDJ3B-like	P:GO:0006457; F:GO:0051082	P:protein folding; F:unfolded protein binding	CM008448.1	113757	119781	+	orig_protein_id=gnl|WGS:MLFT|CQW23_13509
106	rna13991	611	145	322	Down	transcription factor PCL1-like	F:GO:0003677; C:GO:0005634; P:GO:0006355	F:DNA binding; C:nucleus; P:regulation of transcription, DNA-templated	CM008448.1	34933822	34934736	-	orig_protein_id=gnl|WGS:MLFT|CQW23_13992
107	rna14234	787	290	694	Down	Tubulin beta-8 chain	F:GO:0003924; F:GO:0005200; F:GO:0005525; C:GO:0005737; C:GO:0005874; P:GO:0007010; P:GO:0007017	F:GTPase activity; F:structural constituent of cytoskeleton; F:GTP binding; C:cytoplasm; C:microtubule; P:cytoskeleton organization; P:microtubule-based process	CM008448.1	113124582	113127540	+	orig_protein_id=gnl|WGS:MLFT|CQW23_14235
108	rna14282	10875	2580	9620	Down	beta-carotene hydroxylase 2, chloroplastic-like	F:GO:0005506; C:GO:0016021; P:GO:0016117; F:GO:0016491; F:GO:0016787; C:GO:0031969; P:GO:0055114	F:iron ion binding; C:integral component of membrane; P:carotenoid biosynthetic process; F:oxidoreductase activity; F:hydrolase activity; C:chloroplast membrane; P:oxidation-reduction process	CM008448.1	124625031	124627106	-	orig_protein_id=gnl|WGS:MLFT|CQW23_14283
109	rna14478	339	127	273	Down	hypothetical protein CQW23_14479	NA	NA	CM008448.1	168872362	168873075	+	orig_protein_id=gnl|WGS:MLFT|CQW23_14479
110	rna14516	246	65	180	Down	Monothiol glutaredoxin-S3	F:GO:0004791; C:GO:0005623; F:GO:0009055; F:GO:0015035; P:GO:0022900; P:GO:0045454; P:GO:0098869	F:thioredoxin-disulfide reductase activity; C:cell; F:electron transfer activity; F:protein disulfide oxidoreductase activity; P:electron transport chain; P:cell redox homeostasis; P:cellular oxidant detoxification	CM008448.1	175305716	175306027	-	orig_protein_id=gnl|WGS:MLFT|CQW23_14517
111	rna15002	181	29	82	Down	Transmembrane 9 superfamily member 3	NA	NA	CM008448.1	217197232	217207281	+	orig_protein_id=gnl|WGS:MLFT|CQW23_15003
112	rna15133	104	25	93	Down	Protein transport protein Sec61 subunit gamma-1	C:GO:0005622; P:GO:0006605; F:GO:0015450; C:GO:0016021; P:GO:0071806	C:intracellular; P:protein targeting; F:P-P-bond-hydrolysis-driven protein transmembrane transporter activity; C:integral component of membrane; P:protein transmembrane transport	CM008448.1	222362929	222363233	-	orig_protein_id=gnl|WGS:MLFT|CQW23_15134
113	rna15784	910	452	992	Down	putative ER lumen protein-retaining receptor C28H8.4	C:GO:0005783; P:GO:0006621; C:GO:0016021; F:GO:0046923	C:endoplasmic reticulum; P:protein retention in ER lumen; C:integral component of membrane; F:ER retention sequence binding	CM008448.1	246044923	246048142	+	orig_protein_id=gnl|WGS:MLFT|CQW23_15785
114	rna16268	8144	1966	6407	Down	Tetraspanin-8	P:GO:0006811; C:GO:0016021	P:ion transport; C:integral component of membrane	CM008449.1	3721547	3724625	+	orig_protein_id=gnl|WGS:MLFT|CQW23_16269
115	rna1680	137	21	70	Down	beta-glucosidase BoGH3B-like	C:GO:0005886; F:GO:0008422; P:GO:0009251	C:plasma membrane; F:beta-glucosidase activity; P:glucan catabolic process	CM008443.1	97403577	97405765	+	orig_protein_id=gnl|WGS:MLFT|CQW23_01681
116	rna17171	2479	1168	2451	Down	protein disulfide isomerase-like 2-3	F:GO:0003756; C:GO:0005788; P:GO:0006457; P:GO:0034976; P:GO:0045454	F:protein disulfide isomerase activity; C:endoplasmic reticulum lumen; P:protein folding; P:response to endoplasmic reticulum stress; P:cell redox homeostasis	CM008449.1	198347366	198355798	+	orig_protein_id=gnl|WGS:MLFT|CQW23_17172
117	rna17249	11330	3790	7835	Down	Isocitrate lyase	F:GO:0004451; P:GO:0006097; P:GO:0006099; C:GO:0009514; F:GO:0046872	F:isocitrate lyase activity; P:glyoxylate cycle; P:tricarboxylic acid cycle; C:glyoxysome; F:metal ion binding	CM008449.1	210663081	210665138	-	orig_protein_id=gnl|WGS:MLFT|CQW23_17250
118	rna17671	179	84	196	Down	G-type lectin S-receptor-like serine/threonine-protein kinase SD2-5	F:GO:0004674; F:GO:0005524; P:GO:0006468; C:GO:0016021; F:GO:0030246; P:GO:0048544	F:protein serine/threonine kinase activity; F:ATP binding; P:protein phosphorylation; C:integral component of membrane; F:carbohydrate binding; P:recognition of pollen	CM008449.1	235905195	235908348	-	orig_protein_id=gnl|WGS:MLFT|CQW23_17672
119	rna17672	185	19	225	Down	G-type lectin S-receptor-like serine/threonine-protein kinase SD2-5	F:GO:0004674; F:GO:0005524; P:GO:0006468; C:GO:0016021; F:GO:0030246; P:GO:0048544	F:protein serine/threonine kinase activity; F:ATP binding; P:protein phosphorylation; C:integral component of membrane; F:carbohydrate binding; P:recognition of pollen	CM008449.1	235911682	235913031	-	orig_protein_id=gnl|WGS:MLFT|CQW23_17673
120	rna17676	3309	1118	2353	Down	putative small heat shock protein	NA	NA	CM008449.1	235999952	236002545	+	orig_protein_id=gnl|WGS:MLFT|CQW23_17677
121	rna17709	897	302	695	Down	Endoplasmic reticulum oxidoreductin-1	F:GO:0003756; C:GO:0005789; P:GO:0006464; F:GO:0015035; C:GO:0016021; F:GO:0016671; P:GO:0034975; P:GO:0051604; P:GO:0055114	F:protein disulfide isomerase activity; C:endoplasmic reticulum membrane; P:cellular protein modification process; F:protein disulfide oxidoreductase activity; C:integral component of membrane; F:oxidoreductase activity, acting on a sulfur group of donors, disulfide as acceptor; P:protein folding in endoplasmic reticulum; P:protein maturation; P:oxidation-reduction process	CM008449.1	237632375	237637878	-	orig_protein_id=gnl|WGS:MLFT|CQW23_17710
122	rna17925	113	55	125	Down	heterodimeric geranylgeranyl pyrophosphate synthase small subunit, chloroplastic-like	P:GO:0008299; F:GO:0016740	P:isoprenoid biosynthetic process; F:transferase activity	CM008449.1	244693108	244694082	+	orig_protein_id=gnl|WGS:MLFT|CQW23_17926
123	rna18250	1550	161	3448	Down	epidermis-specific secreted glycoprotein EP1-like	F:GO:0030246	F:carbohydrate binding	CM008449.1	251471230	251472123	+	orig_protein_id=gnl|WGS:MLFT|CQW23_18251
124	rna1834	639	215	965	Down	basic 7S globulin-like	F:GO:0004190; P:GO:0006508; C:GO:0016021; P:GO:0030163	F:aspartic-type endopeptidase activity; P:proteolysis; C:integral component of membrane; P:protein catabolic process	CM008443.1	139276238	139279011	+	orig_protein_id=gnl|WGS:MLFT|CQW23_01835
125	rna1835	186	56	197	Down	basic 7S globulin-like	F:GO:0004190; P:GO:0006508; C:GO:0016021; P:GO:0030163	F:aspartic-type endopeptidase activity; P:proteolysis; C:integral component of membrane; P:protein catabolic process	CM008443.1	139718854	139721206	+	orig_protein_id=gnl|WGS:MLFT|CQW23_01836
126	rna18808	29	4	32	Down	cytokinin dehydrogenase 3-like	P:GO:0009690; C:GO:0016021; F:GO:0019139; P:GO:0055114; F:GO:0071949	P:cytokinin metabolic process; C:integral component of membrane; F:cytokinin dehydrogenase activity; P:oxidation-reduction process; F:FAD binding	CM008450.1	24077615	24085931	-	orig_protein_id=gnl|WGS:MLFT|CQW23_18809
127	rna19213	50	17	70	Down	phospholipase A1-Igamma1, chloroplastic	P:GO:0006629; F:GO:0016787	P:lipid metabolic process; F:hydrolase activity	CM008450.1	85837282	85838766	+	orig_protein_id=gnl|WGS:MLFT|CQW23_19214
128	rna19470	2338	926	3042	Down	peroxisomal fatty acid beta-oxidation multifunctional protein AIM1-like	F:GO:0003857; C:GO:0005777; P:GO:0006635	F:3-hydroxyacyl-CoA dehydrogenase activity; C:peroxisome; P:fatty acid beta-oxidation	CM008450.1	145013935	145032837	-	orig_protein_id=gnl|WGS:MLFT|CQW23_19471
129	rna19821	1894	762	1855	Down	NAD(P)H:quinone oxidoreductase	F:GO:0003955; C:GO:0005829; F:GO:0010181; F:GO:0052873; F:GO:0016491	F:NAD(P)H dehydrogenase (quinone) activity; C:cytosol; F:FMN binding; F:FMN reductase (NADPH) activity; F:oxidoreductase activity	CM008450.1	183960487	183961769	-	orig_protein_id=gnl|WGS:MLFT|CQW23_19822
130	rna20421	232	99	215	Down	metallothiol transferase FosB-like	F:GO:0016740	F:transferase activity	CM008450.1	197581710	197583008	+	orig_protein_id=gnl|WGS:MLFT|CQW23_20422
131	rna20427	21	3	19	Down	metallothiol transferase FosB-like	F:GO:0016740	F:transferase activity	CM008450.1	197700812	197701998	-	orig_protein_id=gnl|WGS:MLFT|CQW23_20428
132	rna20743	2811	818	2681	Down	protein NUCLEAR FUSION DEFECTIVE 4-like	C:GO:0016021	C:integral component of membrane	CM008450.1	204675856	204679747	-	orig_protein_id=gnl|WGS:MLFT|CQW23_20744
133	rna22065	197	71	227	Down	putative uncharacterized transmembrane protein DDB_G0290641	F:GO:0003746; P:GO:0006414	F:translation elongation factor activity; P:translational elongation	CM008451.1	153085945	153086505	-	orig_protein_id=gnl|WGS:MLFT|CQW23_22066
134	rna22318	39	11	68	Down	ethylene-responsive transcription factor ERF071-like	F:GO:0003677; F:GO:0003700; C:GO:0005634; P:GO:0006355; P:GO:0007165	F:DNA binding; F:DNA-binding transcription factor activity; C:nucleus; P:regulation of transcription, DNA-templated; P:signal transduction	CM008451.1	168975612	168976651	+	orig_protein_id=gnl|WGS:MLFT|CQW23_22319
135	rna22419	1314	572	1882	Down	Glutathione S-transferase U9	F:GO:0004364; C:GO:0005737; P:GO:0006749; P:GO:0009407	F:glutathione transferase activity; C:cytoplasm; P:glutathione metabolic process; P:toxin catabolic process	CM008451.1	173161110	173162333	+	orig_protein_id=gnl|WGS:MLFT|CQW23_22420
136	rna22670	2869	1109	2787	Down	Pleiotropic drug resistance protein 1	F:GO:0005524; C:GO:0005886; C:GO:0016021; F:GO:0042626; P:GO:0055085	F:ATP binding; C:plasma membrane; C:integral component of membrane; F:ATPase activity, coupled to transmembrane movement of substances; P:transmembrane transport	CM008451.1	183370282	183378947	+	orig_protein_id=gnl|WGS:MLFT|CQW23_22671
137	rna22951	1018	197	416	Down	xyloglucan endotransglucosylase/hydrolase 2-like	F:GO:0004553; C:GO:0005618; P:GO:0010411; C:GO:0016021; F:GO:0016762; P:GO:0042546; C:GO:0048046; P:GO:0071555	F:hydrolase activity, hydrolyzing O-glycosyl compounds; C:cell wall; P:xyloglucan metabolic process; C:integral component of membrane; F:xyloglucan:xyloglucosyl transferase activity; P:cell wall biogenesis; C:apoplast; P:cell wall organization	CM008451.1	192912826	192914904	+	orig_protein_id=gnl|WGS:MLFT|CQW23_22952
138	rna2301	150	71	163	Down	probable inactive receptor kinase At1g48480	F:GO:0004672; F:GO:0005524; P:GO:0006468; C:GO:0016021	F:protein kinase activity; F:ATP binding; P:protein phosphorylation; C:integral component of membrane	CM008443.1	209488852	209497082	+	orig_protein_id=gnl|WGS:MLFT|CQW23_02302
139	rna23019	221	98	302	Down	transcription factor bHLH128-like isoform X1	F:GO:0001046; F:GO:0001228; C:GO:0005634; P:GO:0045944; F:GO:0046983	F:core promoter sequence-specific DNA binding; F:DNA-binding transcription activator activity, RNA polymerase II-specific; C:nucleus; P:positive regulation of transcription by RNA polymerase II; F:protein dimerization activity	CM008451.1	195759248	195775984	-	orig_protein_id=gnl|WGS:MLFT|CQW23_23020
140	rna2313	1149	477	1141	Down	GTP-binding protein SAR1A-like	F:GO:0005525; C:GO:0005783; C:GO:0005794; P:GO:0006886; P:GO:0016192	F:GTP binding; C:endoplasmic reticulum; C:Golgi apparatus; P:intracellular protein transport; P:vesicle-mediated transport	CM008443.1	210649607	210654770	-	orig_protein_id=gnl|WGS:MLFT|CQW23_02314
141	rna23236	10323	1032	2581	Down	protochlorophyllide reductase-like	C:GO:0009507; P:GO:0015979; P:GO:0015995; F:GO:0016630; P:GO:0055114	C:chloroplast; P:photosynthesis; P:chlorophyll biosynthetic process; F:protochlorophyllide reductase activity; P:oxidation-reduction process	CM008452.1	3290361	3294981	-	orig_protein_id=gnl|WGS:MLFT|CQW23_23237
142	rna2335	620	106	487	Down	basic 7S globulin-like	F:GO:0004190; P:GO:0006508; P:GO:0030163	F:aspartic-type endopeptidase activity; P:proteolysis; P:protein catabolic process	CM008443.1	214934836	214936077	+	orig_protein_id=gnl|WGS:MLFT|CQW23_02336
143	rna23406	2892	653	1679	Down	jasmonic acid-amido synthetase JAR1-like	NA	NA	CM008452.1	13281803	13287900	+	orig_protein_id=gnl|WGS:MLFT|CQW23_23407
144	rna23680	61	24	112	Down	abscisic acid receptor PYL4-like	NA	NA	CM008452.1	69603478	69604110	+	orig_protein_id=gnl|WGS:MLFT|CQW23_23681
145	rna24487	584	261	634	Down	subtilisin-like protease SBT1.9	F:GO:0004252; P:GO:0006508	F:serine-type endopeptidase activity; P:proteolysis	CM008452.1	210419830	210422133	-	orig_protein_id=gnl|WGS:MLFT|CQW23_24488
146	rna24595	253	52	108	Down	hypothetical protein	C:GO:0016021	C:integral component of membrane	CM008452.1	217673085	217673768	+	orig_protein_id=gnl|WGS:MLFT|CQW23_24596
147	rna25312	145	40	147	Down	U-box domain-containing protein 18-like	F:GO:0004842; C:GO:0005634; C:GO:0005737; P:GO:0016567	F:ubiquitin-protein transferase activity; C:nucleus; C:cytoplasm; P:protein ubiquitination	CM008453.1	9353100	9355151	+	orig_protein_id=gnl|WGS:MLFT|CQW23_25313
148	rna25318	248	107	240	Down	Protein SLOW WALKER 1	C:GO:0005730; P:GO:0006364; P:GO:0009561	C:nucleolus; P:rRNA processing; P:megagametogenesis	CM008453.1	9683383	9684981	+	orig_protein_id=gnl|WGS:MLFT|CQW23_25319
149	rna25419	416	88	223	Down	cytochrome P450 86A1	F:GO:0004497; F:GO:0005506; F:GO:0016705; F:GO:0020037; P:GO:0055114	F:monooxygenase activity; F:iron ion binding; F:oxidoreductase activity, acting on paired donors, with incorporation or reduction of molecular oxygen; F:heme binding; P:oxidation-reduction process	CM008453.1	15336668	15352109	-	orig_protein_id=gnl|WGS:MLFT|CQW23_25420
150	rna25472	472	233	526	Down	probable 6-phosphogluconolactonase 1	C:GO:0005737; P:GO:0005975; P:GO:0009051; F:GO:0017057	C:cytoplasm; P:carbohydrate metabolic process; P:pentose-phosphate shunt, oxidative branch; F:6-phosphogluconolactonase activity	CM008453.1	18325870	18328175	-	orig_protein_id=gnl|WGS:MLFT|CQW23_25473
151	rna25575	475	117	391	Down	serine carboxypeptidase-like	F:GO:0004185; C:GO:0005773; P:GO:0051603	F:serine-type carboxypeptidase activity; C:vacuole; P:proteolysis involved in cellular protein catabolic process	CM008453.1	26212217	26215821	-	orig_protein_id=gnl|WGS:MLFT|CQW23_25576
152	rna25632	356	137	321	Down	Wall-associated receptor kinase-like 20	F:GO:0004674; F:GO:0005524; C:GO:0005886; P:GO:0006468; P:GO:0007166; C:GO:0016021; F:GO:0030247	F:protein serine/threonine kinase activity; F:ATP binding; C:plasma membrane; P:protein phosphorylation; P:cell surface receptor signaling pathway; C:integral component of membrane; F:polysaccharide binding	CM008453.1	29856504	29867647	+	orig_protein_id=gnl|WGS:MLFT|CQW23_25633
153	rna25769	1170	483	983	Down	UDP-galactose/UDP-glucose transporter 3	P:GO:0008643; C:GO:0016021; P:GO:0055085	P:carbohydrate transport; C:integral component of membrane; P:transmembrane transport	CM008453.1	41617017	41622539	+	orig_protein_id=gnl|WGS:MLFT|CQW23_25770
154	rna26395	53	18	67	Down	protein kinase 2B, chloroplastic-like	F:GO:0004674; F:GO:0005524; P:GO:0006468	F:protein serine/threonine kinase activity; F:ATP binding; P:protein phosphorylation	CM008453.1	191176504	191179087	-	orig_protein_id=gnl|WGS:MLFT|CQW23_26396
155	rna26438	1070	479	1129	Down	translocation protein SEC62 isoform X1	P:GO:0015031; C:GO:0030176	P:protein transport; C:integral component of endoplasmic reticulum membrane	CM008453.1	206735428	206745678	+	orig_protein_id=gnl|WGS:MLFT|CQW23_26439
156	rna2766	101	47	198	Down	glutamate decarboxylase 4	F:GO:0004351; P:GO:0006536; F:GO:0030170	F:glutamate decarboxylase activity; P:glutamate metabolic process; F:pyridoxal phosphate binding	CM008443.1	243229315	243234023	+	orig_protein_id=gnl|WGS:MLFT|CQW23_02767
157	rna27753	224	40	224	Down	protein DMR6-LIKE OXYGENASE 2-like	F:GO:0016491; F:GO:0046872; P:GO:0055114	F:oxidoreductase activity; F:metal ion binding; P:oxidation-reduction process	CM008454.1	19462784	19465989	+	orig_protein_id=gnl|WGS:MLFT|CQW23_27754
158	rna27991	210	82	177	Down	basic leucine zipper 6	F:GO:0003700; P:GO:0006355	F:DNA-binding transcription factor activity; P:regulation of transcription, DNA-templated	CM008454.1	39578025	39581968	+	orig_protein_id=gnl|WGS:MLFT|CQW23_27992
159	rna28282	1444	416	1128	Down	(-)-camphene/tricyclene synthase, chloroplastic-like	F:GO:0000287; P:GO:0008152; F:GO:0010333	F:magnesium ion binding; P:metabolic process; F:terpene synthase activity	CM008454.1	81539672	81543909	-	orig_protein_id=gnl|WGS:MLFT|CQW23_28283
160	rna28288	214	85	360	Down	cytochrome P450 CYP736A12-like	F:GO:0005506; C:GO:0016021; F:GO:0016709; F:GO:0020037; P:GO:0044550; P:GO:0055114	F:iron ion binding; C:integral component of membrane; F:oxidoreductase activity, acting on paired donors, with incorporation or reduction of molecular oxygen, NAD(P)H as one donor, and incorporation of one atom of oxygen; F:heme binding; P:secondary metabolite biosynthetic process; P:oxidation-reduction process	CM008454.1	82585154	82587320	+	orig_protein_id=gnl|WGS:MLFT|CQW23_28289
161	rna2853	624	256	516	Down	Glutamine--fructose-6-phosphate aminotransferase [isomerizing] 2	F:GO:0004360; P:GO:0006002; P:GO:0006047; P:GO:0006487; C:GO:0016021; F:GO:0097367	F:glutamine-fructose-6-phosphate transaminase (isomerizing) activity; P:fructose 6-phosphate metabolic process; P:UDP-N-acetylglucosamine metabolic process; P:protein N-linked glycosylation; C:integral component of membrane; F:carbohydrate derivative binding	CM008443.1	245989531	246000072	+	orig_protein_id=gnl|WGS:MLFT|CQW23_02854
162	rna2865	1194	564	1544	Down	subtilisin-like protease SBT1.9	F:GO:0004252; P:GO:0006508	F:serine-type endopeptidase activity; P:proteolysis	CM008443.1	246738838	246741168	-	orig_protein_id=gnl|WGS:MLFT|CQW23_02866
163	rna29015	136	48	110	Down	B-box zinc finger protein 21-like	C:GO:0005634; P:GO:0006355; F:GO:0008270; P:GO:0009640	C:nucleus; P:regulation of transcription, DNA-templated; F:zinc ion binding; P:photomorphogenesis	CM008454.1	221791346	221793350	-	orig_protein_id=gnl|WGS:MLFT|CQW23_29016
164	rna29465	1438	690	1446	Down	probable protein phosphatase 2C 40	F:GO:0004722; P:GO:0006470	F:protein serine/threonine phosphatase activity; P:protein dephosphorylation	CM008454.1	234381527	234384033	+	orig_protein_id=gnl|WGS:MLFT|CQW23_29466
165	rna30344	571	169	401	Down	dnaJ homolog subfamily B member 3	NA	NA	MLFT02000155.1	97016	98264	+	orig_protein_id=gnl|WGS:MLFT|CQW23_31323
166	rna30652	228	83	229	Down	LOB domain-containing protein 37-like	NA	NA	MLFT02000181.1	342628	343399	+	orig_protein_id=gnl|WGS:MLFT|CQW23_31607
167	rna31158	188	15	163	Down	F-box protein At2g27310	C:GO:0016021	C:integral component of membrane	MLFT02000234.1	25740	26768	+	orig_protein_id=gnl|WGS:MLFT|CQW23_32079
168	rna31556	343	131	292	Down	alkane hydroxylase MAH1-like	F:GO:0004497; F:GO:0005506; C:GO:0016021; F:GO:0016705; F:GO:0020037; P:GO:0055114	F:monooxygenase activity; F:iron ion binding; C:integral component of membrane; F:oxidoreductase activity, acting on paired donors, with incorporation or reduction of molecular oxygen; F:heme binding; P:oxidation-reduction process	MLFT02000289.1	52469	53998	-	orig_protein_id=gnl|WGS:MLFT|CQW23_32448
169	rna3173	30	6	52	Down	probable polyol transporter 6	F:GO:0005351; F:GO:0005355; C:GO:0016021; P:GO:0046323; P:GO:1902600	F:carbohydrate:proton symporter activity; F:glucose transmembrane transporter activity; C:integral component of membrane; P:glucose import; P:proton transmembrane transport	CM008444.1	8317128	8319427	-	orig_protein_id=gnl|WGS:MLFT|CQW23_03174
170	rna31948	154	38	291	Down	miraculin-like	F:GO:0004866; P:GO:0010951; C:GO:0016021	F:endopeptidase inhibitor activity; P:negative regulation of endopeptidase activity; C:integral component of membrane	MLFT02000381.1	37226	37987	-	orig_protein_id=gnl|WGS:MLFT|CQW23_32814
171	rna32427	379	126	369	Down	alkane hydroxylase MAH1-like	F:GO:0004497; F:GO:0005506; C:GO:0016021; F:GO:0016705; F:GO:0020037; P:GO:0055114	F:monooxygenase activity; F:iron ion binding; C:integral component of membrane; F:oxidoreductase activity, acting on paired donors, with incorporation or reduction of molecular oxygen; F:heme binding; P:oxidation-reduction process	MLFT02000525.1	54108	55655	-	orig_protein_id=gnl|WGS:MLFT|CQW23_33250
172	rna33090	61	22	74	Down	LEAF RUST 10 DISEASE-RESISTANCE LOCUS RECEPTOR-LIKE PROTEIN KINASE-like 1.1 isoform X1	F:GO:0004672; F:GO:0005524; P:GO:0006468; C:GO:0016021	F:protein kinase activity; F:ATP binding; P:protein phosphorylation; C:integral component of membrane	MLFT02000771.1	59512	61803	-	orig_protein_id=gnl|WGS:MLFT|CQW23_33903
173	rna33390	1425	621	1659	Down	probable polyamine oxidase 4	C:GO:0016021; F:GO:0016491; P:GO:0055114	C:integral component of membrane; F:oxidoreductase activity; P:oxidation-reduction process	MLFT02000960.1	22421	26602	-	orig_protein_id=gnl|WGS:MLFT|CQW23_34203
174	rna33615	55	12	47	Down	F-box protein PP2-A13	NA	NA	MLFT02001128.1	32535	34086	+	orig_protein_id=gnl|WGS:MLFT|CQW23_34428
175	rna35113	81	38	105	Down	expansin-A4	C:GO:0005576; C:GO:0005618; P:GO:0009664; C:GO:0016021	C:extracellular region; C:cell wall; P:plant-type cell wall organization; C:integral component of membrane	MLFT02000043.1	1301689	1304483	-	orig_protein_id=gnl|WGS:MLFT|CQW23_30116
176	rna35370	1659	797	1955	Down	alcohol-forming fatty acyl-CoA reductase	P:GO:0006629; P:GO:0010345; P:GO:0035336; C:GO:0043231; P:GO:0055114; F:GO:0080019; F:GO:0102965	P:lipid metabolic process; P:suberin biosynthetic process; P:long-chain fatty-acyl-CoA metabolic process; C:intracellular membrane-bounded organelle; P:oxidation-reduction process; F:fatty-acyl-CoA reductase (alcohol-forming) activity; F:alcohol-forming fatty acyl-CoA reductase activity	MLFT02000057.1	713242	719638	-	orig_protein_id=gnl|WGS:MLFT|CQW23_30302
177	rna35444	547	186	1624	Down	(-)-camphene/tricyclene synthase, chloroplastic	F:GO:0000287; P:GO:0008152; F:GO:0010333	F:magnesium ion binding; P:metabolic process; F:terpene synthase activity	MLFT02000060.1	13082	17568	-	orig_protein_id=gnl|WGS:MLFT|CQW23_30370
178	rna35470	42	11	60	Down	calmodulin	F:GO:0005509	F:calcium ion binding	MLFT02000060.1	558585	559970	-	orig_protein_id=gnl|WGS:MLFT|CQW23_30396
179	rna4215	73	10	62	Down	Two-component response regulator ARR9	P:GO:0000160; C:GO:0005622; C:GO:0016020	P:phosphorelay signal transduction system; C:intracellular; C:membrane	CM008444.1	126816106	126816742	+	orig_protein_id=gnl|WGS:MLFT|CQW23_04216
180	rna4472	3879	1022	3345	Down	auxin-repressed 12.5 kDa protein	NA	NA	CM008444.1	133928164	133929272	-	orig_protein_id=gnl|WGS:MLFT|CQW23_04473
181	rna4836	1515	560	1410	Down	chaperonin-like RBCX protein 1, chloroplastic	C:GO:0016021	C:integral component of membrane	CM008444.1	141785520	141787402	-	orig_protein_id=gnl|WGS:MLFT|CQW23_04837
182	rna5131	135	36	95	Down	Tubby-like F-box protein	NA	NA	CM008444.1	147381174	147381782	-	orig_protein_id=gnl|WGS:MLFT|CQW23_05132
183	rna5146	38	11	45	Down	protein NtpR-like	P:GO:0006541; F:GO:0016740; F:GO:0016787	P:glutamine metabolic process; F:transferase activity; F:hydrolase activity	CM008444.1	147794724	147795688	+	orig_protein_id=gnl|WGS:MLFT|CQW23_05147
184	rna5160	1497	431	2132	Down	receptor-like protein 12	F:GO:0016301; P:GO:0016310; F:GO:0032440	F:kinase activity; P:phosphorylation; F:2-alkenal reductase [NAD(P)] activity;	CM008444.1	147883327	147884757	-	orig_protein_id=gnl|WGS:MLFT|CQW23_05161
185	rna5501	5302	1710	5158	Down	polyphenol oxidase B, chloroplastic	F:GO:0004097; C:GO:0009543; P:GO:0046148; F:GO:0046872; P:GO:0055114	F:catechol oxidase activity; C:chloroplast thylakoid lumen; P:pigment biosynthetic process; F:metal ion binding; P:oxidation-reduction process	CM008444.1	154975717	154977579	-	orig_protein_id=gnl|WGS:MLFT|CQW23_05502
186	rna5646	41	11	32	Down	hypothetical protein CQW23_05647	NA	NA	CM008444.1	157720697	157721149	+	orig_protein_id=gnl|WGS:MLFT|CQW23_05647
187	rna5686	515	238	679	Down	lysine histidine transporter 1	P:GO:0003333; C:GO:0005886; F:GO:0015171; C:GO:0016021	P:amino acid transmembrane transport; C:plasma membrane; F:amino acid transmembrane transporter activity; C:integral component of membrane	CM008444.1	158137618	158140719	-	orig_protein_id=gnl|WGS:MLFT|CQW23_05687
188	rna6585	297	145	324	Down	probable protein arginine N-methyltransferase 1.2	C:GO:0005829; P:GO:0006355; F:GO:0008469; P:GO:0019919; P:GO:0034969; F:GO:0035242	C:cytosol; P:regulation of transcription, DNA-templated; F:histone-arginine N-methyltransferase activity; P:peptidyl-arginine methylation, to asymmetrical-dimethyl arginine; P:histone arginine methylation; F:protein-arginine omega-N asymmetric methyltransferase activity	CM008445.1	59393634	59398616	-	orig_protein_id=gnl|WGS:MLFT|CQW23_06586
189	rna678	86	18	49	Down	kirola	P:GO:0006952; P:GO:0009607	P:defense response; P:response to biotic stimulus	CM008443.1	19832014	19836418	+	orig_protein_id=gnl|WGS:MLFT|CQW23_00679
190	rna6915	104	24	64	Down	hypothetical protein CQW23_06916	C:GO:0016020; C:GO:0016021	C:membrane; C:integral component of membrane	CM008445.1	70116453	70120810	+	orig_protein_id=gnl|WGS:MLFT|CQW23_06916
191	rna7587	754	325	991	Down	hypothetical protein CQW23_07588	NA	NA	CM008445.1	219792036	219793296	+	orig_protein_id=gnl|WGS:MLFT|CQW23_07588
192	rna7741	441	163	1423	Down	21 kDa protein	F:GO:0004857; P:GO:0043086	F:enzyme inhibitor activity; P:negative regulation of catalytic activity	CM008445.1	235680270	235680872	+	orig_protein_id=gnl|WGS:MLFT|CQW23_07742
193	rna7744	94	23	57	Down	21 kDa protein	F:GO:0004857; P:GO:0043086	F:enzyme inhibitor activity; P:negative regulation of catalytic activity	CM008445.1	236028095	236028706	+	orig_protein_id=gnl|WGS:MLFT|CQW23_07745
194	rna7776	208	87	233	Down	ubiquitin-conjugating enzyme E2 10	F:GO:0004839; F:GO:0005524; P:GO:0016567; F:GO:0016746; P:GO:0016925	F:ubiquitin activating enzyme activity; F:ATP binding; P:protein ubiquitination; F:transferase activity, transferring acyl groups; P:protein sumoylation	CM008445.1	239354228	239357697	-	orig_protein_id=gnl|WGS:MLFT|CQW23_07777
195	rna7840	743	335	715	Down	rust resistance kinase Lr10	F:GO:0004672; F:GO:0005524; P:GO:0006468; C:GO:0016021; F:GO:0030247	F:protein kinase activity; F:ATP binding; P:protein phosphorylation; C:integral component of membrane; F:polysaccharide binding	CM008445.1	242780434	242783061	-	orig_protein_id=gnl|WGS:MLFT|CQW23_07841
196	rna7841	136	44	158	Down	LEAF RUST 10 DISEASE-RESISTANCE LOCUS RECEPTOR-LIKE PROTEIN KINASE-like 2.1	C:GO:0016021; F:GO:0016301; P:GO:0016310; F:GO:0030247	C:integral component of membrane; F:kinase activity; P:phosphorylation; F:polysaccharide binding	CM008445.1	242784065	242785283	+	orig_protein_id=gnl|WGS:MLFT|CQW23_07842
197	rna8032	23	1	18	Down	Small heat shock protein, chloroplastic	C:GO:0000427; P:GO:0006355; P:GO:0009408; P:GO:0009644; P:GO:0009658; P:GO:0042542; C:GO:0042644; F:GO:0043621; C:GO:0101031	C:plastid-encoded plastid RNA polymerase complex; P:regulation of transcription, DNA-templated; P:response to heat; P:response to high light intensity; P:chloroplast organization; P:response to hydrogen peroxide; C:chloroplast nucleoid; F:protein self-association; C:chaperone complex	CM008445.1	250598159	250599047	-	orig_protein_id=gnl|WGS:MLFT|CQW23_08033
198	rna8224	1384	185	1100	Down	BTB/POZ and TAZ domain-containing protein 1	F:GO:0003712; F:GO:0004402; C:GO:0005634; C:GO:0005737; P:GO:0006355; F:GO:0008270; P:GO:0016573; C:GO:0019005; P:GO:0030162; F:GO:0031625; P:GO:0043161	F:transcription coregulator activity; F:histone acetyltransferase activity; C:nucleus; C:cytoplasm; P:regulation of transcription, DNA-templated; F:zinc ion binding; P:histone acetylation; C:SCF ubiquitin ligase complex; P:regulation of proteolysis; F:ubiquitin protein ligase binding; P:proteasome-mediated ubiquitin-dependent protein catabolic process	CM008445.1	255426689	255429503	+	orig_protein_id=gnl|WGS:MLFT|CQW23_08225
199	rna8361	20046	5772	11863	Down	Proteinase inhibitor type-2	F:GO:0004867; P:GO:0010951	F:serine-type endopeptidase inhibitor activity; P:negative regulation of endopeptidase activity	CM008445.1	259406314	259407368	+	orig_protein_id=gnl|WGS:MLFT|CQW23_08362
200	rna8726	109	45	235	Down	caffeoylshikimate esterase	P:GO:0006629; C:GO:0016020; F:GO:0016298	P:lipid metabolic process; C:membrane; F:lipase activity	CM008445.1	288014478	288019135	+	orig_protein_id=gnl|WGS:MLFT|CQW23_08727
201	rna9501	274	122	486	Down	probable L-type lectin-domain containing receptor kinase S.5	F:GO:0004672; F:GO:0005524; P:GO:0006468; C:GO:0016021; F:GO:0030246	F:protein kinase activity; F:ATP binding; P:protein phosphorylation; C:integral component of membrane; F:carbohydrate binding	CM008446.1	19968342	19975246	-	orig_protein_id=gnl|WGS:MLFT|CQW23_09502
202	rna9520	183	87	203	Down	lactoylglutathione lyase	F:GO:0004462; F:GO:0046872	F:lactoylglutathione lyase activity; F:metal ion binding	CM008446.1	22229276	22231075	-	orig_protein_id=gnl|WGS:MLFT|CQW23_09521
203	rna9757	108	39	117	Down	acidic mammalian chitinase	F:GO:0004568; C:GO:0005576; P:GO:0005975; P:GO:0006032; F:GO:0008061	F:chitinase activity; C:extracellular region; P:carbohydrate metabolic process; P:chitin catabolic process; F:chitin binding	CM008446.1	47898308	47900169	-	orig_protein_id=gnl|WGS:MLFT|CQW23_09758
